# Supplementary material for: Evidence for the recent origin of a bacterial protein-coding, overlapping orphan gene by evolutionary overprinting
Source: BMC Evol Biol. 2015 Dec 18;15:283. doi: 10.1186/s12862-015-0558-z (PMC4683798; doi:10.1186/s12862-015-0558-z)
Supplement: Additional file 3: Table S2. — Accession numbers and genes used for the phylogenetic tree. (XLSX 154 kb) [file 12862_2015_558_MOESM3_ESM.xlsx]

## Sheet: genes for MLST
species	accession	16s rDNA	atpD	adk	gyrB	purA	recA	concatemer	final tree position
Shigella flexneri 5 str. 8401	gb|CP000266.1|	aaattgaagagtttgatcatggctcagattgaacgctggcggcaggcctaacacatgcaagtcgaacggtaacaggaaacagcttactgtttcgctgacgagtggcggacgggtgagtaatgtctgggaaactgcctgatggagggggataactactggaaacggtagctaataccgcataacgtcgcaagaccaaagagggggaccttcgggcctcttgccatcggatgtgcccagatgggattagctagtaggtggggtaacggctcacctaggcgacgatccctagctggtctgagaggatgaccagccacactggaactgagacacggtccagactcctacgggaggcagcagtggggaatattgcacaatgggcgcaagcctgatgcagccatg…	atggctactggaaagattgtccaggtaatcggcgccgtagttgacgtcgaattccctcaggatgccgtaccgcgcgtgtacgatgctcttgaggtgcaaaatggtaatgagcgtctggtgctggaagttcagcagcagctcggcggcggtatcgtgcgtaccatcgcaatgggttcctccgacggtctgcgtcgcggtctggatgtaaaagacctcgaacacccgatcgaagtcccggtaggtaaagcgactctgggccgtatcatgaacgtactgggtgaaccggtcgacatgaaaggcgagatcggtgaagaagagcgttgggcgattcaccgcgcagcaccttcctacgaagagctgtcaaactctcaggaactgctggaaaccggtatcaaagtt…	atgcgtatcattctgcttggcgctccgggcgcggggaaagggactcaggctcagttcatcatggagaaatatggtattccgcaaatctccactggcgatatgctgcgtgctgcggtcaaatctggctccgagctgggtaaacaagcaaaagacattatggatgctggcaaactggtcaccgacgaactggtgatcgcgctggttaaagagcgcattgctcaggaagactgccgtaatggtttcctgttggacggcttcccgcgtaccattccgcaggcagacgcgatgaaagaagcgggcatcaatgttgattacgttctggaattcgacgtaccggacgaactgattgttgatcgtatcgtaggccgccgcgttcatgcgccgtctggtcgtgtttat…	atgtcgaattcttatgactcctccagtatcaaagtcctgaaagggctggatgcggtgcgtaagcgcccgggtatgtatatcggcgacacggatgacggcaccggtctgcaccacatggtattcgaggtggtagataacgctatcgacgaagcgctcgcgggtcactgtaaagaaattatcgtcaccattcacgccgataactctgtctctgtacaggatgacgggcgcggcattccgaccggtattcacccggaagagggcgtatcggcggcggaagtgatcatgaccgttctgcacgcaggcggtaaatttgacgataactcctataaagtgtccggcggtctgcacggcgttggtgtttcggtagtaaacgccctgtcgcaaaaactggagctggtt…	atgggtaacaacgtcgtcgtactgggcacccaatggggtgacgaaggtaaaggtaagatcgtcgatcttctgactgaacgggctaaatatgttgtacgctaccagggcggtcacaacgcaggccatactctcgtaatcaacggtgaaaaaaccgttctccatcttattccatcaggtattctccgcgagaatgtaaccagcatcatcggtaacggtgttgtgctgtctccggccgcgctgatgaaagagatgaaagaactggaagaccgtggcatccccgttcgtgagcgtctgctgctgtctgaagcatgtccgctgatccttgattatcacgttgctctggataacgcgcgtgagaaagcgcgtggcgcgaaagcgatcggcaccaccggtcgtggt…	atggctatcgacgaaaacaaacagaaagcgttggcggcagcactgggccagattgagaaacaatttggtaaaggctccatcatgcgcctgggtgaagaccgttccatggatgtggaaaccatctctaccggttcgctttcactggatatcgcgcttggggcaggtggtctgccgatgggccgtatcgtcgaaatctacggaccggaatcttccggtaaaaccacgctgacgctgcaggtgatcgccgcagcgcagcgtgaaggtaaaacctgtgcgtttatcgatgctgaacacgcgctggacccaatctacgcacgtaaactgggcgtcgatatcgataacctgctgtgctcccagccggataccggcgagcaggcactggaaatctgtgacgccctg…	aaattgaagagtttgatcatggctcagattgaacgctggcggcaggcctaacacatgcaagtcgaacggtaacaggaaacagcttactgtttcgctgacgagtggcggacgggtgagtaatgtctgggaaactgcctgatggagggggataactactggaaacggtagctaataccgcataacgtcgcaagaccaaagagggggaccttcgggcctcttgccatcggatgtgcccagatgggattagctagtaggtggggtaacggctcacctaggcgacgatccctagctggtctgagaggatgaccagccacactggaactgagacacggtccagactcctacgggaggcagcagtggggaatattgcacaatgggcgcaagcctgatgcagccatg…	1
Escherichia coli E24377A	gb|CP000800.1|	aaattgaagagtttgatcatggctcagattgaacgctggcggcaggcctaacacatgcaagtcgaacggtaacagaaagcagcttgctgctttgctgacgagtggcggacgggtgagtaatgtctgggaaactgcctgatggagggggataactactggaaacggtagctaataccgcataacgtcgcaagaccaaagagggggaccttcgggcctcttgccatcggatgtgcccagatgggattagcttgttggtggggtaacggctcaccaaggcgacgatccctagctggtctgagaggatgaccagccacactggaactgagacacggtccagactcctacgggaggcagcagtggggaatattgcacaatgggcgcaagcctgatgcagccatg…	atggctactggaaagattgtccaggtaatcggcgccgtagttgacgtcgaattccctcaggatgccgtaccgcgcgtgtacgatgctcttgaggtgcaaaatggtaatgagcgtctggtgctggaagttcagcagcagctcggcggcggtatcgtgcgtaccatcgcaatgggttcctccgacggtctgcgtcgcggtctggatgtaaaagacctcgaacacccgatcgaagtcccggtaggtaaagcgactctgggccgtatcatgaacgtactgggtgaaccggtcgacatgaaaggcgagatcggtgaagaagagcgttgggcgattcaccgcgcagcaccttcctacgaagagctgtcaaactctcaggaactgctggaaaccggtatcaaagtt…	atgcgtatcattctgcttggcgctccgggcgcggggaaagggactcaggctcagttcatcatggagaaatatggtattccgcaaatctccactggcgatatgctgcgtgctgcggtcaaatctggctccgagctgggtaaacaagcaaaagacattatggatgctggcaaactggtcaccgacgaactggtgatcgcgctggttaaagagcgcattgctcaggaagactgccgtaatggtttcctgttggacggcttcccgcgtaccattccgcaggcagacgcgatgaaagaagcgggcatcaatgttgattacgttctggaattcgacgtaccggacgaactgattgttgatcgtatcgtaggccgccgcgttcatgcgccgtctggtcgtgtttat…	atgtcgaattcttatgactcctccagtatcaaagtcctgaaagggctggatgcggtgcgtaagcgcccgggtatgtatatcggcgacacggatgacggcaccggtctgcaccacatggtattcgaggtggtagataacgctatcgacgaagcgctcgcgggtcactgtaaagaaattatcgtcaccattcacgccgataactctgtctccgtacaggatgatgggcgcggcattccgaccggtattcacccggaagagggcgtatcggcggcggaagtgatcatgaccgttctgcacgcaggcggtaaatttgacgataactcctataaagtgtccggcggtctgcacggcgttggtgtttcggttgtaaacgccctgtcgcaaaaactggagctggtt…	atgggtaacaacgtcgtcgtactgggcacccaatggggtgacgaaggtaaaggtaagatcgtcgatcttctgactgaacgggctaaatatgttgtacgctaccagggcggtcacaacgcaggccatactctcgtaatcaacggtgaaaaaaccgttctccatcttattccatcaggtattctccgcgagaatgtaaccagcatcatcggtaacggtgttgtgctgtctccggccgcgctgatgaaagagatgaaagaactggaagaccgtggcatccccgttcgtgagcgtctgctgctgtctgaagcatgtccgctgatccttgattatcacgttgcgctggataacgcgcgtgagaaagcgcgtggcgcgaaagcgatcggcaccaccggtcgtggt…	atggctatcgacgaaaacaaacagaaagcgttggcggcagcactgggccagattgagaaacaatttggtaaaggctccatcatgcgcctgggtgaagaccgttccatggatgtggaaaccatctctaccggttcgctttcactggatatcgcgcttggggcaggtggtctgccgatgggccgtatcgtcgaaatctacggaccggaatcttccggtaaaaccacgctgacgctgcaggtgatcgccgcagcgcagcgtgaaggtaaaacctgtgcgtttatcgatgctgaacacgcgctggacccaatctacgcacgtaaactgggcgtcgatatcgataacctgctgtgctcccagccggacaccggcgagcaggcactggaaatctgtgacgccctg…	aaattgaagagtttgatcatggctcagattgaacgctggcggcaggcctaacacatgcaagtcgaacggtaacagaaagcagcttgctgctttgctgacgagtggcggacgggtgagtaatgtctgggaaactgcctgatggagggggataactactggaaacggtagctaataccgcataacgtcgcaagaccaaagagggggaccttcgggcctcttgccatcggatgtgcccagatgggattagcttgttggtggggtaacggctcaccaaggcgacgatccctagctggtctgagaggatgaccagccacactggaactgagacacggtccagactcctacgggaggcagcagtggggaatattgcacaatgggcgcaagcctgatgcagccatg…	2
Shigella sonnei Ss046	gb|CP000038.1|	aaattgaagagtttgatcatggctcagattgaacgctggcggcaggcctaacacatgcaagtcgaacggtaacaggaaacagcttgctgtttcgctgacgagtggcggacgggtgagtaatgtctgggaaactgcctgatggagggggataactactggaaacggtagctaataccgcataacgtcgcaagaccaaagagggggaccttcgggcctcttgccatcggatgtgcccagatgggattagctagtaggtggggtaacggctcacctaggcgacgatccctagctggtctgagaggatgaccagccacactggaactgagacacggtccagactcctacgggaggcagcagtggggaatattgcacaatgggcgcaagcctgatgcagccatg…	atggctactggaaagattgtccaggtaatcggcgccgtagttgacgtcgaattccctcaggatgccgtaccgcgcgtgtacgatgctcttgaggtgcaaaatggtaatgagcgtctggtgctggaagttcagcagcagctcggcggcggtatcgtgcgtaccatcgcaatgggttcctccgacggtctgcgtcgcggtctggatgtaaaagacctcgaacacccgatcgaagtcccggtaggtaaagcgactctgggccgtatcatgaacgtactgggtgaaccggtcgacatgaaaggcgagatcggtgaagaagagcgttgggcgattcaccgcgcagcaccttcctacgaagagctgtcaaactctcaggaactgctggaaaccggtatcaaagtt…	atgcgtatcattctgcttggcgctccgggcgcggggaaagggactcaggctcagttcatcatggagaaatatggtattccgcaaatctccactggcgatatgctgcgtgctgcggtcaaatctggctccgagctgggtaaacaagcaaaagacattatggatgctggcaaactggtcaccgacgaactggtgatcgcgctggttaaagagcgcattgctcaggaagactgccgtaatggtttcctgttggacggcttcccgcgtaccattccgcaggcagacgcgatgaaagaagcgggcatcaatgttgattacgttctggaattcgacgtaccggacgaactgattgttgatcgtatcgtaggccgccgcgttcatgcgccgtctggtcgtgtttat…	atgtcgaattcttatgactcctccagtatcaaagtcctgaaagggctggatgcggtgcgtaagcgcccgggtatgtatatcggcgacacggatgacggcaccggtctgcaccacatggtattcgaggtggtagataacgctatcgacgaagcgctcgcgggtcactgtaaagaaattatcgtcaccattcacgccgataactctgtctctgtacaggatgacgggcgcggcattccgaccggtattcacccggaagagggcgtatcggcggcggaagtgatcatgaccgttctgcacgcaggcggtaaatttgacgataactcctataaagtgtccggcggtctgcacggcgttggtgtttcggtagtaaacgccctgtcgcaaaaactggagctggtt…	atgggtaacaacgtcgtcgtactgggcacccaatggggtgacgaaggtaaaggtaagatcgtcgatcttctgactgaacgggctaaatatgttgtacgctaccagggcggtcacaacgcaggccatactctcgtaatcaacggtgaaaaaaccgttctccatcttattccatcaggtattctccgcgagaatgtaaccagcatcatcggtaacggtgttgtgctgtctccggccgcgctgatgaaagagatgaaagaactggaagaccgtggcatccccgttcgtgagcgtctgctgctgtctgaagcatgtccgctgatccttgattatcacgttgcgctggataacgcgcgtgagaaagcgcgtggcgcgaaagcgatcggcaccaccggtcgtggt…	atggctatcgacgaaaacaaacagaaagcgttggcggcagcactgggccagattgagaaacaatttggtaaaggctccatcatgcgcctgggtgaagaccgttccatggatgtggaaaccatctctaccggttcgctttcactggatatcgcgcttggggcaggtggtctgccgatgggccgtatcgtcgaaatctacggaccggaatcttccggtaaaaccacgctgacgctgcaggtgatcgccgcagcgcagcgtgaaggtaaaacctgtgcgtttatcgatgctgaacacgcgctggacccaatctacgcacgtaaactgggcgtcgatatcgataacctgctgtgctcccagccggacaccggcgagcaggcactggaaatctgtgacgccctg…	aaattgaagagtttgatcatggctcagattgaacgctggcggcaggcctaacacatgcaagtcgaacggtaacaggaaacagcttgctgtttcgctgacgagtggcggacgggtgagtaatgtctgggaaactgcctgatggagggggataactactggaaacggtagctaataccgcataacgtcgcaagaccaaagagggggaccttcgggcctcttgccatcggatgtgcccagatgggattagctagtaggtggggtaacggctcacctaggcgacgatccctagctggtctgagaggatgaccagccacactggaactgagacacggtccagactcctacgggaggcagcagtggggaatattgcacaatgggcgcaagcctgatgcagccatg…	3
Escherichia coli MG1655	gb|U00096.2|	aaattgaagagtttgatcatggctcagattgaacgctggcggcaggcctaacacatgcaagtcgaacggtaacaggaagaagcttgcttctttgctgacgagtggcggacgggtgagtaatgtctgggaaactgcctgatggagggggataactactggaaacggtagctaataccgcataacgtcgcaagaccaaagagggggaccttcgggcctcttgccatcggatgtgcccagatgggattagctagtaggtggggtaacggctcacctaggcgacgatccctagctggtctgagaggatgaccagccacactggaactgagacacggtccagactcctacgggaggcagcagtggggaatattgcacaatgggcgcaagcctgatgcagccatg…	atggctactggaaagattgtccaggtaatcggcgccgtagttgacgtcgaattccctcaggatgccgtaccgcgcgtgtacgatgctcttgaggtgcaaaatggtaatgagcgtctggtgctggaagttcagcagcagctcggcggcggtatcgtacgtaccatcgcaatgggttcctccgacggtctgcgtcgcggtctggatgtaaaagacctcgaacacccgattgaagtcccggtaggtaaagcgactctgggccgtatcatgaacgtactgggtgaaccggtcgacatgaaaggcgagatcggtgaagaagagcgttgggcgattcaccgcgcagcaccttcctacgaagagctgtcaaactctcaggaactgctggaaaccggtatcaaagtt…	atgcgtatcattctgcttggcgctccgggcgcggggaaagggactcaggctcagttcatcatggagaaatatggtattccgcaaatctccactggcgatatgctgcgtgctgcggtcaaatctggctccgagctgggtaaacaagcaaaagacattatggatgctggcaaactggtcaccgacgaactggtgatcgcgctggttaaagagcgcattgctcaggaagactgccgtaatggtttcctgttggacggcttcccgcgtaccattccgcaggcagacgcgatgaaagaagcgggcatcaatgttgattacgttctggaattcgacgtaccggacgaactgatcgttgaccgtatcgtcggtcgccgcgttcatgcgccgtctggtcgtgtttat…	atgtcgaattcttatgactcctccagtatcaaagtcctgaaagggctggatgcggtgcgtaagcgcccgggtatgtatatcggcgacacggatgacggcaccggtctgcaccacatggtattcgaggtggtagataacgctatcgacgaagcgctcgcgggtcactgtaaagaaattatcgtcaccattcacgccgataactctgtctctgtacaggatgacgggcgcggcattccgaccggtattcacccggaagagggcgtatcggcggcggaagtgatcatgaccgttctgcacgcaggcggtaaatttgacgataactcctataaagtgtccggcggtctgcacggcgttggtgtttcggtagtaaacgccctgtcgcaaaaactggagctggtt…	atgggtaacaacgtcgtcgtactgggcacccaatggggtgacgaaggtaaaggtaagatcgtcgatcttctgactgaacgggctaaatatgttgtacgctaccagggcggtcacaacgcaggccatactctcgtaatcaacggtgaaaaaaccgttctccatcttattccatcaggtattctccgcgagaatgtaaccagcatcatcggtaacggtgttgtgctgtctccggccgcgctgatgaaagagatgaaagaactggaagaccgtggcatccccgttcgtgagcgtctgctgctgtctgaagcatgtccgctgatccttgattatcacgttgcgctggataacgcgcgtgagaaagcgcgtggcgcgaaagcgatcggcaccaccggtcgtggt…	atggctatcgacgaaaacaaacagaaagcgttggcggcagcactgggccagattgagaaacaatttggtaaaggctccatcatgcgcctgggtgaagaccgttccatggatgtggaaaccatctctaccggttcgctttcactggatatcgcgcttggggcaggtggtctgccgatgggccgtatcgtcgaaatctacggaccggaatcttccggtaaaaccacgctgacgctgcaggtgatcgccgcagcgcagcgtgaaggtaaaacctgtgcgtttatcgatgctgaacacgcgctggacccaatctacgcacgtaaactgggcgtcgatatcgacaacctgctgtgctcccagccggacaccggcgagcaggcactggaaatctgtgacgccctg…	aaattgaagagtttgatcatggctcagattgaacgctggcggcaggcctaacacatgcaagtcgaacggtaacaggaagaagcttgcttctttgctgacgagtggcggacgggtgagtaatgtctgggaaactgcctgatggagggggataactactggaaacggtagctaataccgcataacgtcgcaagaccaaagagggggaccttcgggcctcttgccatcggatgtgcccagatgggattagctagtaggtggggtaacggctcacctaggcgacgatccctagctggtctgagaggatgaccagccacactggaactgagacacggtccagactcctacgggaggcagcagtggggaatattgcacaatgggcgcaagcctgatgcagccatg…	4
Escherichia coli O157:H7 EDL933	gb|AE005174.2|	aaattgaagagtttgatcatggctcagattgaacgctggcggcaggcctaacacatgcaagtcgaacggtaacaggaagaagcttgcttctttgctgacgagtggcggacgggtgagtaatgtctgggaaactgcctgatggagagggataactactggaaacggtagctaataccgcataacgtcgcaagaccaaagagggggaccttcgggcctcttgccatcggatgtgcccagatgggattagctagtaggtggggtaacggctcacctaggcgacgatccctagctggtctgagaggatgaccagccacactggaactgagacacggtccagactcctacgggaggcagcagtggggaatattgcacaatgggcgcaagcctgatgcagccatg…	atggctactggaaagattgtccaggtaatcggcgccgtagttgacgtcgaattccctcaggatgccgtaccgcgcgtgtacgatgctcttgaggtgcaaaatggtaatgagcgtctggtgctggaagttcagcagcagctcggcggcggtatcgtgcgtaccatcgcaatgggttcctccgacggtctgcgtcgcggtctggatgtaaaagacctcgaacacccgatcgaagtcccggtaggtaaagcgactctgggccgtatcatgaacgtactgggtgaaccggtcgacatgaaaggcgagatcggtgaagaagagcgttgggcgattcaccgcgcagcaccttcctacgaagagctgtcaaactctcaggaactgctggaaaccggtatcaaagtt…	atgcgtatcattctgcttggcgctccgggcgcggggaaagggactcaggctcagttcatcatggagaaatatggtattccgcaaatctccactggcgatatgctgcgtgctgcggtcaaatctggctccgagctgggtaaacaagcaaaagacattatggatgctggcaaactggtcaccgacgaactggtgatcgcgctggttaaagagcgcattgctcaggaagactgccgtaatggtttcctgttggacggcttcccgcgtaccattccgcaggcagacgcgatgaaagaagcgggcatcaatgttgattacgttctggaattcgacgtaccggacgaactgatcgttgaccgtatcgtcggtcgccgcgttcacgcgccgtctggtcgtgtttat…	ATGTCGAATTCTTATGACTCCTCCAGTATCAAAGTCCTGAAAGGGCTGGATGCGGTGCGTAAGCGCCCGGGTATGTATATCGGCGACACGGATGACGGCACCGGTCTGCACCACATGGTATTCGAGGTGGTAGATAACGCTATCGACGAAGCGCTCGCGGGTCACTGTAAAGAAATTATCGTCACCATTCACGCCGATAACTCTGTCTCTGTACAGGATGACGGGCGCGGCATTCCGACCGGTATTCACCCGGAAGAYGGCGTATCGGCGGCGGAAGTGATCATGACCGTTCTGCACGCAGGCGGTAAATTTGACGATAACTCCTATAAAGTGTCCGGCGGTCTGCACGGCGTTGGTGTTTCGGTAGTAAACGCCCTGTCGCAAAAACTGGAGCTGGTT…	ATGGGTAACAACGTCSTCGTACTGGGCACCCAATGGGGTGACGAAGGTAAAGGTAAGATCGTCGATCTTCTGACTGAACGGGCTAAATATGTTGTACGCTACCAGGGCGGTCACAACGCAGGCCATACTCTCGTAATCAACGGTGAAAAAACCGTTCTCCATCTTATTCCATCAGGTATTCTCCGCGAGAATGTAACTAGCATCATCGGTAACGGTGTTGTGCTGTCTCCGGCCGCGCTGATGAAAGAGATGAAAGAACTGGAAGACCGTGGCATCCCCGTTCGTGAGCGTCTGCTGCTGTCTGAAGCATGTCCGCTGATCCTTGATTATCATGTTGCGCTGGATAACGCGCGTGAGAAAGCGCGTGGCGCGAAAGCGATCGGCACCACCGGTCGTGGT…	ATGGCTATCGACGAAAACAAACAGAAAGCGTTGGCGGCAGCACTGGGCCAGATTGAGAAACAATTTGGTAAAGGCTCRATCATGCGCCTGGGTGAAGACCGTTCCATGGATGTGGAAACCATCTCTACCGGTTCGCTTTCACTGGATATCGCGCTTGGGGCAGGTGGTCTGCCGATGGGCCGTATCGTCGAAATCTACGGACCGGAATCTTCCGGTAAAACCACGCTGACGTTGCAGGTGATTGCCGCAGCGCAGCGTGAAGGTAAAACCTGTGCGTTTATCGATGCTGAACACGCGCTGGACCCAATCTACGCACGTAAACTGGGCGTCGATATCGACAACCTGCTGTGCTCCCAGCCGGACACCGGCGAGCAGGCACTGGAAATCTGTGACGCCCTG…	aaattgaagagtttgatcatggctcagattgaacgctggcggcaggcctaacacatgcaagtcgaacggtaacaggaagaagcttgcttctttgctgacgagtggcggacgggtgagtaatgtctgggaaactgcctgatggagagggataactactggaaacggtagctaataccgcataacgtcgcaagaccaaagagggggaccttcgggcctcttgccatcggatgtgcccagatgggattagctagtaggtggggtaacggctcacctaggcgacgatccctagctggtctgagaggatgaccagccacactggaactgagacacggtccagactcctacgggaggcagcagtggggaatattgcacaatgggcgcaagcctgatgcagccatg…	5
Escherichia coli UMN026	emb|CU928163.2|	aaattgaagagtttgatcatggctcagattgaacgctggcggcaggcctaacacatgcaagtcgaacggtaacaggaaacagcttgctgtttcgctgacgagtggcggacgggtgagtaatgtctgggaaactgcctgatggagggggataactactggaaacggtagctaataccgcataacgtcgcaagaccaaagagggggaccttcgggcctcttgccatcggatgtgcccagatgggattagctagtaggtggggtaacggctcacctaggcgacgatccctagctggtctgagaggatgaccagccacactggaactgagacacggtccagactcctacgggaggcagcagtggggaatattgcacaatgggcgcaagcctgatgcagccatg…	atggctactggaaagattgtccaggtaatcggcgccgtagttgacgtcgaattccctcaggatgccgtaccgcgcgtgtacgatgctcttgaggtgcaaaatggtaatgagcgtctggtgctggaagttcagcagcagctcggcggcggtatcgtacgtaccatcgcaatgggttcctccgacggtctgcgtcgcggtctggatgtaaaagacctcgaacacccgatcgaagtcccggtaggtaaagcgactctgggccgtatcatgaacgtactgggcgaaccggtcgacatgaaaggcgagatcggtgaagaagagcgttgggcgattcaccgcgcagcaccttcctacgaagagctgtcaaactctcaggaactgctggaaaccggtatcaaagtt…	atgcgtatcattctgcttggcgctccgggcgcggggaaagggactcaggctcagttcatcatggagaaatatggtattccgcaaatctccactggcgatatgctgcgtgctgcggtcaaatctggctccgagctgggtaaacaagcaaaagacattatggatgctggcaaactggttaccgacgaactggtgatcgcgctggttaaagagcgcattgctcaggaagactgccgtaatggtttcctgttggacggcttcccgcgtaccattccgcaggcagacgcgatgaaagaagcgggcatcaatgttgattacgttctggaattcgacgtaccggacgaactgatcgttgatcgtatcgtcggtcgccgcgttcatgcgccgtctggtcgtgtttat…	atgtcgaattcttatgactcctccagtatcaaagtcctgaaagggctggatgcggtgcgtaagcgcccgggtatgtatatcggcgacacggatgacggcaccggtctgcaccacatggtattcgaggtggtagataacgctatcgacgaagcgctcgcgggtcactgtaaagaaattatcgtcaccattcacgccgacaactctgtctctgtacaggatgacgggcgcggcattccgaccggtattcacccggaagagggcgtatcggcggcggaagtgatcatgaccgttctgcacgcaggcggtaaatttgacgataactcctataaagtgtccggcggtctgcacggcgttggtgtttcggtagtaaacgccctgtcgcaaaaactggagctggtt…	atgggtaacaacgtcgtcgtactgggcacccaatggggtgacgaaggtaaaggtaagatcgtcgatcttctgactgaacgggctaaatatgttgtacgctaccagggcggtcacaacgcaggccatactctcgtaatcaacggtgaaaaaaccgttctccatcttattccatcaggtattctccgcgagaatgtaaccagcatcatcggtaacggtgttgtgctgtctccagccgcgctgatgaaagagatgaaagaactggaagaccgtggcatccccgttcgtgagcgtctgctgctgtctgaagcatgtccgctgatccttgattatcacgttgcgctggataacgcgcgtgagaaagcgcgtggcgcgaaagcgatcggcaccaccggtcgtggt…	atggctatcgacgaaaacaaacagaaagcgttggcggcagcactgggccagattgagaaacaatttggtaaaggctccatcatgcgcctgggtgaagaccgttccatggatgtggaaaccatctctaccggttcgctttcactggatatcgcgcttggggcaggtggtctgccgatgggccgtatcgtcgaaatctacggaccggaatcttccggtaaaaccacgctgacgttgcaggtgatcgccgcagcgcagcgtgaaggtaaaacctgtgcgtttatcgatgctgaacacgcgctggacccaatctatgcacgtaaactgggcgtcgatatcgacaacctgctgtgctcccagccggacactggcgagcaggcactggaaatctgtgacgccctg…	aaattgaagagtttgatcatggctcagattgaacgctggcggcaggcctaacacatgcaagtcgaacggtaacaggaaacagcttgctgtttcgctgacgagtggcggacgggtgagtaatgtctgggaaactgcctgatggagggggataactactggaaacggtagctaataccgcataacgtcgcaagaccaaagagggggaccttcgggcctcttgccatcggatgtgcccagatgggattagctagtaggtggggtaacggctcacctaggcgacgatccctagctggtctgagaggatgaccagccacactggaactgagacacggtccagactcctacgggaggcagcagtggggaatattgcacaatgggcgcaagcctgatgcagccatg…	6
Escherichia coli SMS-3-5	gb|CP000970.1|	aaattgaagagtttgatcatggctcagattgaacgctggcggcaggcctaacacatgcaagtcgaacggtaacaggaagaagcttgcttctttgctgacgagtggcggacgggtgagtaatgtctgggaaactgcctgatggagggggataactactggaaacggtagctaataccgcataatgtcgcaagaccaaagagggggaccttcgggcctcttgccatcggatgtgcccagatgggattagctagtaggtggggtaacggctcacctaggcgacgatccctagctggtctgagaggatgaccagccacactggaactgagacacggtccagactcctacgggaggcagcagtggggaatattgcacaatgggcgcaagcctgatgcagccatg…	atggctactggaaagattgtccaggtaatcggcgccgtagttgacgtcgaattccctcaggatgccgtaccgcgcgtgtacgatgctcttgaggtgcaaaatggtaatgagcgtctggtgctggaagttcagcagcagctcggcggcggtatcgtgcgtaccatcgcaatgggttcctccgacggtctgcgtcgcggtctggatgtaaaagacctcgaacacccgatcgaagtcccggtaggtaaagcgactctgggccgtatcatgaacgtactgggtgaaccggtcgacatgaaaggcgagatcggtgaagaagagcgttgggcgattcaccgcgcagcaccttcctacgaagagctgtcaaactctcaggaactgctggaaaccggtatcaaagtt…	atgcgtatcattctgcttggcgctccgggcgcggggaaagggactcaggctcagttcatcatggagaaatatggtattccgcaaatctccactggcgatatgctgcgtgctgcggtcaaatctggctccgagctgggtaaacaagcaaaagacattatggatgctggcaaactggtcaccgacgaactggtgatcgcgctggttaaagagcgcattgctcaggaagactgccgtaatggtttcctgttggacggcttcccgcgtaccattccgcaggcagacgcgatgaaagaagcgggcatcaatgttgattacgttctggaattcgacgtaccggacgaactgattgttgatcgtattgtaggccgccgcgttcatgcgccgtctggtcgtgtttat…	atgtcgaattcttatgactcctccagtatcaaagtcctgaaagggctggatgcggtgcgtaagcgcccgggtatgtatatcggcgacacggatgacggcaccggtctgcaccacatggtattcgaggtggtagataacgctatcgacgaagcgctcgcgggtcactgtaaagaaattatcgtcaccattcacgccgataactctgtctctgtacaggatgacgggcgcggcattccgaccggtattcacccggaagagggcgtatcggcggcggaagtgatcatgaccgttctgcacgcaggcggtaaatttgacgataactcctataaagtgtccggcggtctgcacggcgttggtgtttcggtagtaaacgccctgtcgcaaaaactggagctggtt…	atgggtaacaacgtcgtcgtactgggcacccaatggggtgacgaaggtaaaggtaagatcgtcgatcttctgactgaacgggctaaatatgttgtacgctaccagggcggtcacaacgcaggccatactctcgtaatcaacggtgaaaaaaccgttctccatcttattccatcaggtattctccgcgagaatgtaaccagcatcatcggtaacggtgttgtgctgtctccggctgcgctgatgaaagagatgaaagaactggaagaccgtggcatccccgttcgtgagcgtctgctgctgtctgaagcatgtccgctgatccttgattatcacgttgcgctggataacgcgcgtgagaaagcgcgtggcgcgaaagcgatcggcaccaccggtcgtggt…	atggctatcgacgaaaacaaacagaaagcgttggcggcagcactgggccagattgagaaacaatttggtaaaggctccatcatgcgcctgggtgaagaccgttccatggatgtggaaaccatctctaccggttcgctttcactggatatcgcgcttggggcaggtggtctgccgatgggccgtatcgtcgaaatctacggaccggaatcttccggtaaaaccacgctgacgttgcaggtgatcgccgcagcccagcgcgaaggtaaaacttgtgcgtttatcgatgctgaacacgcgctggacccaatctacgcacgtaaactgggcgtcgatatcgacaacctgctgtgctcccagccggacactggcgagcaggcactggaaatctgtgacgccctg…	aaattgaagagtttgatcatggctcagattgaacgctggcggcaggcctaacacatgcaagtcgaacggtaacaggaagaagcttgcttctttgctgacgagtggcggacgggtgagtaatgtctgggaaactgcctgatggagggggataactactggaaacggtagctaataccgcataatgtcgcaagaccaaagagggggaccttcgggcctcttgccatcggatgtgcccagatgggattagctagtaggtggggtaacggctcacctaggcgacgatccctagctggtctgagaggatgaccagccacactggaactgagacacggtccagactcctacgggaggcagcagtggggaatattgcacaatgggcgcaagcctgatgcagccatg…	7
Escherichia coli IAI39	emb|CU928164.2|	aaattgaagagtttgatcatggctcagattgaacgctggcggcaggcctaacacatgcaagtcgaacggtaacaggaaacagcttgctgtttcgctgacgagtggcggacgggtgagtaatgtctgggaaactgcctgatggagggggataactactggaaacggtagctaataccgcataacgtcgcaagaccaaagagggggaccttcgggcctcttgccatcggatgtgcccagatgggattagctagtaggtggggtaacggctcacctaggcgacgatccctagctggtctgagaggatgaccagccacactggaactgagacacggtccagactcctacgggaggcagcagtggggaatattgcacaatgggcgcaagcctgatgcagccatg…	atggctactggaaagattgtccaggtaatcggcgccgtagttgacgtcgaattccctcaggatgccgtaccgcgcgtgtacgatgctcttgaggtgcaaaatggtaatgagcgtctggtgctggaagttcagcagcagctcggcggcggtatcgtgcgtaccatcgcaatgggttcctccgacggtctgcgtcgcggtctggatgtaaaagacctcgaacacccgatcgaagtcccggtaggtaaagcgactctgggccgtatcatgaacgtactgggtgaaccggtcgacatgaaaggcgagatcggtgaagaagagcgttgggcgattcaccgcgcagcaccttcctacgaagagctgtcaaactctcaggaactgctggaaaccggtatcaaagtt…	atgcgtatcattctgcttggcgctccgggcgcggggaaagggactcaggctcagttcatcatggagaaatatggtattccgcaaatctccactggcgatatgctgcgtgccgcagtcaaatctggctccgagctgggtaaacaagctaaagacattatggacgctggcaaactggtcaccgatgaactggtgatcgcgctggttaaagagcgcattgctcaggaagattgccgtaatggttttctgttggacggcttcccgcgtaccattccgcaggcagacgcgatgaaagaagcgggcatcaatgttgattacgttctggaattcgacgtaccggacgagctgattgttgatcgtatcgtcggtcgccgcgttcacgcgccgtctggtcgtgtatat…	atgtcgaattcttatgactcctccagtatcaaagtcctgaaagggctggatgcggtgcgtaagcgcccgggtatgtatatcggcgacacggatgacggcaccggtctgcaccacatggtattcgaggtggtagataacgctatcgacgaagcgctcgcgggtcactgtaaagaaattatcgtcaccattcacgccgataactctgtctctgtacaggatgacgggcgcggcattccgaccggtattcacccggaagagggcgtatcggcggcggaagtgatcatgaccgttctgcacgcaggcggtaaatttgacgataactcctataaagtgtccggcggtctgcacggcgttggtgtttcggtagtaaacgccctgtcgcaaaaactggagctggtt…	atgggtaacaacgtcgtcgtactgggcacccaatggggtgacgaaggtaaaggtaagatcgtcgatcttctgactgaacgggctaaatatgttgtacgctaccagggcggtcacaacgcaggccatactctcgtaatcaacggtgaaaaaaccgttctccatcttattccatcaggtattctccgcgagaatgtaaccagcatcatcggtaacggtgttgtgctgtctccggctgcgctgatgaaagagatgaaagaactggaagaccgtggcatccccgttcgtgagcgtctgctgctgtccgaagcatgtccgctgatccttgattatcacgttgcgctggataacgcgcgtgagaaagcgcgtggcgcgaaagcgatcggcaccaccggtcgtggt…	atggctatcgacgaaaacaaacagaaagcgttggcggcagcactgggccagattgagaaacaatttggtaaaggctccatcatgcgcctgggtgaagaccgttccatggatgtggaaaccatctctaccggttcgctttcactggatatcgcgcttggggcaggtggtctgccgatgggccgtatcgtcgaaatctacggaccggaatcttccggtaaaaccacgctgacgttgcaggtgatcgctgcagcccagcgcgaaggtaaaacttgtgcgtttatcgatgctgaacacgcgctggacccaatctatgcacgtaaactgggcgtcgatatcgacaacctgctgtgctcccagccggacactggcgagcaggcactggaaatctgtgacgccctg…	aaattgaagagtttgatcatggctcagattgaacgctggcggcaggcctaacacatgcaagtcgaacggtaacaggaaacagcttgctgtttcgctgacgagtggcggacgggtgagtaatgtctgggaaactgcctgatggagggggataactactggaaacggtagctaataccgcataacgtcgcaagaccaaagagggggaccttcgggcctcttgccatcggatgtgcccagatgggattagctagtaggtggggtaacggctcacctaggcgacgatccctagctggtctgagaggatgaccagccacactggaactgagacacggtccagactcctacgggaggcagcagtggggaatattgcacaatgggcgcaagcctgatgcagccatg…	8
Salmonella bongori NCTC 12419	emb|FR877557.1|	aaattgaagagtttgatcatggctcagattgaacgctggcggcaggcctaacacatgcaagtcgaacggtaacaggaagcagcttgctgcttcgctgacgagtggcggacgggtgagtaatgtctgggaaactgcctggtggagggggataactactggaaacggtggctaataccgcataacgtcgcaagaccaaagagggggaccttcgggcctcttgccatcagatgtgcccagatgggattagcttgttggtggggtaacggcccaccaaggcgacgatccctagctggtctgagaggatgaccagccacactggaactgagacacggtccagactcctacgggaggcagcagtggggaatattgcacaatgggcgcaagcctgatgcagccatg…	atggctactggaaagattgtccaggtaatcggcgccgtggtcgacgtcgagttccctcaggatgccgtaccacgcgtgtacgatgcccttgaggtgcagaatggtaatgagaagctggtgctggaagttcagcagcagcttggcggcggtatcgtgcgtaccatcgcaatggggtcttccgacggtctgcgtcgtggtctggatgtaaaagatctcgaacacccgatcgaagtcccggtaggtaaagcaacgctgggccgtatcatgaacgtactgggcgaaccggtcgacatgaaaggcgagattggtgaagaagagcgttgggctattcaccgtgctgcgccgtcctacgaagagttgtcaaactctcaggaactgctggaaaccggtatcaaagtt…	atgcgtattattctgcttggcgctccgggcgcgggtaaaggaactcaggctcagttcatcatggagaaatatggtattccgcaaatctccaccggcgatatgctgcgcgccgcagtgaaatcaggctccgagttgggcaaacaggcaaaagacatcatggatgctggtaagctggtgactgatgaactggtgatcgcgctggttaaagaacgtatcgcccaggatgactgccgtaacggttttctgctggacggcttcccacgcacgattccgcaggctgatgcgatgaaagaagcaggtatcgcagtggattacgtgctggaatttgacgtaccggacgaactgatcgttgaccgtatcgttggtcgtcgcgtacatgctgcctcagggcgtgtttac…	atgtcgaattcttatgactcctccagtatcaaagtcctgaaaggactggatgcggtgcgtaagcgcccgggtatgtatatcggcgacacggatgacggcaccggtctgcaccacatggtattcgaggtggtagataacgctatcgacgaagcgctcgcaggtcactgtaaagatattgtcgtgaccattcatgccgataattccgtgtccgtaacggatgatggccgtggcattccgaccgggatccacccggaagagggcgtatcggcggcagaagtcatcatgacggttctgcatgcgggcggtaaatttgacgataactcctataaagtgtccggaggtctgcacggcgtaggtgtctcggtagtcaacgccctgtcgcaaaaactggaactggtt…	atgggtaacaacgtcgtcgtactgggcacccaatggggtgacgaaggtaaaggaaagatcgtcgatcttctgactgaacgggctaaatatgttgtacgctatcagggcggtcacaacgcaggccatactctcgtaatcaacggtgaaaaaaccgtcctccatcttattccatcaggtattcttcgtgagaatgttaccagcatcatcgggaacggtgttgtgctgtctccgagcgcgctgatgaaagagatgaaaggtctggaagaccgtggtatccctgtccgtgagcgcctgctgctgtctgaagcctgtccgctgatccttgattatcacgtggcgctggataacgcgcgtgaaaaagcgcgcggcgcgaaagcgatcggcaccaccggtcgtggt…	atggctatcgacgaaaacaaacagaaagcgttggcggcagcactgggccaaattgaaaagcaatttggtaaaggctccatcatgcgtctgggtgaagaccgttctatggatgtagaaactatctccaccggttcgctttcactggacatcgcactcggtgcgggcggtctgccgatgggccgtatcgtcgaaatttatgggccggaatcttccggtaaaaccacgctgaccctgcaggtgattgccgcagcgcagcgtgaaggtaaaacctgtgcatttatcgatgctgaacacgcgctcgatcctatctacgcacgtaagctgggcgtcgatattgataacctgctctgttctcaaccggataccggtgagcaggcgttggaaatctgtgacgcactg…	aaattgaagagtttgatcatggctcagattgaacgctggcggcaggcctaacacatgcaagtcgaacggtaacaggaagcagcttgctgcttcgctgacgagtggcggacgggtgagtaatgtctgggaaactgcctggtggagggggataactactggaaacggtggctaataccgcataacgtcgcaagaccaaagagggggaccttcgggcctcttgccatcagatgtgcccagatgggattagcttgttggtggggtaacggcccaccaaggcgacgatccctagctggtctgagaggatgaccagccacactggaactgagacacggtccagactcctacgggaggcagcagtggggaatattgcacaatgggcgcaagcctgatgcagccatg…	9
Salmonella enterica subsp. enterica serovar Weltevreden str. 2007-60-3289-1	emb|FR775195.1|	AAATTGAAGAGTTTGATCATGGCTCAGATTGAACGCTGGCGGCAGGCCTAACACATGCAAGTCGAACGGTAACAGGAAGCAGCTTGCTGCTTCGCTGACGAGTGGCGGACGGGTGAGTAATGTCTGGGAAACTGCCTGATGGAGGGGGATAACTACTGGAAACGGTGGCTAATACCGCATAACGTCGCAAGACCAAAGAGGGGGACCTTCGGGCCTCTTGCCATCAGATGTGCCCAGATGGGATTAGCTTGTTGGTGAGGTAACGGCTCACCAAGGCGACGATCCCTAGCTGGTCTGAGAGGATGACCAGCCACACTGGAACTGAGACACGGTCCAGACTCCTACGGGAGGCAGCAGTGGGGAATATTGCACAATGGGCGCAAGCCTGATGCAGCCATG…	ATGGCTACTGGAAAGATTGTCCAGGTAATCGGCGCCGTGGTCGACGTCGAGTTCCCTCAGGATGCCGTACCACGCGTGTACGATGCCCTTGAGGTGCAGAATGGTAATGAGAAGCTGGTGCTGGAAGTTCAGCAGCAGCTTGGCGGCGGTATCGTGCGTACCATCGCGATGGGGTCTTCTGACGGTCTGCGTCGCGGTCTGGATGTAAAAGATCTCGAACACCCGATCGAAGTCCCGGTAGGTAAAGCCACGCTGGGTCGTATCATGAACGTCCTGGGCGAACCGGTCGACATGAAAGGCGAGATCGGCGAAGAAGAGCGTTGGGCGATTCACCGCGCAGCACCTTCCTACGAAGAGTTGTCAAACTCTCAGGAACTGCTGGAAACCGGTATCAAAGTT…	atgcgtattattctgcttggcgctccgggcgcgggtaaaggaactcaggctcagttcatcatggagaaatatggtattccgcaaatctccactggcgatatgctgcgcgccgcagtgaaatcaggctccgagttgggcaaacaggcgaaagatatcatggacgccggtaaactggtgaccgatgaactggtgattgcgctggttaaagagcgtatcgcccaggaagactgccgtaacggttttctgctggacggtttcccgcgcacgatcccgcaggctgacgcgatgaaagaagcgggtattgtcgtggattacgtgctggaattcgacgtaccggacgaactgatcgttgatcgtattgtgggtcgtcgcgtacacgccgcctctggccgcgtttac…	ATGTCGAATTCTTATGACTCCTCCAGTATCAAAGTCCTGAAAGGGCTGGATGCGGTGCGTAAGCGCCCGGGTATGTATATCGGCGACACGGATGACGGCACCGGTCTGCACCACATGGTATTCGAGGTGGTAGATAACGCTATCGACGAAGCGCTCGCAGGTCACTGTAAAGATATCGTCGTGACTATTCACGCCGATAACTCCGTGTCCGTAACGGATGATGGCCGTGGCATTCCGACCGGGATTCACCCGGAAGAAGGCGTCTCGGCGGCGGAAGTGATCATGACCGTTCTGCACGCGGGCGGTAAATTTGACGATAACTCCTATAAAGTCTCTGGTGGTCTGCACGGCGTGGGCGTCTCGGTAGTCAACGCTCTGTCGCAAAAACTGGAACTGGTT…	ATGGGTAACAACGTCGTCGTACTGGGCACCCAATGGGGTGACGAAGGTAAAGGAAAGATCGTCGATCTTCTGACTGAACGGGCTAAATATGTTGTACGCTACCAGGGCGGTCACAACGCAGGCCATACTCTCGTAATCAACGGTGAAAAAACCGTTCTCCATCTTATTCCATCAGGTATTCTTCGCGAGAATGTAACCAGCATCATCGGTAACGGTGTTGTGCTGTCTCCGAGCGCGCTGATGAAAGAGATGAAAGAACTGGAAGACCGTGGCATCCCCGTTCGTGAGCGTCTGCTGCTGTCTGAAGCCTGTCCGCTGATCCTTGATTATCACGTTGCGCTGGATAACGCGCGTGAGAAAGCGCGTGGCGCGAAAGCGATCGGCACCACCGGTCGTGGA…	ATGGCTATCGACGAAAACAAACAGAAAGCGTTGGCGGCAGCACTGGGCCAAATTGAAAAGCAATTTGGTAAAGGCTCCATCATGCGTCTGGGTGAAGACCGTTCTATGGATGTGGAAACTATCTCCACCGGTTCGCTTTCACTGGACATCGCACTCGGTGCGGGCGGTCTGCCGATGGGGCGTATCGTCGAAATTTACGGGCCGGAATCTTCCGGTAAAACGACCCTGACGCTGCAGGTGATTGCCGCTGCGCAGCGTGAAGGTAAAACCTGTGCGTTTATCGATGCGGAACACGCGCTTGACCCCGTTTACGCACGCAAGCTGGGCGTCGATATCGATAACCTGCTCTGTTCTCAGCCGGATACCGGCGAGCAGGCGCTGGAAATCTGTGACGCGCTG…	AAATTGAAGAGTTTGATCATGGCTCAGATTGAACGCTGGCGGCAGGCCTAACACATGCAAGTCGAACGGTAACAGGAAGCAGCTTGCTGCTTCGCTGACGAGTGGCGGACGGGTGAGTAATGTCTGGGAAACTGCCTGATGGAGGGGGATAACTACTGGAAACGGTGGCTAATACCGCATAACGTCGCAAGACCAAAGAGGGGGACCTTCGGGCCTCTTGCCATCAGATGTGCCCAGATGGGATTAGCTTGTTGGTGAGGTAACGGCTCACCAAGGCGACGATCCCTAGCTGGTCTGAGAGGATGACCAGCCACACTGGAACTGAGACACGGTCCAGACTCCTACGGGAGGCAGCAGTGGGGAATATTGCACAATGGGCGCAAGCCTGATGCAGCCATG…	10
Salmonella enterica subsp. enterica serovar Choleraesuis str. SC-B67	gb|AE017220.1|	agagtttgatcatggctcagattgaacgctggcggcaggcctaacacatgcaagtcgaacggtaacaggaagcagcttgctgctttgctgacgagtggcggacgggtgagtaatgtctgggaaactgcctgatggagggggataactactggaaacggtggctaataccgcataacgtcgcaagaccaaagagggggaccttcgggcctcttgccatcagatgtgcccagatgggattagcttgttggtgaggtaacggctcaccaaggcgacgatccctagctggtctgagaggatgaccagccacactggaactgagacacggtccagactcctacgggaggcagcagtggggaatattgcacaatgggcgcaagcctgatgcagccatgccgcgtg…	atggctactggaaagattgtccaggtaatcggcgccgtggtcgacgtcgagttccctcaggatgccgtaccacgcgtgtacgatgcccttgaggtgcagaatggtaatgagaagctggtgctggaagttcagcagcagcttggcggcggtatcgtgcgtaccatcgcgatggggtcttctgacggtctgcgtcgcggtctggatgtaaaagatctcgaacacccgatcgaagtcccggtaggtaaagccacgctgggtcgtatcatgaacgtcctgggcgaaccggtcgacatgaaaggcgagatcggcgaagaagagcgttgggcgattcaccgcgcagcaccttcctacgaagagttgtcaaactctcaggaactgctggaaaccggtatcaaagtt…	atgcgtattattctgcttggcgctccgggcgcgggtaaaggaactcaggctcagttcatcatggagaaatatggtattccgcaaatctccactggcgatatgctgcgcgccgcagtgaaatcaggctccgagttgggcaaacaggcgaaagatatcatggacgccggtaaactggtgaccgatgaactggtgattgcgctggttaaagagcgtatcgcccaggaagactgccgtaacggttttctgctggacggtttcccgcgcacgatcccgcaggctgacgcgatgaaagaagcgggtattgtcgtggattacgtgctggaattcgacgtaccggacgaactgatcgttgaccgtattgtgggccgtcgcgtacacgccgcctctggccgcgtttac…	atgtcgaattcttatgactcctccagtatcaaagtcctgaaagggctggatgcggtgcgtaagcgcccgggtatgtatatcggcgacacggatgacggcaccggtctgcaccacatggtattcgaggtggtagataacgctatcgacgaagcgctcgcgggtcactgtaaagatatcgtcgtgactattcacgccgataactccgtgtccgtaatggatgatggccgtggcattccgaccgggattcacccggaagaaggcgtctcggcggcggaagtgatcatgaccgttctgcacgcgggcggtaaatttgacgataactcctataaagtctccggtggtctgcacggggtgggcgtctcggtagtcaacgctctgtcgcaaaaactggaactggtt…	atgggtaacaacgtcgtcgtactgggcacccaatggggtgacgaaggtaaaggaaagatcgtcgatcttctgactgaacgggctaaatatgttgtacgctaccagggcggtcacaacgcaggccatactctcgtaatcaacggtgaaaaaaccgttctccatcttattccatcaggtattcttcgcgagaatgtaaccagcatcatcggtaacggtgttgtgctgtctccggccgcgctgatgaaagagatgaaagaactggaagaccgtggcatccccgttcgtgagcgtctgctgctgtctgaagcctgtccactgatccttgattatcacgttgcgctggataacgcgtgtgagaaagcgcgtggcgcgaaagcgatcggcaccaccggtcgtgga…	atggctatcgacgaaaacaaacagaaagcgttggcggcagcactgggccaaattgaaaagcaatttggtaaaggctccatcatgcgtctgggtgaagaccgttctatggatgtggaaactatctccaccggttcgctttcactggacatcgcactcggtgcgggcggtctgccgatggggcgtatcgtcgaaatttacgggccggaatcttccggtaaaacgaccctgacgctgcaggtgattgccgctgcgcagcgtgaaggtaaaacctgtgcgtttatcgatgcggaacacgcgcttgaccctgtttacgcacgcaagctgggcgtcgatatcgataacctgctctgctctcagccggataccggcgagcaggcgctggaaatctgtgacgcgctg…	agagtttgatcatggctcagattgaacgctggcggcaggcctaacacatgcaagtcgaacggtaacaggaagcagcttgctgctttgctgacgagtggcggacgggtgagtaatgtctgggaaactgcctgatggagggggataactactggaaacggtggctaataccgcataacgtcgcaagaccaaagagggggaccttcgggcctcttgccatcagatgtgcccagatgggattagcttgttggtgaggtaacggctcaccaaggcgacgatccctagctggtctgagaggatgaccagccacactggaactgagacacggtccagactcctacgggaggcagcagtggggaatattgcacaatgggcgcaagcctgatgcagccatgccgcgtg…	11
Salmonella enterica subsp. enterica serovar Typhimurium var. 5- str. CFSAN001921	gb|CP006048.1|	aaattgaagagtttgatcatggctcagattgaacgctggcggcaggcctaacacatgcaagtcgaacggtaacaggaagcagcttgctgctttgctgacgagtggcggacgggtgagtaatgtctgggaaactgcctgatggagggggataactactggaaacggtggctaataccgcataacgtcgcaagaccaaagagggggaccttcgggcctcttgccatcagatgtgcccagatgggattagcttgttggtgaggtaacggctcaccaaggcgacgatccctagctggtctgagaggatgaccagccacactggaactgagacacggtccagactcctacgggaggcagcagtggggaatattgcacaatgggcgcaagcctgatgcagccatg…	atggctactggaaagattgtccaggtaatcggcgccgtggtcgacgtcgagttccctcaggatgccgtaccacgcgtgtacgatgcccttgaggtgcagaatggtaatgagaagctggtgctggaagttcagcagcagcttggcggcggtattgtgcgtaccatcgcgatggggtcttctgacggtctgcgtcgcggtctggatgtaaaagatctcgaacacccgatcgaagtcccggtaggtaaagctacgctgggtcgtatcatgaacgtcctgggcgaaccggtcgacatgaaaggcgagatcggcgaagaagagcgttgggcgattcaccgcgcagcgccttcctacgaagagttgtcaaactctcaggaactgctggaaaccggtatcaaagtt…	atgcgtattattctgcttggcgctccgggcgcgggtaaaggaactcaggctcagttcatcatggagaaatatggtattccgcaaatctccactggcgatatgctgcgcgccgcagtgaaatcaggctccgagttgggcaaacaggcgaaagatatcatggacgccggtaaactggtgaccgatgaactggtgattgcgctggttaaagagcgtatcgcccaggaagactgccgtaacggttttctgctggacggtttcccgcgcacgatcccgcaggctgacgcgatgaaagaagcgggtattgtcgtggattacgtgctggaattcgacgtaccggacgaactgatcgttgaccgtattgtgggtcgtcgcgtacacgccgcctctggccgcgtttac…	atgtcgaattcttatgactcctccagtatcaaagtcctgaaagggctggatgcggtgcgtaagcgcccgggtatgtatatcggcgacacggatgacggcaccggtctgcaccacatggtattcgaggtggtagataacgctatcgacgaagcgctcgcaggtcactgtaaagatatcgtcgtgactattcacgccgataactccgtgtccgtaacggatgatggccgtggcattccgaccgggattcacccggaagaaggcgtctcggcggcggaagtgatcatgaccgttctgcacgcgggcggtaaatttgacgataactcctataaagtctccggcggtctgcacggcgtgggcgtctcggtagtcaacgctctgtcgcaaaaactggaactggtt…	atgggtaacaacgtcgtcgtactgggcacccaatggggtgacgaaggtaaaggaaagatcgtcgatcttctgactgaacgggctaaatatgttgtacgctaccagggcggtcacaacgcaggccatactctcgtaatcaacggtgaaaaaaccgttctccatcttattccatcaggtattcttcgcgagaatgtaaccagcatcatcggtaacggtgttgtgctgtctccgagcgcgctgatgaaagagatgaaagaactggaagaccgtggcatccccgttcgtgagcgtctgctgctgtctgaagcctgtccgctgatccttgattatcacgttgcgctggataacgcgcgtgagaaagcgcgtggcgcgaaagcgatcggcaccaccgggcgtgga…	atggctatcgacgaaaacaaacagaaagcgttggcggcagcactgggccaaattgaaaagcaatttggtaaaggctccatcatgcgtctgggtgaagaccgttctatggatgtggaaactatctccaccggttcgctttcactggacatcgcactcggtgcgggcggtctgccgatggggcgtatcgtcgaaatttacgggccggaatcttccggtaaaacgaccctgacgctgcaggtgattgccgctgcgcagcgtgaaggtaaaacctgtgcgtttatcgatgcggaacacgcgcttgaccctgtttacgcacgcaagctgggcgtcgatatcgataacctgctctgctctcagccggataccggcgagcaggcgctggaaatctgtgacgcgctg…	aaattgaagagtttgatcatggctcagattgaacgctggcggcaggcctaacacatgcaagtcgaacggtaacaggaagcagcttgctgctttgctgacgagtggcggacgggtgagtaatgtctgggaaactgcctgatggagggggataactactggaaacggtggctaataccgcataacgtcgcaagaccaaagagggggaccttcgggcctcttgccatcagatgtgcccagatgggattagcttgttggtgaggtaacggctcaccaaggcgacgatccctagctggtctgagaggatgaccagccacactggaactgagacacggtccagactcctacgggaggcagcagtggggaatattgcacaatgggcgcaagcctgatgcagccatg…	12
Citrobacter rodentium ICC168	emb|FN543502.1|	aaattgaagagtttgatcatggctcagattgaacgctggcggcaggcctaacacatgcaagtcgaacggtaacaggaagcagcttgctgctttgctgacgagtggcggacgggtgagtaatgtctgggaaactgcccggtggagggggataactactggaaacggtagctaataccgcataacgtcgcaagaccaaagagggggaccttcgggcctcttgccaccggatgtgcccagatgggattagcttgttggtgaggtaacggctcaccaaggcgacgatccctagctggtctgagaggatgaccagccacactggaactgagacacggtccagactcctacgggaggcagcagtggggaatattgcacaatgggcgcaagcctgatgcagccatg…	atggctactggaaaaattgtccaggtaatcggcgccgtagttgacgtcgagttccctcaggatgccgtaccgcgcgtgtacgacgcccttgaggtacagaatggtaatgagcgtctggtgctggaagtgcagcagcagctcggcggcggtatcgtacgtaccatcgctatgggttcttccgacggtctgcgtcgtggtctggaagtgaaagacctcgaacacccgatcgaagtcccggtaggtaaagcaacgctgggtcgtatcatgaacgtactgggcgaaccagtagacatgaaaggcgacatcggtgaagaagaacgctgggctatccaccgcgacgcgccgtcctatgaagagttgtctaactctcaggaactgctggaaaccggcatcaaagtt…	atgcgtatcattctgcttggcgctccgggcgcgggtaaaggaactcaggctcagttcatcatggagaagtatggtattccgcaaatctccaccggcgatatgctgcgtgccgccgtcaaatctggctccgagctgggtaaaaaagcgaaagatattatggacgccggtaagctggtgaccgatgagctggtgatcgcgctggtaaaagagcgtatcgctcaggaagattgccgtaatggtttcctgttagacggcttcccgcgtactatcccgcaggctgacgccatgaaagaggcgggcatcgtggtggattacgttcttgaatttgacgtaccggatgagctgatcgttgaccgtattgtgggccgccgcgtacacgccgcctctggccgcgtttac…	atgtcgaattcctatgactcctccagtatcaaagtcctgaaaggactcgatgcggtgcgtaagcgcccgggtatgtatatcggcgacacggatgacggcaccggtctgcaccacatggtatttgaggtggtagataacgctatcgacgaagcgctcgcgggtcactgtaaagatattatcgtcaccattcacgccgataactccgtttccgtacaggatgacggacgcggcatcccgaccggtattcacccggaagagggggtgtcggcggcggaagtgatcatgaccgttctgcacgcgggcggtaaattcgacgataactcttataaagtgtccggcggtctgcacggcgttggcgtttccgtagtaaacgccctgtcgcagaaactggaactggtt…	atgggtaacaacgtcgtcgtactgggcacccaatggggtgacgaaggtaaaggaaagatcgtcgatcttctgactgaacgggctaaatatgttgtgcgctaccagggtggacacaacgcaggccatactctcgtaatcaacggtgaaaaaaccgtcctccatcttattccatcaggcattcttcgcgagaacgtaaccagcatcatcggtaacggtgttgtgctgtctcctgctgcgctgatgaaagagatgaaaggtctggaagaccgtggcatccccgttcgtgagcgtctgctcctgtctgaagcctgtccgctgattcttgattatcacgtggcgctcgataacgcccgtgagaaagcgcgtggcgcaaaagcgatcggcaccacaggtcgcggc…	atggctatcgacgaaaacaaacagaaagcgttggcggcagcactgggccagatcgaaaagcaattcggtaaaggctccatcatgcgcctgggtgaagaccgctccatggatgtggaaaccatctccaccggttcgctttcactggatatcgccctgggcgcaggcggcctgccgatgggccgtatcgttgaaatttacggtccggaatcatccggtaaaactacgctgacgttacaggtgatcgccgcagcgcagcgcgaaggtaaaacctgcgcgtttatcgatgcggaacatgcgctggaccctgtttatgcgcgcaagctgggcgtcgatatcgacaacctgctctgctcacagccggataccggcgagcaggcgctggaaatctgtgacgcgctg…	aaattgaagagtttgatcatggctcagattgaacgctggcggcaggcctaacacatgcaagtcgaacggtaacaggaagcagcttgctgctttgctgacgagtggcggacgggtgagtaatgtctgggaaactgcccggtggagggggataactactggaaacggtagctaataccgcataacgtcgcaagaccaaagagggggaccttcgggcctcttgccaccggatgtgcccagatgggattagcttgttggtgaggtaacggctcaccaaggcgacgatccctagctggtctgagaggatgaccagccacactggaactgagacacggtccagactcctacgggaggcagcagtggggaatattgcacaatgggcgcaagcctgatgcagccatg…	13
Citrobacter koseri ATCC BAA-895	gb|CP000822.1|	AAATTGAAGAGTTTGATCATGGCTCAGATTGAACGCTGGCGGCAGGCCTAACACATGCAAGTCGAACGGTAACAGGAAGCAGCTTGCTGCTTCGCTGACGAGTGGCGGACGGGTGAGTAATGTCTGGGAAACTGCCTGATGGAGGGGGATAACTACTGGAAACGGTAGCTAATACCGCATAACGTCGCAAGACCAAAGAGGGGGACCTTCGGGCCTCTTGCCATCAGATGTGCCCAGATGGGATTAGCTTGTTGGTGGGGTAACGGCTCACCAAGGCGACGATCCCTAGCTGGTCTGAGAGGATGACCAGCCACACTGGAACTGAGACACGGTCCAGACTCCTACGGGAGGCAGCAGTGGGGAATATTGCACAATGGGCGCAAGCCTGATGCAGCCATG…	atggctactggaaaaattgtccaggtaatcggcgccgtagttgacgtcgagttccctcaggatgccgtaccgcgcgtgtacgacgcccttgaggtgcagaatggtaatgaacatctggtgctggaagttcagcagcagctcggtggcggtatcgtacgtaccatcgccatgggttcttccgacggcctgcgtcgtggtctggatgtgaaagaccttgagcacccgatcgaagtcccggtaggtaaagcaacgctgggtcgtatcatgaacgtactgggcgaaccagtagatatgaaaggcgagatcggtgaagaagagcgttgggctatccaccgtgcggcaccgtcctacgaagagttgtcaaactctcaggaactgctggaaaccggtatcaaagtt…	atgcgtatcattctgcttggcgctccgggcgcgggtaaaggaactcaggctcagttcatcatggagaaatatggtattgtgcaaatctccactggcgacatgctgcgtgccgccgtgaaatctggctccgagctgggtaaacaagcgaaagacatcatggacgccggcaagctggtgaccgatgagctggtgattgcgctggtaaaagagcgtatcgcgcaggacgattgccgcaacggtttcctgctggacggcttcccgcgtacaattccgcaggctgacgccatgaaagaagcgggcattgcggttgactatgttctcgaattcgacgtaccggacgagctgatcgttgaccgcatcgtgggccgtcgcgtgcacgcggcgtctggccgtgtttat…	atgtcgaattcttatgactcctccagtatcaaagtcctgaaagggctggatgcggtgcgtaagcgcccgggtatgtatatcggcgacacggatgacggcaccggtctgcaccacatggtattcgaggtggtagataacgctatcgacgaagcgctcgcgggtcactgtaaagacattatcgtcaccattcatgccgataactccgtatccgtgcaggatgacgggcgtggcatcccgaccggtattcacccggaagagggcgtttctgctgcggaagtgatcatgaccgtgctgcacgcgggcggtaaatttgacgataactcctataaagtgtccggcggtctgcacggcgtgggtgtttccgtggttaacgccctgtcccagaaactggaactggtt…	atgggtaacaacgtcgtcgtactgggcacccaatggggtgacgaaggtaaaggaaagatcgtcgatcttctgactgaacgggctaaatatgttgtacgctaccagggcggtcacaacgcaggccatactctcgtaatcaacggtgaaaaaaccgtcctccatcttattccatcaggtattcttcgtgagaatgttaccagcatcatcggtaacggcgttgtgctgtctccggctgcgctgatgaaagagatgaaaggactggaagaccgtggtatccctgtccgtgagcgcctgctgctgtctgaagcctgtccgctgatccttgattatcacgttgcgctggataacgcgcgtgagaaagcgcgtggcgcgaaagcgatcggcaccaccggtcgtggt…	atggctatcgacgaaaacaaacagaaagcgttggcggcagcgctgggccagatcgaaaaacaattcggtaaaggctccatcatgcgcctgggtgaagaccgttctatggatgtggaaaccatctctaccggttcgctttctctggatatcgcgctgggcgcgggtggcctgccgatggggcgtatcgtagaaatctacgggccggaatcctccggtaaaaccaccctgacgcttcaggtgattgccgctgcacagcgtgaaggcaaaacctgtgcgtttatcgacgccgaacatgcgctggaccctatctatgcccgcaaactgggcgtcgatatcgacaacctgctgtgctcccagccggacaccggcgagcaggcgctggaaatctgtgatgcgctg…	AAATTGAAGAGTTTGATCATGGCTCAGATTGAACGCTGGCGGCAGGCCTAACACATGCAAGTCGAACGGTAACAGGAAGCAGCTTGCTGCTTCGCTGACGAGTGGCGGACGGGTGAGTAATGTCTGGGAAACTGCCTGATGGAGGGGGATAACTACTGGAAACGGTAGCTAATACCGCATAACGTCGCAAGACCAAAGAGGGGGACCTTCGGGCCTCTTGCCATCAGATGTGCCCAGATGGGATTAGCTTGTTGGTGGGGTAACGGCTCACCAAGGCGACGATCCCTAGCTGGTCTGAGAGGATGACCAGCCACACTGGAACTGAGACACGGTCCAGACTCCTACGGGAGGCAGCAGTGGGGAATATTGCACAATGGGCGCAAGCCTGATGCAGCCATG…	14
Enterobacter cloacae SCF1	gb|CP002272.1|	agagtttgatcatggctcagattgaacgctggcggcaggcctaacacatgcaagtcgaacggtagcacagagagcttgctctcgggtgacgagtggcggacgggtgagtaatgtctgggaaactgcctgatggagggggataactactggaaacggtagctaataccgcataacgtcgcaagaccaaagtgggggaccttcgggcctcatgccatcagatgtgcccagatgggattagctagtaggtggggtaacggctcacctaggcgacgatccctagctggtctgagaggatgaccagccacactggaactgagacacggtccagactcctacgggaggcagcagtggggaatattgcacaatgggcgcaagcctgatgcagccatgccgcgtgta…	atggctactggaaaaattgtccaggtaatcggcgccgtagtggacgtcgaattccctcaggatgccgtaccgcgcgtgtacgatgctcttgaggttcagaatggtaaagagcgcctggtgctggaagttcagcagcagctcggtggtggtatcgtacgtaccatcgcgatgggttcctccgacggtctgcgtcgcggtctggtagtaaacgacctcgaacacccgatcgaagtcccggtaggtaaagcaacgctgggtcgtatcatgaacgtactgggtgaaccggtcgacatgaaaggcgaaatcggcgaagaagagcgttgggcgattcaccgcgcagcgccgtcctatgaagagctttccaactctcaggaactgctggaaaccggcatcaaagtt…	atgcgtatcattctgcttggcgctccgggcgcgggtaaaggaactcaggctcagttcatcatggagaaatacggtattccgcagatctctaccggcgatatgctgcgcgctgccgtgaaatccggctccgagcttggcaaacaggcaaaagacatcatggatgcgggcaagctggtcaccgacgagctggttatcgccctggtgaaagagcgcattgctcaggaagactgccgcaacggtttcctgctggacggcttcccgcgcaccattccgcaggctgatgccatgaaagaggcgggcatcaacgtggactacgtgctggagttcgacgtaccggacgagctgattgtcgatcgtatcgtcggtcgccgcgttcatgccgcttccggccgcgtttac…	atgtcgaattcttatgactcctccagtatcaaagtcctgaaagggctggatgcggtgcgtaagcgcccgggtatgtatatcggcgatacggatgacggcaccggtctgcaccacatggtattcgaggtggtagataacgctatcgacgaagcgctcgcgggtcactgtaaagacatcgtggtcacgatccatgcggacaactccgtctccgtcaccgatgatggtcgtggcatcccaaccggtattcacccggaagagggcgtgtctgctgccgaagttatcatgaccgttctgcacgcaggcggtaagttcgatgataactcctacaaagtttccggcggtctgcacggcgtaggcgtgtccgtggttaacgccctgtcgcagaagctggagctggtt…	atgggtaacaacgtcgtcgtactgggcacccaatggggtgacgaaggtaaagggaagatcgtcgatctcctgactgaacgggctaaatatgttgtacgctaccagggcggtcacaacgcaggccatactctcgtaatcaacggtgaaaaaaccgtcctccatcttattccatcaggcattcttcgcgataacgtaaccagcatcatcggtaacggcgttgtgctgtctccggcagcgctgatgaaagagatgaaagaactggaagaccgtggtatcccggttcgcgaacgtctgctgctctctgaagcttgtccgctgatcctcgactatcatgtcgctctggataacgcgcgtgaaaaagcgcgcggcgcgaaggctatcggcaccaccggtcgtggt…	atggctatcgacgaaaacaaacagaaagcgttggcggcagcactgggccagatcgaaaaacaattcggtaaaggctctatcatgcgcctgggtgaagaccgctccatggatgtggaaactatctccaccggctcgctttcgctggatatcgccctgggtgccggcggtttaccgatgggccgtattgttgaaatttacgggccggagtcttccggtaaaaccacgctgaccctgcaggtgatcgcggcagcgcagcgcgaaggtaaaacctgtgcgtttatcgatgccgaacacgcgctggacccgatttatgcccgcaagctgggtgtcgatatcgacaacctgctgtgctcccagccggacaccggcgagcaggcgctggaaatctgtgatgcgctg…	agagtttgatcatggctcagattgaacgctggcggcaggcctaacacatgcaagtcgaacggtagcacagagagcttgctctcgggtgacgagtggcggacgggtgagtaatgtctgggaaactgcctgatggagggggataactactggaaacggtagctaataccgcataacgtcgcaagaccaaagtgggggaccttcgggcctcatgccatcagatgtgcccagatgggattagctagtaggtggggtaacggctcacctaggcgacgatccctagctggtctgagaggatgaccagccacactggaactgagacacggtccagactcctacgggaggcagcagtggggaatattgcacaatgggcgcaagcctgatgcagccatgccgcgtgta…	15
Edwardsiella tarda FL6-60	gb|CP002154.1|	taattgaagagtttgatcatggctcagattgaacgctggcggcaggcttaacacatgcaagtcgagcggtagcagggagaaagcttgctttctccgctgacgagcggcggacgggtgagtaatgtctggggatctgcctgatggagggggataactactggaaacggtagctaataccgcataacgtcgcaagaccaaagtgggggaccttcgggcctcatgccatcagatgaacccagatgggattagctagtaggtggggtaatggctcacctaggcgacgatccctagctggtctgagaggatgaccagccacactggaactgagacacggtccagactcctacgggaggcagcagtggggaatattgcacaatgggcgcaagcctgatgcagcca…	atggctactggaaagattatccaggttatcggcgccgtggtggacgtggagttcccgcaggatgccgtgccgaaggtgtataacgcactggaggtaaaaggcggtgccactaaactggtactggaagttcagcagcagctgggcggcggcgtcgttcgctgtatcgcaatgggttcttctgacggcctgcgtcgcgggctggacgtagaagaccaaaaccacccgatcgaagtgccggtgggtaaagcaacgctgggccgtatcatgaacgtactgggcgatccggtcgacatgaagggcgagatcggcgaagaagagcgctgggcgattcaccgcgcggcgccgagctacgaagatctgtccaactcccaggagctgctggagaccggtatcaaggtt…	atgcgtatcattctgctgggcgctccgggcgccggtaagggcacacaggcacagtttatcatggagaaatacggcattccgcagatctccaccggtgacatgctgcgcgctgcggtgaaggcaggcagtgagctgggcaaacaggcgaaggcgattatggacgccggtaagctggtgaccgatgagctggttatcgcgctggtcaaagagcgtatcgctcaggaagattgccgcaacggttttctgctcgatggtttcccgcgcaccattccgcaggcggacgccatgaaagaggccggcatcaacgtagattacgtgctggagtttgccgtaccggacgaactgatcgtcgaccgcatcattggccgtcgcgtgcacccgggctccgggcgtgtttat…	atgtcaaatacgtatgactcctcaagtatcaaggtattaaaagggctggatgccgttcgtaagcgcccgggcatgtacatcggggataccgatgatggtacgggtctgcaccacatggtgtttgaggtggtggataacgcgattgacgaagcgctcgctggttattgcaaagatatcatcgtcaccattcacagtgacaactccgtctccgtacaggatgacggccgcggcatcccaaccggcattcacccggaggagggcgtctctgccgccgaggtcatcatgaccgtgctgcacgccggcggtaagtttgacgataactcctataaggtctccggcggcctgcacggcgtgggggtttccgtggtgaacgccctgtctgaaaagctggagctggtg…	atgggcaagaacgtcgtcgtactgggcacccaatggggtgacgaaggtaaaggtaaggtcgtagacctcttaactgaacgggccaagtatgttgtacgctatcagggcgggcacaacgcgggccatacgctagtcattaacggtgaaaaaaccgttctgcatctgattccctcaggtattctgcgcgaaaatgtcgtcagtattattgccaacggcgttgttctggcgccggatgcgctgctgcgcgaaatgaccgagctggaagcgcgcggtgtaccggtgcgcgagcgcctgctgctctctgaagcctgtccgctgatcctgccgtatcacgttgcgctggacaatgcgcgagagaaagcgcgcggtgccaaggctatcggcaccaccggtcgcggc…	atggacgagaacaaacaacgtgccctggctgcggcgttaggccagattgaaaagcagtttggtaaaggttctatcatgcgtctgggggatacccaaacgctggacattgagtccatttcaaccggttctctgagtctggacgtggcgctgggcatcggcggtctgccgatggggcgcgtcgttgagatcttcgggccggagtcctccggtaaaaccacgctgaccctgtctgtcatcgcgcgcgctcaggcggcggggaagacctgcgcctttattgacgcggaacacgcgctggatccgatctatgccgccaagctgggggtcaacgtcgatgatctgctggtgtcgcagccggataccggtgagcaggcgctggagatctgcgatgcgctggtgcgc…	taattgaagagtttgatcatggctcagattgaacgctggcggcaggcttaacacatgcaagtcgagcggtagcagggagaaagcttgctttctccgctgacgagcggcggacgggtgagtaatgtctggggatctgcctgatggagggggataactactggaaacggtagctaataccgcataacgtcgcaagaccaaagtgggggaccttcgggcctcatgccatcagatgaacccagatgggattagctagtaggtggggtaatggctcacctaggcgacgatccctagctggtctgagaggatgaccagccacactggaactgagacacggtccagactcctacgggaggcagcagtggggaatattgcacaatgggcgcaagcctgatgcagcca…	16
Edwardsiella ictaluri 93-146	gb|CP001600.2|	agagtttgatcatggctcagattgaacgctggcggcaggcttaacacatgcaagtcgggcggtagcagggagaaagcttgctttctccgctgacgagcggcggacgggtgagtaatgtctggggatctgcctgatggagggggataactactggaaacggtagctaataccgcataacgtcgcaagaccaaagtgggggaccttcgggcctcatgccatcagatgaacccagatgggattagctagtaggtggggtaatggctcacctaggcgacgatccctagctggtctgagaggatgaccagccacactggaactgagacacggtccagactcctacgggaggcagcagtggggaatattgcacaatgggcgcaagcctgatgcagccatgccgcg…	atggctactggaaagattatccaggttatcggcgccgtggtggacgtggagttcccgcaggatgccgtgccgaaggtgtataacgcactggaggtaaaaggcggtgccactaaactggtactggaagttcagcagcagctgggtggtggcgtcgttcgctgcatcgcaatgggttcttctgacggcctgcgtcgcgggctggatgtagaagaccaaaaccatccgatcgaagtcccggtgggtaaggcaacactgggccgtatcatgaacgtactgggcgatccggtcgatatgaagggcgagatcggcgaggaagagcgctgggcaattcaccgcgcagcgccgagctacgaagatctgtccaactcccaggagctgctggagaccggcatcaaggtt…	atgcgtattattctgctgggcgctccgggcgccggtaagggcacacaggcacagtttatcatggagaaatacggtattccgcagatctccaccggtgacatgctacgcgctgcggtgaaggcaggcagtgagctgggcaaacaggctaaagcgatcatggacgccggtaagctggtgaccgatgagctggttatcgcgctggtcaaagagcgtatcgctcaggaagattgccacaacggttttctgctcgatggtttcccgcgcaccattccgcaggcggatgccatgaaagaggccgggatcaacgtcgattatgttctggagtttgccgtaccggacgaactgatcgtcgatcgcatcattggccgtcgcgttcacccgggatccgggcgggtttat…	atgtcaaatacgtatgactcctcaagtatcaaggtattaaaagggctggatgccgttcgtaagcgcccgggcatgtacatcggggataccgatgatggtacgggtctgcaccacatggtgtttgaggtggtggataacgcgattgacgaagcgctcgctggttattgcaaagatatcatcgtcaccattcacagtgacaactccgtctccgtacaggatgacggccgcggcattccaaccggcattcacccggaggagggtgtctctgccgccgaggtcatcatgaccgtgctgcacgccgggggtaagttcgacgataactcctataaggtctccggcggcctgcatggcgtgggggtttccgtggtgaacgccctgtctgaaaagctggagctggtg…	atgggcaagaacgtcgtcgtactgggcacccaatggggtgacgaaggtaaaggtaaggtcgtagacctcttaactgaacgggccaagtatgttgtacgctatcagggcgggcacaacgcgggccatacgctagtcattaacggtgaaaaaaccgttctgcatctgattccctcaggtattctgcgcgaaaatgtcgtcagtattattgccaacggcgttgttctggcgccggatgcgctgctgcgcgaaatgaccgagctggaagcgcgcggtgtaccggtgcgcgagcgtctgctgctctctgaagcctgtccgctgatcctgccgtatcacgttgcgctggacaatgcacgtgagaaagcacgcggcgccaaggctatcggcaccaccggtcgcggc…	atggacgagaacaaacaacgtgccctggctgcggcgttaggccagattgaaaagcagtttggtaaaggttctatcatgcgtctgggagatacccaaacgctggacattgagtccatttcaaccggttctctgagtctggacgtcgcgctgggtatcggcggtctgccgatggggcgcatcgttgagatctttgggcccgagtcctccggtaaaaccacgctgaccctgtcagtcatcgcttgtgcacaggctgcaggaaagacctgtgcctttattgacgccgaacacgcactggatccgatctatgccgccaagctgggggtaaacgtcgatgatctgctggtgtcgcagccggataccggtgagcaggcgctggagatctgcgatgcgctggtgcgc…	agagtttgatcatggctcagattgaacgctggcggcaggcttaacacatgcaagtcgggcggtagcagggagaaagcttgctttctccgctgacgagcggcggacgggtgagtaatgtctggggatctgcctgatggagggggataactactggaaacggtagctaataccgcataacgtcgcaagaccaaagtgggggaccttcgggcctcatgccatcagatgaacccagatgggattagctagtaggtggggtaatggctcacctaggcgacgatccctagctggtctgagaggatgaccagccacactggaactgagacacggtccagactcctacgggaggcagcagtggggaatattgcacaatgggcgcaagcctgatgcagccatgccgcg…	17
Serratia marcescens WW4	gb|CP003959.1|	ttaattgagagtttgatcatggctcagattgaacgctggcggcaggcttaacacatgcaagtcgagcggtagcacaggggagcttgctccctgggtgacgagcggcggacgggtgagtaatgtctgggaaactgcctgatggagggggataactactggaaacggtagctaataccgcataacgtcgcaagaccaaagagggggaccttcgggcctcttgccatcagatgtgcccagatgggattagctagtaggtggggtaatggctcacctaggcgacgatccctagctggtctgagaggatgaccagccacactggaactgagacacggtccagactcctacgggaggcagcagtggggaatattgcacaatgggcgcaagcctgatgcagccatg…	atggctactggaaagattatccaggtaatcggcgccgtggtggacgtcgagttccctcaggatgccgtaccgaaagtgtacgacgcccttgaggtagaaaacggcaccgaaaaactggtgttggaagttcagcaacagctgggcggtggcgtggttcgctgtatcgcaatggggacctccgacggtctgcgtcgcggtctgaaagtgaacaacctgaaccacccgattgaagtgccggtgggtaaagctaccctgggccgtatcatgaacgtattgggtcaaccgatcgacatgaaaggcgacatcggcgaagaagagcgttgggcgattcaccgcgcggcgccaagctacgaagagctgtccaactcccaggaactgctggaaaccggtatcaaggta…	atgcgtatcattctgctgggcgctccgggcgctggtaaaggtactcaggctcaattcatcatggagaaatacggcattccgcaaatctccaccggtgatatgttgcgcgcagccgtgaaggccggcagtgaactgggcaagcaggcgaaagagatcatggacgccggcaagctggtgaccgatgagctggtgatcgcgctggtcaaagagcgcatcgctcaggaagattgccgcaagggcttcctgctggacggtttcccacgcaccattccgcaggctgacgcgatgaaagaagccggcatcaacgtggacttcgtgctggagttcgacgtgccggatgagctgatcgttgaccgcatcgttggccgccgcgtgcacgcgccatccggccgcgtatac…	atgtcgaattcttatgactcctcaagtatcaaggtattaaaagggctggatgcggtgcgcaagcgcccgggcatgtatatcggcgacaccgatgacggcaccggtctgcaccacatggtattcgaggttgtggacaacgctatcgacgaagcgctcgcgggccactgtagtgacattcaggtcaccatccatgccgacaactcggtatcggtgcaggatgacggccgcggcattccgaccggcattcacccggaagaaggggtttcagccgcagaggtcatcatgaccgtgctgcacgccggcggtaaattcgacgacaactcctataaagtttccggcggcctgcacggcgtgggcgtctcggtggttaacgccctgtcggagaaattggagctggtg…	atgggtaagaacgtcgtcgtactgggcacccaatggggtgacgaaggtaaaggcaaggttgtagacctgctgactgaacgggctcaatatgttgtgcgctaccaaggtggccataacgctggccacactctggtaatcaacggtgaaaaaaccgttcttcatttaattccttcaggtattctgcgtgaaaacgtcaccagcatcatcggcaacggtgttgttctggcgccggacgcgttgatgaaagaaatgggtgaactcgaagcgcgtggcatcccggtacgcgaacgtctgttgctctctgaagcttgcccgttgatcctgccttaccacgttgcgttggataacgcgcgtgagaaagcgcgcggcgcgaaagcgatcggcaccaccggtcgcggc…	atggctattgatgagaacaagcaaaaggcgttagctgcggcactgggccagattgagaaacagttcggcaaaggctccatcatgcgcctgggtgaagaccgctccatggacgtggaaacgatctccaccggctcactgtcactcgatatcgccctgggcgccggcggcctgccgatgggccgcatcgtagaaatctacggcccggaatcgtccggtaaaaccactttgacgctgcaggtgatcgccgctgcgcagcgcgaaggcaaaacctgtgcgttcatcgacgccgaacacgcgctggatcctatctatgcgaaaaagctgggcgtcgatatcgacaacctgctgtgctcccagccggataccggcgagcaggcgctggaaatctgtgatgcgctg…	ttaattgagagtttgatcatggctcagattgaacgctggcggcaggcttaacacatgcaagtcgagcggtagcacaggggagcttgctccctgggtgacgagcggcggacgggtgagtaatgtctgggaaactgcctgatggagggggataactactggaaacggtagctaataccgcataacgtcgcaagaccaaagagggggaccttcgggcctcttgccatcagatgtgcccagatgggattagctagtaggtggggtaatggctcacctaggcgacgatccctagctggtctgagaggatgaccagccacactggaactgagacacggtccagactcctacgggaggcagcagtggggaatattgcacaatgggcgcaagcctgatgcagccatg…	18
Serratia plymuthica 4Rx13	gb|CP006250.1|	agagtttgatcatggctcagattgaacgctggcggcaggcctaacacatgcaagtcgagcggtagcacaggagagcttgctctctgggtgacgagcggcggacgggtgagtaatgtctgggaaactgcctgatggagggggataactactggaaacggtagctaataccgcataacgtctacggaccaaagtgggggaccttcgggcctcacgccatcagatgtgcccagatgggattagctagtaggtggggtaatggctcacctaggcgacgatccctagctggtctgagaggatgaccagccacactggaactgagacacggtccagactcctacgggaggcagcagtggggaatattgcacaatgggcgcaagcctgatgcagccatgccgcgtg…	atggctactggaaagattatccaggtaatcggcgccgtagtggacgtcgagttccctcaggatgccgtacctaaagtgtacaatgctcttgaggtagaaaacggtaccgataagctggtgctggaagttcagcaacagctgggcggtggcgtggttcgctgtatcgcgatggggacctcagatggtctgcgtcgcggcctgaaagtgatcgacctggatcacccgattgaagtaccggtaggtaaagctaccctgggccgcatcatgaacgtattgggtgaaccaatcgacatgaaaggcgacatcggcgaagaagaacgttgggcaattcaccgtccagcgccaagctacgaagatttggccaactcccaggatctgctggaaaccggtatcaaggtt…	atgcgtatcattctgctgggcgctccgggcgctggtaaaggtactcaggctcaattcatcatggagaaatacggtattccgcaaatctccaccggtgatatgttgcgcgcagccgtgaaggccggcagtgagctgggcaagcaggcgaaagaaatcatggacgccggcaagctggtgaccgatgagctggtgattgcactggttaaagaacgcatcactcaggaagattgccgtaacggcttcctgctggacggtttcccgcgcaccattccacaggctgatgcgatgaaagaagccggcatcaacgtggactacgtgctggaattcgccgtgccggacgaactgatcgtcgatcgcatcgttggccgccgcgtacatgcgccgtctggccgcgtgtat…	atgtcgaattcttatgactcctcaagtatcaaggtattaaaagggctggatgcggtgcgtaagcgcccgggcatgtatatcggcgacaccgatgatggcaccggtctgcaccacatggtattcgaggttgtggacaacgctatcgacgaagcactcgcgggccactgtagtgacattcaggtggtcatccatgccgataactccgtttcggtacaggatgacggccgtggtatcccgaccggtattcacgaagaggaaggggtttctgcggcgcaggtcatcatgaccgtgctgcatgccggcggcaaatttgacgacaactcctacaaggtatccggcggcctgcacggcgtgggtgtctccgttgttaacgccctgtccgagaagctggaactggtt…	atgggtaagaacgtcgtcgtactgggcacccaatggggtgacgaaggtaagggcaaggtcgtagacctgctgactgaacgggctcaatatgttgtgcgctaccaaggtggccataacgctggccacactctggttattaacggtgagaaaaccgtccttcatttaattccttcaggcattttgcgtgataacgtgaccagcatcatcggcaacggtgtagttctggcgccagacgcattgatgaaagaaatgggtgaacttgaagcgcgcggcatcccggtacgcgaacgtctgttactgtccgaagcctgcccgctgatcctgccttatcacgttgcgctggataacgcgcgtgagaaagcgcgcggtgctaaagctatcggcaccaccggtcgcggt…	atggctattgatgagaacaagcaaaaggcgttagctgcggcactgggccagattgagaaacagttcggcaaaggctccatcatgcgtctgggtgaagaccgttctatggatgtagaaacgatctctaccggctcactgtcactcgatatcgcactgggtgcgggcggcctgccaatgggccgtatcgttgaaatttatggcccggaatcctccggtaaaaccactctgacgctgcaggttatcgctgccgcacagcgcgaaggcaaaacttgcgcatttatcgatgccgagcacgcgctggacccgatttatgccaaaaaactgggcgtcgatatcgacaacctgctgtgttcccagccggacaccggtgagcaggctctggaaatttgtgatgccttg…	agagtttgatcatggctcagattgaacgctggcggcaggcctaacacatgcaagtcgagcggtagcacaggagagcttgctctctgggtgacgagcggcggacgggtgagtaatgtctgggaaactgcctgatggagggggataactactggaaacggtagctaataccgcataacgtctacggaccaaagtgggggaccttcgggcctcacgccatcagatgtgcccagatgggattagctagtaggtggggtaatggctcacctaggcgacgatccctagctggtctgagaggatgaccagccacactggaactgagacacggtccagactcctacgggaggcagcagtggggaatattgcacaatgggcgcaagcctgatgcagccatgccgcgtg…	19
Serratia plymuthica AS9	gb|CP002773.1|	agagtttgatcatggctcagattgaacgctggcggcaggcctaacacatgcaagtcgagcggtagcacaggagagcttgctctccgggtgacgagcggcggacgggtgagtaatgtctgggaaactgcctgatggagggggataactactggaaacggtagctaataccgcataacgtctacggaccaaagtgggggaccttcgggcctcacgccatcagatgtgcccagatgggattagctagtaggtggggtaatggctcacctaggcgacgatccctagctggtctgagaggatgaccagccacactggaactgagacacggtccagactcctacgggaggcagcagtggggaatattgcacaatgggcgcaagcctgatgcagccatgccgcgtg…	atggctactggaaagattatccaggtaatcggcgccgtagtggacgtcgagttccctcaggatgccgtaccgaaagtgtacaacgctcttgaggtagaaaacggtgccaataagctggtgctggaagttcagcaacagctgggcggtggcgtggttcgctgtatcgcgatggggacctctgatggtctgcgtcgcggtctgaaagtgactgacctggaccacccgattgaagtaccggtaggtaaagctaccctgggccgtatcatgaacgtattgggtgaaccaatcgacatgaaaggcgacatcggcgaagaagaacgttgggcaattcaccgtccagcgccaagctacgaagatttggccaactcccaggatctgctggagaccggtatcaaggtt…	atgcgtatcattctgctgggcgctccgggcgctggtaaaggtactcaggctcaattcatcatggagaaatacggtattccgcaaatctccaccggtgatatgttgcgcgcagccgtgaaggccggcagtgaactgggcaaacaggcgaaagaaatcatggacgccggcaagctggtgaccgatgagctggtaattgcactggtcaaagaacgcatcactcaggaagattgccgtaacggcttcctgctggacggtttcccgcgcaccattccacaggctgatgcgatgaaagaagccggtatcaacgtggactacgtgctggaattcgccgtgccggacgaactgatcgtcgatcgcatcgttggccgccgcgtgcatgcgccgtctggccgcgtgtat…	atgtcgaattcttatgactcctcaagtatcaaggtattaaaagggctggatgcggtgcgtaagcgcccgggcatgtatatcggcgacaccgatgatggcaccggtctgcaccacatggtattcgaggttgtggacaacgctatcgacgaagcactcgcgggccactgtagtgacattcaggtggtcatccatgccgataactccgtttcggtacaggatgacggccgtggtatcccgaccggtattcacgaagaggaaggggtttctgcggcgcaggtcatcatgaccgtgctgcatgccggcggtaaatttgacgacaactcctacaaggtatccggcggcctgcacggcgtgggggtctccgttgttaacgccctgtccgagaaactggaactggtt…	atgggtaagaacgtcgtcgtactgggcacccaatggggtgacgaaggtaagggcaaggtcgtagacctgctgactgaacgggctcaatatgttgtgcgctaccaaggtggccataacgctggccacactctggttattaacggtgagaaaaccgtccttcatttaattccttcaggcattctgcgtgataacgtaaccagcatcatcggcaacggtgtagttctggcgccagacgcattgatgaaagaaatgggtgaacttgaagcgcgcggcatcccggtacgcgaacgtctgttactgtccgaagcctgcccgctgatcctgccttatcacgttgcgctggataacgcgcgtgagaaagcgcgcggtgcgaaagctatcggcaccaccggtcgcggt…	atggctattgatgagaacaagcaaaaggcgttagctgcggcactgggccagattgagaaacagttcggcaaaggctccatcatgcgtctgggtgaagaccgttctatggatgtagaaacgatctccaccggctcactgtcactcgatatcgcactgggtgcgggcggcctgccaatgggccgtatcgttgaaatttatggcccggaatcctccggtaaaaccactctgacgctgcaggttatcgctgccgcacagcgcgaaggcaaaacttgcgcatttatcgatgccgagcacgcgctggacccgatttatgccaaaaaactgggcgtcgatatcgacaacctgctgtgttcccagccggacaccggtgaacaggctctggaaatttgtgatgccttg…	agagtttgatcatggctcagattgaacgctggcggcaggcctaacacatgcaagtcgagcggtagcacaggagagcttgctctccgggtgacgagcggcggacgggtgagtaatgtctgggaaactgcctgatggagggggataactactggaaacggtagctaataccgcataacgtctacggaccaaagtgggggaccttcgggcctcacgccatcagatgtgcccagatgggattagctagtaggtggggtaatggctcacctaggcgacgatccctagctggtctgagaggatgaccagccacactggaactgagacacggtccagactcctacgggaggcagcagtggggaatattgcacaatgggcgcaagcctgatgcagccatgccgcgtg…	20
Yersinia enterocolitica subsp. enterocolitica 8081	emb|AM286415.1|	attgaacgctggcggcaggcctaacacatgcaagtcgagcggcagcgggaagtagtttactacttcgccggcgagcggcggacgggtgagtaatgtctgggaaactgcctgatggagggggataactactggaaacggtagctaataccgcataacgtcttcggaccaaagtgggggaccttcgggcctcacgccatcggatgtgcccagatgggattagctagtaggtggggtaatggctcacctaggcgacgatccctagctggtctgagaggatgaccagccacactggaactgagacacggtccagactcctacgggaggcagcagtggggaatattgcacaatgggcgcaagcctgatgcagccatgccgcgtgtgtgaagaaggccttcgggt…	atggctactggaaagattatccaggtaatcggcgccgtagtggacgtcgaattcccccaagacgctgtaccaaaagtgtacaacgcccttgaggttgaaggcgcagctgagaagctcgtgctggaagttcagcaacagctgggcggtggtgttgttcgttgtatcgcaatgggctcttccgatggtctgagccgtgggttgaaagtcatcaacctggaacacccaattgaagtgcctgtgggcaagtcaactctgggccgtatcatgaacgtattgggtgacccaatcgacatgaaaggtcctatcggcgaagaagagcgttgggcaatccatcgtgaagcgccttcttacgaagatcttgccagctcgcaagacttgttagaaaccggtatcaaggta…	atgcgtatcattctgctgggcgctccgggcgctggtaagggtactcaggctcaattcatcatggagaaatacggtattccgcaaatctctactggtgatatgttgcgcgccgctgtaaaagcaggttctgagttaggtctgaaagcgaaagaaattatggatgccggcaagctggtcactgatgagctggttattgcattggttaaagagcgcattacacaggacgattgccgtgacggtttcctgctagatgggttcccgcgtactattcctcaagctgatgccatgaaagaagccggtatcaaggttgattatgtactggagtttgatgttccggacgatctgattgttgagcgtatcgtcgggcgtcgggtacatgcggcttcaggtcgggtttac…	atgtcgaatacttatgactcctcaagtatcaaggtattaaaagggctggatgcggttcgtaagcgtccgggcatgtatatcggtgatactgatgacggtaccggtctgcaccacatggtattcgaggttgtggacaacgctatcgacgaagccctcgctggccactgtaaagaaattatcgtcaccatccactcggataactctgtttctgtacaggatgatggccgtggtatcccaaccggtatgcatgacgaggaaggggtatcggcagctgaggtcatcatgaccgtgttgcatgctggcggtaagtttgacgataactcgtacaaagtttccggtggtttgcacggcgtaggtgtatccgttgttaacgccctgtctgaaaaactggagctggtg…	atgggtaagaacgtcgtcgtactgggcacccaatggggtgacgaaggtaagggcaaggtcgttgacctgctgactgaacgggctaaatatgttgtgcgctatcaaggtggtcacaacgctggccatactttggttatcaacggtgagaaaaccgttcttcatttaattccctcaggtattctgcgtgaaaacgtaaccagcatcatcggcaacggtgttgtactggcacctgacgccttaatgaaagagatgacagaccttgaagcgcgcggtgtgcctgtacgtgagcgactgttactctccgaagcatgcccattaatcctgccatatcatgtggctctggataatgcgcgtgaaaaagcacgtggtgcaaaagcaatcggtactaccggtcgtggt…	atggctattgatgagaataaacaaaaggcgttagcagcagcactgggccaaattgaaaaacaattcggcaaaggttctatcatgcgccttggcgaagaccgctcaatggatgttgaaaccatctctactggttctctttctcttgatatcgcattgggggcgggtggcctgccaatggggcgtattgttgagatttatggccctgaatcgtccggtaagacaacactgaccttacaggttattgctgccgcacaacgcgaaggtaaaacctgcgcctttatcgatgcagagcatgctcttgaccctatttacgctaaaaaactaggcgtagatattgataacctgctgtgttctcagccagataccggcgagcaagcactggaaatctgtgatgcgctg…	attgaacgctggcggcaggcctaacacatgcaagtcgagcggcagcgggaagtagtttactacttcgccggcgagcggcggacgggtgagtaatgtctgggaaactgcctgatggagggggataactactggaaacggtagctaataccgcataacgtcttcggaccaaagtgggggaccttcgggcctcacgccatcggatgtgcccagatgggattagctagtaggtggggtaatggctcacctaggcgacgatccctagctggtctgagaggatgaccagccacactggaactgagacacggtccagactcctacgggaggcagcagtggggaatattgcacaatgggcgcaagcctgatgcagccatgccgcgtgtgtgaagaaggccttcgggt…	21
Yersinia enterocolitica subsp. palearctica 105.5R(r)	gb|CP002246.1|	attgaacgctggcggcaggcctaacacatgcaagtcgagcggcagcgggaagtagtttactactttgccggcgagcggcggacgggtgagtaatgtctgggaaactgcctgatggagggggataactactggaaacggtagctaataccgcataacgtcttcggaccaaagtgggggaccttcgggcctcacgccatcggatgtgcccagatgggattagctagtaggtggggtaatggctcacctaggcgacgatccctagctggtctgagaggatgaccagccacactggaactgagacacggtccagactcctacgggaggcagcagtggggaatattgcacaatgggcgcaagcctgatgcagccatgccgcgtgtgtgaagaaggccttcgggt…	ATGGCTACTGGAAAGATTATCCAGGTAATCGGCGCCGTAGTGGACGTCGAATTCCCCCAAGACGCTGTACCAAAAGTGTACAACGCCCTTGAGGTTGAAGGCGCAGCTGAGAAGCTCGTGCTGGAAGTTCAGCAACAGCTGGGCGGTGGTGTTGTTCGTTGTATCGCAATGGGCTCTTCCGATGGTCTGAGCCGCGGGTTGAAAGTCATCAATCTGGAACACCCAATTGAAGTGCCAGTGGGCAAGTCAACTCTGGGCCGTATCATGAACGTATTGGGTGACCCAATCGACATGAAAGGTCCTATCGGCGAAGAAGAGCGTTGGGCAATCCATCGTGAAGCGCCTTCTTACGAAGATCTTGCCAGCTCGCAAGACTTGTTAGAAACCGGTATCAAGGTA…	atgcgtatcattctgctgggcgctccgggcgctggtaagggtactcaggctcaattcatcatggagaaatacggtattccgcaaatctctactggtgatatgttgcgcgccgctgtaaaagcaggttctgagttaggtctgaaagcgaaagaaattatggatgccggcaagctggtcactgatgaactggttatcgcattggttaaagagcgcattacacaggacgattgccgtgacggtttcctgctagatgggttcccgcgtaccattcctcaagctgatgccatgaaagaagccggtatcaaggttgattatgtattggagtttgatgttccagacgaactgattgttgatcgcatcgttgggcgtcgggtacatgctgcttcaggtcgggtttat…	atgtcgaatacttatgactcctcaagtatcaaggtattaaaagggctggatgcggttcgtaagcgtccgggcatgtatatcggtgatactgatgacggtaccggtctgcaccacatggtattcgaggttgtggacaacgctatcgacgaagccctcgctggccactgtaaagaaattatcgtcaccatccactcggataactctgtttctgtacaggatgatggccgtggtatcccaaccggtatgcatgacgaggaaggggtatcggcagcagaggtcatcatgaccgtgttgcatgctggcggtaagtttgacgataactcgtacaaagtttccggtggtttgcacggcgtaggtgtatccgttgttaacgccctgtctgaaaaactggagctggtg…	atgggtaagaacgtcgtcgtactgggcacccaatggggtgacgaaggtaagggcaaggtcgttgacctgctgactgaacgggctaaatatgttgtgcgctatcaaggtggtcacaacgctggccacactttggttatcaacggtgagaaaaccgttcttcatttaattccctcaggtattctgcgtgaaaacgtaaccagcatcatcggcaacggtgttgtactggcacctgacgctttaatgaaagagatgacagaccttgaagcgcgcggtgtgcctgtacgtgagcgactgttactctccgaagcatgcccattaatcctgccatatcatgtggctctggataatgcgcgtgaaaaagcacgtggtgcaaaagcaatcggtactaccggtcgtggt…	atggctattgatgagaataaacaaaaggcgttagcagcagcactgggccaaattgaaaaacaattcggcaaaggttctatcatgcgccttggcgaagaccgctcaatggatgttgaaaccatctctactggttctctttctcttgatatcgcattgggggcaggtggcctgccaatggggcgtattgttgagatttatggccctgaatcgtccggtaagacaacactgaccttacaggttattgctgccgcacaacgcgaaggtaaaacctgcgcctttatcgatgcagagcatgctcttgaccctatttacgctaaaaaactaggcgtagatattgataatctgttgtgttctcagccagataccggcgagcaagcactggaaatctgtgatgcgctg…	attgaacgctggcggcaggcctaacacatgcaagtcgagcggcagcgggaagtagtttactactttgccggcgagcggcggacgggtgagtaatgtctgggaaactgcctgatggagggggataactactggaaacggtagctaataccgcataacgtcttcggaccaaagtgggggaccttcgggcctcacgccatcggatgtgcccagatgggattagctagtaggtggggtaatggctcacctaggcgacgatccctagctggtctgagaggatgaccagccacactggaactgagacacggtccagactcctacgggaggcagcagtggggaatattgcacaatgggcgcaagcctgatgcagccatgccgcgtgtgtgaagaaggccttcgggt…	22
Providencia stuartii MRSN 2154	gb|CP003488.1|	aattgaagagtttgatcatggctcagattgaacgctggcggcaggcctaacacatgcaagtcgagcggtaacaggggaagcttgcttctcgctgacgagcggcggacgggtgagtaatgtatggggatctgcccgatagagggggataactactggaaacggtggctaataccgcataatctcttaggagcaaagcaggggaccttcgggccttgcgctgtcggatgaacccatatgggattagctagtaggtaaggtaatggcttacctaggcgacgatccctagctggtctgagaggatgatcagccacactgggactgagacacggcccagactcctacgggaggcagcagtggggaatattgcacaatgggcgcaagcctgatgcagccatgccg…	atggctactggaaagattatccaggtaatcggcgccgttgtggacgtcgagttccctcaagatgcagtaccaaaagtgtacgatgcgcttgaggttgttaacggtaaagaaaaactggtgctggaagttcagcaacagttaggcggtggtgttgtccgttgtatcgcaatgggtacatcagatggcctaagccgtggtttagaagttaaaaatttagaacacccaattgaagtaccagtaggtaaagcaacactaggacgtatcatgaacgttctgggtgaccctattgatatgaaaggtgatatcggcgaagaagagcgttggtctattcaccgcgctgcaccaagctacgaagagctatcgagctcaactgaactgctagagacaggtatcaaagtc…	atgcgtattattttgctcggtgctccaggcgccggtaagggcactcaagctcaatttattatggagaaatttggtatcccacaaatttcaactggcgatatgttacgtgcagcagttaaagcaggtagtgagctaggtttaaaagcaaaagagctaatggacaatggtaaattagtgactgatgagttagtgattgcattggttaaagagcgtatcaaacaagatgactgccgcaatggtttcttgttggatgggttcccacgtaccattcctcaagcagacgcgatgaaagaagcaggcattaatgtcgatttcgtattagaattcgatgtgcctgatgaaatcattgttgaacgtattattggtcgccgtgtgcatgcgccatcgggtcgtgtttat…	atgtcgaatacatatgactcctcaagtatcaaggtattaaaagggctggatgccgtgcgtaagcgcccaggcatgtatatcggtgataccgacgatggtacaggtcttcatcacatggtcttcgaggttgtcgacaacgctatcgacgaagccctcgccggtttttgtgacgacatcgtgatcacaatccatgctgataactcagtctctgttcaagatgatggtcgtggtattccaacaggtatccatgaggaagaaggggtatcagcagcagaagttatcatgacggtactgcatgcgggcgggaaatttgacgataactcctataaagtctccggcggtctacacggagttggggtttctgttgttaacgccttatccgaaaaattagagctcact…	atgggtaagaacgttgtcgtactgggcacccaatggggtgacgaaggaaagggcaagatcgtcgacttgctgacagagcgtgctaaatatgtagttcgctatcagggcggccataatgctggccatactcttgttgtaaacggtgaaaaaaccgttctccacttaattccatccggtattcttcgtgaaaatgtcatcagcattattgctaatggtgtcgtactcgcgcctgacgcattgatgaaagagatgaagcaattagaagatcgcggtgttcctgttcgcgaacgcttacgtatttctgaagcatgcccactgatcctgccttatcatatcgcattagacaatgcgcgcgaaaaagcgcgtggcgcgaaagcgattggtactacgggtcgtggt…	atggctatcgatgaaaacaaacaaaaggcattagctgcagcgttaggtcaaattgaaaagcaatttggtaaaggctctatcatgcgtcttggtgaagaccgctcaatggacgtagaaactatttcaacaggctctttatctcttgatgtggctttaggtgcaggtggtttgccattagggcgtattgtcgaaatttatggtcctgaatcttctggtaaaacaacactcacgttgcaagttattgcagcagcacaacgtagcggaaaaacctgtgcatttatcgacgctgaacatgcgctagatccaatctatgcgaaaaaactgggtgttgatatcgataaccttctatgttctcaacctgatactggtgagcaagcattagagatttgtgatgcactg…	aattgaagagtttgatcatggctcagattgaacgctggcggcaggcctaacacatgcaagtcgagcggtaacaggggaagcttgcttctcgctgacgagcggcggacgggtgagtaatgtatggggatctgcccgatagagggggataactactggaaacggtggctaataccgcataatctcttaggagcaaagcaggggaccttcgggccttgcgctgtcggatgaacccatatgggattagctagtaggtaaggtaatggcttacctaggcgacgatccctagctggtctgagaggatgatcagccacactgggactgagacacggcccagactcctacgggaggcagcagtggggaatattgcacaatgggcgcaagcctgatgcagccatgccg…	23
Haemophilus ducreyi strain 35000HP	gb|AE017143.1|	aattgaagagtttgatcatggctcagattgaacgctggcggcaggcttaacacatgcaagtcgaacggtagcacgaaggggcttgctccttgggtgacgagtggcggacgggtgagtaatgcttgggaatctggcttatggagggggataactacgggaaactgtagctaataccgcgtaatatcttcggattaaagggtgggaccttcgggccacctgccataagatgagcccaagtgggattaggtagttggttaggtaaaggctgaccaagccgacgatctctagctggtctgagaggatgaccagccacactggaactgagacacggtccagactcctacgggaggcagcagtggggaatattgcacaatgggggaaaccctgatgcagccatgc…	atggcaacaggaaaaattgtacagattatcggtgcggtaatcgacgttgaattcccgcaagatgcagtaccaaaagtatatgatgctttaaaagttgaatcaggtttaaccttagaagttcaacaacaattaggtggtggtttagtacgttgtatcgcattaggtacctcagatggtttaaagcgtggcttaaaggttgaaaatacaggtaaccctattcaagttcctgtaggcactaaaacattaggtcgtattatgaatgtattaggcgaaccaattgatgaaaaaggacctattggcgaagaagcgcgctgggatattcatcgtgcggctccaagttatgaagaacagtcaaatagtactgaattacttgaaaccggtatcaaagttattgactta…	atgaaagttatcctattaggtgcacccggcgcaggtaaaggcacacaagcacaattcattatgcataaatttggtatcccacaaatttcaacgggtgatatgttccgtgcagcaattaaagaaggaacagaattaggtaaacaagcaaaagcattaatggatcaaggaaaattagtgcctgatgatttaacggttgcattagtaaaagatcgtatcgctcaaccagattgcgcccatggctttttattagatggtttcccacgtactattccacaagccgatgcattaaaagatgccggtgtaaaaattgatttagttctagaatttgatgttgctgacgaagttattgtagaacggatgagtggccgccgtgttcatcaaccatcagggcgaacatac…	atgtctgaacaaaatcaaacaaatagttatgattcttcgagtattaaagtcttacggggcttagatgcggtgcgtaaacgtccgggaatgtatatcggcgatactgatgatggcacggggttacatcatatggtgtttgaagtggtggataatgccattgatgaagcattagcaggccattgtcaagatattattgttaccattcattcagataattctatttctgtacaagatgatggacgtggtatcccagttggtattcatcctgaagaaggcgtttctgcggcagaagtaattatgaccgtcttacacgcaggcggtaaatttgatgataattcatataaagtctccggtggtttacacggcgtgggggtttcggttgttaatgcgctgtcatca…	atgggtaaaagtgttgctattctcggtgctcaatggggcgatgaagggaagggtaaaattgtagatttattaactgaccgagtgaaatatgtggttcgttatcaaggtgggcataatgctggccatacattaattattaatggagagaaaacggttctacgtttaatccctagtggtattttacgtgaaaatgttacgtgtttaattggtaacggagttgtactttcccctgaagcattgatgaaagaaatgggtgagttggaagcatgtggtattaatgttcgtgagcggttaaaaatttcagaagcgtgtcctctcattcttccttatcatgtagcgatggatcatgcacgtgaagctgcattaggcaaaaataaaattggtactaccgggcgtggt…	atggcagcggataaaaaagcccaaaagaatacagcaactaaacagattgatcccgaacaaaaagaaaaagcattagcagcagcactggctcaaattgaaaagcaatttggtaaaggatctattatgcgtttgggcgatacgcaagcacttgatattgaagcagtttccaccggttcaattggtttagatgctgcattaggtattggtggtttgccaatgggacgaattgtagaaatctacggccccgaatcatcagggaaaaccacgttaactttatctgtcattgctcaagcgcaaagaataggcaaaacttgtgcatttattgatgctgaacatgcgctggatcccgtttatgcacgtaaattaggcgtagatatcgatgccttacttatttcacaa…	aattgaagagtttgatcatggctcagattgaacgctggcggcaggcttaacacatgcaagtcgaacggtagcacgaaggggcttgctccttgggtgacgagtggcggacgggtgagtaatgcttgggaatctggcttatggagggggataactacgggaaactgtagctaataccgcgtaatatcttcggattaaagggtgggaccttcgggccacctgccataagatgagcccaagtgggattaggtagttggttaggtaaaggctgaccaagccgacgatctctagctggtctgagaggatgaccagccacactggaactgagacacggtccagactcctacgggaggcagcagtggggaatattgcacaatgggggaaaccctgatgcagccatgc…	24
Haemophilus influenzae KR494	gb|CP005967.1|	agagtttgatcatggctcagattgaacgctggcggcaggcttaacacatgcaagtcgaacggtagcaggaggaagcttgctttcttgctgacgagtggcggacgggtgagtaatgcttgggaatctggcttatggagggggataacgacgggaaactgtcgctaataccgcgtagtgtcgagagacgaaagggtgggacttttagccacctgccataggatgagcccaagtgggattaggtagttggtggggtaaaggctcaccaagcctgcgatctctagctggtctgagaggatgaccagccacactggaactgagacacggtccagactcctacgggaggcagcagtggggaatattgcgcaatggggggaaccctgacgcagccatgccgcgtga…	atgtcagcaggaaaaattgtacaaatcatcggggcggtgattgatgttgaatttccacaagatgcggtgccaaaagtttacgatgcattaaaagttgaatcaggtttaacacttgaggtgcaacaacaattaggtggtggagtagttcgttgtattgcattgggtacatccgatggtttaaaacgaggcttaaaagtagaaaacacaaataacccaattcaagtaccagtaggcacaaaaactcttggtcgtattatgaatgtattgggcgaaccaattgacgaacaaggagcaattggtgaagaagaacgttgggctatccaccgttcggcaccaagctatgaagaacaatcaaacagtacggaattattagaaactggtattaaagtaatcgactta…	atgaaaattattcttttaggtgcgccgggtgcaggtaaaggcactcaagcacaatttattatgaacaaatttggtatcccgcaaatttcaactggcgatatgttccgtgctgcaatcaaagcggggactgaattgggcaaacaagctaaagcattaatggatgaaggtaaattagtaccagatgaattaaccgttgcgcttgtaaaagatcgtattgcacaacctgactgcgcaaatggtttcttgttagatggtttccctcgtactattccacaagcggatgcactgaaagattcaggtgttaaaattgactttgttttagaatttgatgtgccagacgaagtgattgttgaacgtatgagcggtcgtcgtgtacaccaagcatctggtcgttcttac…	atgtcagaaacgaccaatgataactatggtgcatcgagcattaaagtattaaaaggccttgatgcagtgcgcaagcgtcccggtatgtatatcggcgataccgatgacggtactggtttgcaccatatggtatttgaagtggtggataatgccattgatgaagccctcgctgaccattgttccgatattatcgtgacaattcacgatgataattctgtatcagtgcaagatgatgggcgtggaattcctgtggatattcatcctgaagaaggcgtttctgcagcagaagtgattatgactgtgcttcacgctggtggtaaatttgacgataattcctataaagtatcgggcggtttacacggcgtgggcgtgtctgtagtgaatgcgctttctgataaa…	atgggaaaaagcgttgttatcttaggcgcacaatggggcgatgaaggtaaaggaaaaatcgttgatcttttgacggatcgcgtaaaatacgtagttcgttatcaaggcggtcataacgcaggtcacacacttatcatcaatggcgaaaaaaccgtattacgtttaattccatctggtatgttacatccaaacgtaacttgcttaattggtaatggcgttgtggtttcgcctgaagcattaatgaaagaaatgggcgaacttgaaagccgaggtattaaagttcgtgaacgtttattaatttcagaagcttgtcctttgattctgccttatcacgttgctatggatcacgcccgtgaagcagcccttggcaaaaaagctataggtacaacgggtcgtggt…	atggcaactcaagaagaaaaacaaaaagcactagcggctgcattagggcaaatagaaaaacaatttggtaaaggctcaattatgaaattaggcgatactaaaacgttggatgtagaatctatttctaccggatcacttggcttagatgttgcactgggaattggtggtttacctatgggtcgaattgtagaaatattcggacctgaatcatctggtaaaacaacattaactctttccgtcattgctcaagcgcaaaaagcaggaaaaacctgtgcatttattgatgcagaacacgcacttgaccctatttatgcagcaaaacttggtgtagatgtaaaagaactttttgtttctcaaccagataatggagaacaagcacttgaaatatgtgatgcatta…	agagtttgatcatggctcagattgaacgctggcggcaggcttaacacatgcaagtcgaacggtagcaggaggaagcttgctttcttgctgacgagtggcggacgggtgagtaatgcttgggaatctggcttatggagggggataacgacgggaaactgtcgctaataccgcgtagtgtcgagagacgaaagggtgggacttttagccacctgccataggatgagcccaagtgggattaggtagttggtggggtaaaggctcaccaagcctgcgatctctagctggtctgagaggatgaccagccacactggaactgagacacggtccagactcctacgggaggcagcagtggggaatattgcgcaatggggggaaccctgacgcagccatgccgcgtga…	25
Helicobacter pylori 26695	gb|CP003904.1|	tttatggagagtttgatcctggctcagagtgaacgctggcggcgtgcctaatacatgcaagtcgaacgatgaagcttctagcttgctagagtgctgattagtggcgcacgggtgagtaacgcataggttatgtgcctcttagtttgggatagccattggaaacgatgattaataccagatactccctacgggggaaagatttatcgctaagagatcagcctatgtcctatcagcttgttggtaaggtaatggcttaccaaggctatgacgggtatccggcctgagagggtgaacggacacactggaactgagacacggtccagactcctacgggaggcagcagtagggaatattgctcaatgggggaaaccctgaagcagcaacgccgcgtggaggatg…	ATGGAAGGTAAAATCATTCAGGTTTTAGGCCCTGTGGTAGATGTGGAGTTTGAATCCTATCTGCCGGCGATTTTTGAAGCGTTAGACATTAATTTTGAAGTCAATGGTGTTCAAAAGTCTTTAGTTTTAGAGGTGGCAGCCCATTTGGGCGGTAATCGGGTGCGAGCGATTGCTATGGATATGACAGAAGGCTTAGTGCGTAACCAAGTGATCAAGGCTCGCGGCAAAATGATTGAAGTGCCTGTGGGCGAAGAAGTATTAGGGCGTATTTTTAATGTTGTGGGCGAGAGCATTGACAATTTAGAGCCGCTTAAGCCGTCCTTAACTTGGCCCATTCACAGAAAAGCCCCTAGTTTTGAGCAGCAAAGCACTAAAACAGAAATGTTTGAAACTGGTATT…	atgaaacaactatttttgatcattggagccccagggagtggtaaaaccactgatgcagagcttatcgctaaaaataacagcgaaacaatcgctcatttttctaccggggatttactcagggctgagagcgctaaaaagaccgagcgaggcttattgattgaaaaattcacttctcaaggcgaattagtgcctttagaaattgtggtagaaacgatcctttcagcgattaaaagctctggtaaagggatcattttaattgatggttatcctaggagcgtggaacaaatgcaggctttggataaggaattgaacgctcaaaacgaagtgatcttaaaaagcgtgattgaagtagaagtgagtgaaaacactgctaaagaaagggttttagggcgctctagg…	atgcaaaattaccagagccatagtattaaggttttaaaaggcttagagggggttaggaaacgccctggaatgtatattggtgataccaatgtgggtgggttgcaccacatggtgtatgaagtcgtggataacgctgtagatgagagcatggcgggtttttgcgatacgattaatatcactttgaccgatgagggttcatgcatcgtagaagataacgggcgaggcattcctgtagatattcaccccacggaaaaaatccccgcttgcaccgtggttttaacgattttgcatgcggggggcaagtttgataacgatacttataaagtttcaggcggtttgcatggcgtgggcgtttcggttgtgaacgctttgagcaaacgcttgattatgaccattaaa…	atggcagatgtcgttgtggggatccagtggggagatgaggggaagggaaaaattgttgataggatcgctaaagattatgactttgtggtgcgctatcagggcgggcataatgctgggcataccattgtgcataagggggttaagcattctttgcatttaatgccttcaggggttttataccccaaatgcaagaacatcatttctagcgcggtggtcgtgagcgttaaggatttgtgcgaagaaatcagcgcgtttgaggatttagaaaatcgtttgtttgtcagcgacagagcccatgtgatcttgccctatcatgccaaaaaagacgcttttaaagaaaaatctcaaaacatcggcacgactaaaaaaggcataggcccttgctatgaggataaaatg…	atggcaatagatgaagacaaacaaaaagcgatttctttagcgatcaaacaaattgataaggtttttggtaagggggcgttggtgcgccttggggataagcaagtagaaaagattgactctatttctacaggctcgttagggttggatctggctttagggattgggggcgttccaaagggtaggatcattgaaatttatgggccagagtcaagtgggaagaccactctaagcttgcatattattgcagaatgccaaaaaaatggcggcgtgtgcgcgttcattgacgctgagcatgccctagatgtgcattacgctaagagattgggcgtggatacggaaaatctactcgtttcccaacctgatacaggcgagcaagctttagagattttagaaacgatc…	tttatggagagtttgatcctggctcagagtgaacgctggcggcgtgcctaatacatgcaagtcgaacgatgaagcttctagcttgctagagtgctgattagtggcgcacgggtgagtaacgcataggttatgtgcctcttagtttgggatagccattggaaacgatgattaataccagatactccctacgggggaaagatttatcgctaagagatcagcctatgtcctatcagcttgttggtaaggtaatggcttaccaaggctatgacgggtatccggcctgagagggtgaacggacacactggaactgagacacggtccagactcctacgggaggcagcagtagggaatattgctcaatgggggaaaccctgaagcagcaacgccgcgtggaggatg…	26
