# Supplementary material for: Evidence for the recent origin of a bacterial protein-coding, overlapping orphan gene by evolutionary overprinting
Source: BMC Evol Biol. 2015 Dec 18;15:283. doi: 10.1186/s12862-015-0558-z (PMC4683798; doi:10.1186/s12862-015-0558-z)
Supplement: Additional file 4: File S2. — Alignment of the concatenated sequences used for tree construction before gap deletion. (TXT 221 kb) [file 12862_2015_558_MOESM4_ESM.txt]

>1
AAATTGAAGAGTTTGATCATGGCTCAGATTGAACGCTGGCGGCAGGCCTAACACATGCAAGTCGAACGGTAACAGGAAAC----AGCTTACTGTTT-CGCTGACGAGTGGCGGACGGGTGAGTAATGTCTGGGAAAC-TGCCTGATGGAGGGGGATAACTACTGGAAACGGTAGCTAATACCGCATAACGTCGCAAGACCAAAGAGGGGGACCTTCGGGCCTCTTGCCATCGGATGTGCCCAGATGGGATTAGCTAGTAGGTGGGGTAACGGCTCACCTAGGCGACGATCCCTAGCTGGTCTGAGAGGATGACCAGCCACACTGGAACTGAGACACGGTCCAGACTCCTACGGGAGGCAGCAGTGGGGAATATTGCACAATGGGCGCAAGCCTGATGCAGCCATGCCGCGTGTATGAAGAAGGCCTTCGGGTTGTAAAGTACTTTCAGCGGGGAGGAAGGGAGTAAAGTTAATACCTTTGCTCATTGACGTTACCCGCAGAAGAAGCACCGGCTAACTCCGTGCCAGCAGCCGCGGTAATACGGAGGGTGCAAGCGTTAATCGGAATTACTGGGCGTAAAGCGCACGCAGGCGGTTTGTTAAGTCAGATGTGAAATCCCCGGGCTCAACCTGGGAACTGCATCTGATACTGGCAAGCTTGAGTCTCGTAGAGGGGGGTAGAATTCCAGGTGTAGCGGTGAAATGCGTAGAGATCTGGAGGAATACCGGTGGCGAAGGCGGCCCCCTGGACGAAGACTGACGCTCA-GGTGCGAAAGCGTGGGGAGCAAACAGGATTAGATACCCTGGTAGTCCACGCTGTAAACGATGTCGACTTGGAGGTTGTGCCCTTGAGGCGTGGCTTCC-------GGAGCTAACGCGTTAAGTCGACCGCCTGGGGAGTACGGCCGCAAGGTTAAAACTCAAATGAATTGACGGGGGCCCGCACAAGCGGTGGAGCATGTGGTTTAATTCGATGCAACGCGAAGAACCTTACCTGGTCTTGACATCCACGGAAGTTT-TCAGAGATGAGAATGT-----GCCTTCGGGAACCGTGAGACAGGTGCTGCATGGCTGTCGTCAGCTCGTGTTGTGAAATGTTGGGTTAAGTCCCGCAACGAGCGCAACCCTTATCCTTTGTTGCCAGCG-GTCCGGCCGGGAACTCAAAGGAGACTGCCAGTGATAAACTGGAGGAAGGTGGGGATGACGTCAAGTCATCATGGCCCTTACGACCAGGGCTACACACGTGCTACAATGGCGCATACAAAGAGAAGCGACCTCGCGAGAGCAAGCGGACCTCATAAAGTGCGTCGTAGTCCGGATTGGAGTCTGCAACTCGACTCCATGAAGTCGGAATCGCTAGTAATCGTGGATCAG-AATGCCACGGTGAATACGTTCCCGGGCCTTGTACACACCGCCCGTCACACCATGGGAGTGGGTTGC-AAAAGAAGTAGGTAGCTTAACCTTCGGGAGGGCGCTTACCACTTTGTGATTCATGACTGGGGTGAAGTCGTAACAAGGTAACCGTAGGGGAACCTGCGGTTGGATCACCTCCTTA--ATGGCTACTGGAAAGATTGTCCAGGTAATCGGCGCCGTAGTTGACG------TCGAATTCCCTCAGGATGCCGTACCGCGCGTGT---ACGATGCTCTTGAGGTGCAAAATGGTAATGAGCGTCTGGTGCTGGAAGTTCAGCAG--CAGCTCGGCGGCGGTATCGTGCGTACCATCGCAATGGGTTCCTCCGACGGTCTGCGTCGCGGTCTGGATGTAAAAGACCTCGAACACCCGATCGAAGTCCCGGTAGGTAAAGCGACTCTGGGCCGTATCATGAACGTACTGGGTGAACCGGTCGACATGAAAGGCGAGATCGGTGAAGAAGAGCG----TTGGGCGATTCACCGCGCAGCACCTTCCTACGA-----AGAGCTGTCAAACTCTCAGGAACTGCTGGAAACCGGTATCAAAGTTATCGACCTGATGTGTCCATTCGCTAAGGGCGGTAAAGTTGGTCTGTTCGGTGGTGCGGGTGTAGGTAAAACCGTAAACATGATGGAGCTCATTCGTAACATCGCGATCGAGCACTCCGGTTACTCTGTGTTTGCGGGCGTAGGTGAACGTACTCGTGAGGGTAACGACTTCTACCACGAAATGACCGACTCCAACGTTATCGACAAAGTATCCCTGGTGTATGGCCAGATGAACGAGCCGCCGGGAAACCGTCTGCGCGTTGCTCTGACCGGTCTGACCATGGCTGAGAAATTCCGTGACGAA---GGTCGTGACGTTCTGCTGTTCGTTGACAACATCTATCGTTACACCCTGGCCGGTACGGAAGTATCCGCACTGCTGGGCCGTATGCCTTCAGCGGTAGGTTATCAGCCGACCCTGGCGGAAGAGATGGGCGTTCTGCAGGAACGTATCACCTCCACCAAAACTGGTTCTATCACCTCCGTACAGGCGGTATACGTACCTGCGGATGACTTGACTGACCCGTCTCCGGCAACCACCTTTGCGCACCTTGACGCAACCGTGGTACTGAGCCGTCAGATCGCGTCTCTGGGTATCTACCCGGCCGTTGACCCGCTGGACTCCACCAGCCGTCAGCTGGACCCGCTGGTGGTTGGTCAGGAACACTACGACACCGCGCGTGGCGTTCAGTCCATCCTGCAACGTTATCAGGAACTGAAAGACATCATCGCCATCCTGGGTATGGATGAACTGTCTGAAGAAGACAAACTGGTGGTAGCGCGTGCTCGTAAGATCCAGCGCTTCCTGTCCCAGCCGTTCTTCGTGGCAGAAGTATTCACCGGTTCTCCGGGTAAATACGTCTCCCTGAAAGACACCATCCGTGGCTTTAAAGGCATCATGGAAGGCGAATACGATCACCTGCCGGAGCAGGCGTTCTACATGGTCGGTTCCATCGAAGAAGCTGTGGAAAAAGCCAAAAAACT---------TTAAATGCG--TATCATTCTG----CTTGGCGCTCCGGGCGCGGGGAAAGGGACTCAGGCTCAGTTCATCATGGAGAAATATGGT------ATTCCGCAAATCTCCACTGGCGATATGCTGCGTGCTGCGGTCAAATCTGGCTCCGAGCTGGGTAAACAAGCAAAAGACATTATGGATGCTGGCAAACTGGTCACCGACGAACTGGTGATCGCGCTGGTTAAAGAGCGCATTGCTCAG-----GAAGACTGCCGTAATGGTTTCCTGTTG---GACGGCTTCCCGCGTACCATTCCGCAGGCAGACGCGATGAA-AGAAGCGGGCATCAATGTTGATTACGTTCTGGAATTCGACGTACCGGACGAACTGATTGTTGATCGTATCGTAGGCCGCCGCGTTCATGCGCCGTCTGGTCGTGTTTATCACGTTAAATTCAATCCGCCGAAAGTAGAAGGCAAAGACGACGTTACCGGTGA---------AGAACTGACTACCCGTAAAGACGATCAGGAAGA----------AACCGTGCGTAAACGTCTGGTTGAATACCATCAGATGACTGCACCGCTGATCGGCTACTACTCCAAAGAAGCGGAAGCGGGTAACACCAAATACGCGAAAGTTGACGGTACCAAGCCGGTTGCTGAAGTTCGCGCTGATCTGGAAAAAATC------CTCGGC---TAAATGT---------------CGA------ATTCTTATGACTCCTCCAGTATCAAAGTCCTGAAAGGGCTGGATGCGGTGCGTAAGCGCCCGGGTATGTATATCGGCGACACGGATGACGGCACCGGTCTGCACCACATGGTATTCGAGGTGGTAGATAACGCTATCGACGAAGCGCTCGCGGGTCACTGTAAAGAAATTATCGTCACCATTCACGCCGATAACTCTGTCTCTGTACAGGATGACGGGCGCGGCATTCCGACCGGTATTCACCCGGAAGAGGGCGTATCGGCGGCGGAAGTGATCATGACCGTTCTGCACGCAGGCGGTAAATTTGACGATAACTCCTATAAAGTGTCCGGCGGTCTGCACGGCGTTGGTGTTTCGGTAGTAAACGCCCTGTCGCAAAAACTGGAGC-TGGTTATTCAGCGCGAGGGTAAAATTCACCGTCAGATCTACGAACACGGTGTACCGCAGGCTCCGCTGGCGGTTACCGGCGAGACTGAAA---------AAACCGGCACCATGGTGCGTTTCTGGCCCAGCCTCGAAACCTTCACCAATGTGACCGAGTTCGAATATGAAATTCTGGCGAAACGTCTGCGTGAGTTGTCGTTCCTCAACTCCGGCGTTTCCATTCGTCT----GCGCGACAAGCGTGACGGCAAAGAAGACCACTTCCACTATGAAGGCGGCATCAAAGCGTTCGTTGAATATCTGAACAAGAACAAAACGCCGATCCACCCAAATATCTTCTACTTCTCCACCGAAAAAGACGGTATTGGCGTTGAAGTGGCGCTGCAGTGGAACGATGGCTTCCAGGAAAACATCTACTGCTTTACCAACAACATTCCGCAGCGTGACGGCGGTACTCACCTGGCAGGCTTCCGTGCGGCGATGACCCGTACCCTGAATGCCTACATGGACAAAGAAGGCTACAGCAAAAAA------GCCAAAG--TCA-GCGCCACCGGTGACGATGCGCGTGAAGGCCTGATTGCGGTCGTTTCCGTAAAAGTGCCGGACCCGAAATTCTCCTCCCAGACCAAAGACAAACTGGTTTCTTCTGAGGTGAAATCGGCGGTTGAACAGCAGATGAACGAACTGCTGGCGGAATACCTGCTGGAAAACCCAACTGATGCGAAAATCGTGGTTGGCAAAATTATCGATGCTGCCCGTGCCCGTGAAGCGGCGCGTCGCGCGCGTGAAATGACCCGCCGTAAAGGTGCGCTCGACTTAGCTGGCCTGCCGGGCAAACTGGCAGACTGCCAGGAACGCGATCCGGCGCTTTCCGAACTGTACCTGGTGGAAGGGGACTCCGCGGGCGGCTCTGCGAAGCAGGGGCGTAACCGCAAGAACCAGGCGATTCTGCCGCTGAAGGGTAAAATCCTTAACGTCGAGAAAGCGCGCTTCGATAAGATGCTCTCTTCTCAGGAAGTGGCGACGCTTATCACCGCGCTTGGCTGTGGTATCGGTCGTGACGAGTACAACCCGGACAAACTGCGTTATCACAGCATCATCATCATGACCGATGCGGACGTCGACGGCTCGCACATTCGTACGCTGCTGTTGACCTTCTTCTATCGTCAGATGCCGGAAATCGTTGAACGCGGTCACGTCTACATCGCTCAGCCGCCGCTGTACAAAGTGAAGAAAGGCAAGCAGGAACAGTACATTAAAGACGACGAAGCGATGGATCAGTACCAGATCTCTATCGCGCTGGACGGCGCAACGCTGCACACCAACGCCAGTGCACCGGCATTGGCTGGCGAAGCGTTAGAGAAACTGGTATCTGAGTACAACGCGACGCAGAAAATGATCAACCGCATGGAGCGTCGTTATCCGAAAGCAATGCTG--------AAAGAGCT--TATCTAT----CAGCCGACG----TTGACGGAAGCTGACCTTTCTGATGAGCAGA-------CCGTTACCCGCTGGGTGAACGCGCTGGTCAGCGAACTGAACGACAAAGAACAGCACGGCAGCCAGTGGAAGTTTGATGTCCACAC----CAATGCCGAACAAAACCTGTTCGAGCCGATTGTTCGCGTGCGTACCCACGGTGTGGATACTGACTATCCGCTGGATCACGAGTTTATCACCGGTGGCGAATATCGTCGTATCTGCACGCTGGGTGAGAAACTGCGTGGCTTGCTGGAAGAAGA----TGCGTTTATCGAA--CGTGGCGAGCGTCGTCAGCCGGTAGCCAGCTTCGAGCAGGCG------CTGGACTGGCTGGTGAAAG-----AGTCCCGTCGT----GGCCTCTCCATCCAGCGTTATAAAGGTCTGGGCGAGATGAACCCGGAACAGCTGTGGGAAACCACCATGGACCCGGAAAGCCGTCGTATGCTGCGCGTTACCGTTAAGGATGCGATTGCCGCTGAC-CAGT-TGTTCACCACGCTGATGGGCGACGCCGTAGAACCGCGTCGTGCGTTTATTGAAGAGAACGCCCTGAAAGCGGCGAATATTGATATTTAAATGGGTAACAACGTCGTCGTACTGGGCACCCAATGGGGTGACGAAGGTAAAGGTAAGATCGTCGATCTTCTGACTGAACGGGCTAAATATGTTGTACGCTACCAGGGCGGTCACAACGCAGGCCATACTCTCGTAATCAACGGTGAAAAAACCGTTCTCCATCTTATTCCATCAGGTATTCTCCGCGAGAATGTAACCAGCATCATCGGTAACGGTGTTGTGCTGTCTCCGGCCGCGCTGATGA--------AAGAGATGA---------AAGAACTGGAAGACCGTGGCATCCCCGTTCGTGAGCGTCTGCTGCTGTCTGAAGCATGTCCGCTGATCCTTGATTATCACGTTGCTCTGGATAACGCGCGT-----GAGAAAGCGCGTGGCGCGAAAGCGATCGGCACCACCGGTCGTGGTATCGGGCCTGCTTATGAAGATAAAGTGGCACGTCGCGGTCTGCGTGTTGGCGACCTTTTCGACAAAGAAACCTTCGCTGAAAAACTGAAAG---------AAGTGATGGAATATCACAAC------TTCCAGTTGGTTAACTACTACAAAGCTGAAGCGGTTGATTACCAGAAAGTTCTGGATGATACGATGGCTGTTGCCGACATCCTGACTTCTATGGTGGTTGACGTTTCTGACCTGCTCGACCAGGCGCGTCAGCGTGGCGATTTCGTCATGTTCGAAGGTGCGCAGGGTACGCTGCTGGATATCGACCACGGTACTTATCCGTACGTAACTTCTTCCAACACCACTGCTGGTGGCGTGGCGACCGGTTCCGGCCTGGGCCCGCGTTATGTTGATTACGTTCTGGGTATCCTCAAAGCTTACTCAACTCGTGTAGGTGCAGGTCCTTTCCCGGCCGAACTGTTTGATGAAACT---------GGCGAGTTCC---TCTGCAAGC-AGGGTAACGAATTCGGTGCAACTACGGGTCGTCGTCGTCGTACCGGCTGGCTGGACACCGTTGCCGTTCGTCGTGCGGTACAGCTGAACTCCCTGTCTGGCTTCTGCC-TGACTAAACTGGACGTTCTGGATGGCCTGAAAGAGGTTAAACTCTGCGTGGCTTACCGTATGCCGGATGGTCGCGAAGTGACTACCACTCCGCTGGCAGCTGACGACTGGAAAGGTGTAGAGCCGATTTACGAAACCATGCCGGGCTGGTCTGAATCCACTTTCGGCGTGAAAGATCGTAGCGGC-CTGCCGCAGGCGGCGCTGAACTACATCAAGCGTATTGAAGAGCTGACCGGTGTGCCGATCGATATCATCTCTACCGGTCCGGATCGTACTGAAACCATGATTCTGCGCGACCCGTTCGACGC---GTAAATGGCTATCGA------------------------------------------CGAAAACAAACAGAAAGCGTTGGCGGCAGCACTGGGCCAGATTGAGAAACAATTTGGTAAAGGCTCCATCATGCGCCTGGGTGAAGACCGTTCCATGGATGTGGAAACCATCTCTACCGGTTCGCTTTCACTGGATATCGCGCTTGGGGCAGGTGGTCTGCCGATGGGCCGTATCGTCGAAATCTACGGACCGGAATCTTCCGGTAAAACCACGCTGACGCTGCAGGTGATCGCCGCAGCGCAGCGTGAAGGTAAAACCTGTGCGTTTATCGATGCTGAACACGCGCTGGACCCAATCTACGCACGTAAACTGGGCGTCGATATCGATAACCTGCTGTGCTCCCAGCCGGATACCGGCGAGCAGGCACTGGAAATCTGTGACGCCCTGGCGCGTTCTGGCGCAGTAGACGTTATCGTCGTTGACTCCGTGGCGGCACTGACGCCGAAAGCGGAAATCGAAGGCGAAATCGGCGACTCTCACATGGGCCTTGCGGCACGTATGATGAGCCAGGCGATGCGTAAGCTGGCGGGTAACCTGAAGCAGTCCAACACGCTGCTGATCTTCATCAACCAGATCCGTATGAAAATTGGTGTGATG---TTCGGTAACCCGGAAACCACTACCGGTGGTAACGCGCTGAAATTCTACGCCTCTGTTCGTCTCGACATCCGTCGTATCGGCGCGGTGAAAGAGGGCGAAAACGTGGTGGGTAGCGAAACCCGCGTGAAAGTGGTGAAGAACAAAATCGCTGCACCGTTTAAACAGGCTGAATTTCAGATCCTCTACGGCGAAGGTATCAACTTCTACGGCGAACTGGTTGACCTGGGCGTAAAAGAGAAGCTGATCGAGAAAGCAGGCGCGTGGTACAGCTACAAAGGTGAGAAGATCGGTCAGGGTAAAGCGAATGCAACTGCCTGGCTGAAAGATAACCCGGAAACCGCGAAAGAGATCGA----------GAAGAAAGTACGTG-------AGTTGC----------------TGCTG---AGCAACCCGAA---------CTCAACGCCGGATTTC------TCTG------------TAGATG---ACAGCGAAGGAG---TAGCAGAAAC---TAACGAAGATTTT---TAA
>2
AAATTGAAGAGTTTGATCATGGCTCAGATTGAACGCTGGCGGCAGGCCTAACACATGCAAGTCGAACGGTAACAGAAAGC----AGCTTGCTGCTT-TGCTGACGAGTGGCGGACGGGTGAGTAATGTCTGGGAAAC-TGCCTGATGGAGGGGGATAACTACTGGAAACGGTAGCTAATACCGCATAACGTCGCAAGACCAAAGAGGGGGACCTTCGGGCCTCTTGCCATCGGATGTGCCCAGATGGGATTAGCTTGTTGGTGGGGTAACGGCTCACCAAGGCGACGATCCCTAGCTGGTCTGAGAGGATGACCAGCCACACTGGAACTGAGACACGGTCCAGACTCCTACGGGAGGCAGCAGTGGGGAATATTGCACAATGGGCGCAAGCCTGATGCAGCCATGCCGCGTGTATGAAGAAGGCCTTCGGGTTGTAAAGTACTTTCAGCGGGGAGGAAGGGAGTAAAGTTAATACCTTTGCTCATTGACGTTACCCGCAGAAGAAGCACCGGCTAACTCCGTGCCAGCAGCCGCGGTAATACGGAGGGTGCAAGCGTTAATCGGAATTACTGGGCGTAAAGCGCACGCAGGCGGTTTGTTAAGTCAGATGTGAAATCCCCGGGCTCAACCTGGGAACTGCATCTGATACTGGCAAGCTTGAGTCTCGTAGAGGGGGGTAGAATTCCAGGTGTAGCGGTGAAATGCGTAGAGATCTGGAGGAATACCGGTGGCGAAGGCGGCCCCCTGGACGAAGACTGACGCTCA-GGTGCGAAAGCGTGGGGAGCAAACAGGATTAGATACCCTGGTAGTCCACGCCGTAAACGATGTCGACTTGGAGGTTGTGCCCTTGAGGCGTGGCTTCC-------GGAGCTAACGCGTTAAGTCGACCGCCTGGGGAGTACGGCCGCAAGGTTAAAACTCAAATGAATTGACGGGGGCCCGCACAAGCGGTGGAGCATGTGGTTTAATTCGATGCAACGCGAAGAACCTTACCTGGTCTTGACATCCACGGAAGTTT-TCAGAGATGAGAATGT-----GCCTTCGGGAACCGTGAGACAGGTGCTGCATGGCTGTCGTCAGCTCGTGTTGTGAAATGTTGGGTTAAGTCCCGCAACGAGCGCAACCCTTATCCTTTGTTGCCAGCG-GTCCGGCCGGGAACTCAAAGGAGACTGCCAGTGATAAACTGGAGGAAGGTGGGGATGACGTCAAGTCATCATGGCCCTTACGACCAGGGCTACACACGTGCTACAATGGCGCATACAAAGAGAAGCGACCTCGCGAGAGCAAGCGGACCTCATAAAGTGCGTCGTAGTCCGGATTGGAGTCTGCAACTCGACTCCATGAAGTCGGAATCGCTAGTAATCGTGGATCAG-AATGCCACGGTGAATACGTTCCCGGGCCTTGTACACACCGCCCGTCACACCATGGGAGTGGGTTGC-AAAAGAAGTAGGTAGCTTAACCTTCGGGAGGGCGCTTACCACTTTGTGATTCATGACTGGGGTGAAGTCGTAACAAGGTAACCGTAGGGGAACCTGCGGTTGGATCACCTCCTTA--ATGGCTACTGGAAAGATTGTCCAGGTAATCGGCGCCGTAGTTGACG------TCGAATTCCCTCAGGATGCCGTACCGCGCGTGT---ACGATGCTCTTGAGGTGCAAAATGGTAATGAGCGTCTGGTGCTGGAAGTTCAGCAG--CAGCTCGGCGGCGGTATCGTGCGTACCATCGCAATGGGTTCCTCCGACGGTCTGCGTCGCGGTCTGGATGTAAAAGACCTCGAACACCCGATCGAAGTCCCGGTAGGTAAAGCGACTCTGGGCCGTATCATGAACGTACTGGGTGAACCGGTCGACATGAAAGGCGAGATCGGTGAAGAAGAGCG----TTGGGCGATTCACCGCGCAGCACCTTCCTACGA-----AGAGCTGTCAAACTCTCAGGAACTGCTGGAAACCGGTATCAAAGTTATCGACCTGATGTGTCCGTTCGCTAAGGGCGGTAAAGTTGGTCTGTTCGGTGGTGCGGGTGTAGGTAAAACCGTAAACATGATGGAGCTCATTCGTAACATCGCGATCGAGCACTCCGGTTACTCTGTGTTTGCGGGCGTAGGTGAACGTACTCGTGAGGGTAACGACTTCTACCACGAAATGACCGACTCCAACGTTATCGACAAAGTATCCCTGGTGTATGGCCAGATGAACGAGCCGCCGGGAAACCGTCTGCGCGTTGCTCTGACCGGTCTGACCATGGCTGAGAAATTCCGTGACGAA---GGTCGTGACGTTCTGCTGTTCGTTGACAACATCTATCGTTACACCCTGGCCGGTACGGAAGTATCCGCACTGCTGGGCCGTATGCCTTCAGCGGTAGGTTATCAGCCGACCCTGGCGGAAGAGATGGGCGTTCTGCAGGAACGTATCACCTCCACCAAAACTGGTTCTATCACCTCCGTACAGGCGGTATACGTACCTGCGGATGACTTGACTGACCCGTCTCCGGCAACCACCTTTGCGCACCTTGACGCAACCGTGGTACTGAGCCGTCAGATCGCGTCTCTGGGTATCTACCCGGCCGTTGACCCGCTGGACTCCACCAGCCGTCAGCTGGACCCGCTGGTGGTTGGTCAGGAACACTACGACACCGCGCGTGGCGTTCAGTCCATCCTGCAACGTTATCAGGAACTGAAAGACATCATCGCCATCCTGGGTATGGATGAACTGTCTGAAGAAGACAAACTGGTGGTAGCGCGTGCTCGTAAGATCCAGCGCTTCCTGTCCCAGCCGTTCTTCGTGGCAGAAGTATTCACCGGTTCTCCGGGTAAATACGTCTCCCTGAAAGACACCATCCGTGGCTTTAAAGGCATCATGGAAGGCGAATACGATCACCTGCCGGAGCAGGCGTTCTACATGGTCGGTTCCATCGAAGAAGCTGTGGAAAAAGCCAAAAAACT---------TTAAATGCG--TATCATTCTG----CTTGGCGCTCCGGGCGCGGGGAAAGGGACTCAGGCTCAGTTCATCATGGAGAAATATGGT------ATTCCGCAAATCTCCACTGGCGATATGCTGCGTGCTGCGGTCAAATCTGGCTCCGAGCTGGGTAAACAAGCAAAAGACATTATGGATGCTGGCAAACTGGTCACCGACGAACTGGTGATCGCGCTGGTTAAAGAGCGCATTGCTCAG-----GAAGACTGCCGTAATGGTTTCCTGTTG---GACGGCTTCCCGCGTACCATTCCGCAGGCAGACGCGATGAA-AGAAGCGGGCATCAATGTTGATTACGTTCTGGAATTCGACGTACCGGACGAACTGATTGTTGATCGTATCGTAGGCCGCCGCGTTCATGCGCCGTCTGGTCGTGTTTATCACGTTAAATTCAATCCGCCGAAAGTAGAAGGCAAAGACGACGTTACCGGTGA---------AGAACTGACTACCCGTAAAGACGATCAGGAAGA----------AACCGTGCGTAAACGTCTGGTTGAATACCATCAGATGACTGCACCGCTGATCGGCTACTACTCCAAAGAAGCGGAAGCGGGTAACACCAAATACGCGAAAGTTGACGGCACCAAGCCGGTTGCTGAAGTTCGCGCTGATCTGGAAAAAATC------CTCGGC---TAAATGT---------------CGA------ATTCTTATGACTCCTCCAGTATCAAAGTCCTGAAAGGGCTGGATGCGGTGCGTAAGCGCCCGGGTATGTATATCGGCGACACGGATGACGGCACCGGTCTGCACCACATGGTATTCGAGGTGGTAGATAACGCTATCGACGAAGCGCTCGCGGGTCACTGTAAAGAAATTATCGTCACCATTCACGCCGATAACTCTGTCTCCGTACAGGATGATGGGCGCGGCATTCCGACCGGTATTCACCCGGAAGAGGGCGTATCGGCGGCGGAAGTGATCATGACCGTTCTGCACGCAGGCGGTAAATTTGACGATAACTCCTATAAAGTGTCCGGCGGTCTGCACGGCGTTGGTGTTTCGGTTGTAAACGCCCTGTCGCAAAAACTGGAGC-TGGTTATCCAGCGCGAGGGTAAAATTCACCGTCAGATCTACGAACACGGTGTACCGCAGGCTCCGCTGGCGGTTACCGGCGAGACTGAAA---------AAACCGGCACCATGGTGCGTTTCTGGCCCAGCCTCGAAACCTTCACCAATGTGACCGAGTTCGAATATGAAATTCTGGCGAAACGTCTGCGTGAGTTGTCGTTCCTCAACTCCGGCGTTTCCATTCGTCT----GCGCGACAAGCGTGACGGCAAAGAAGACCACTTCCACTATGAAGGCGGCATCAAGGCGTTCGTTGAATATCTGAACAAGAACAAAACGCCGATCCACCCGAATATCTTCTACTTCTCCACCGAAAAAGACGGTATTGGCGTCGAAGTGGCGTTGCAGTGGAACGATGGCTTCCAGGAAAACATCTACTGCTTTACCAACAACATTCCGCAGCGTGACGGCGGTACTCACCTGGCAGGCTTCCGTGCGGCGATGACCCGTACCCTGAACGCCTACATGGACAAAGAAGGCTACAGCAAAAAA------GCCAAAG--TTA-GCGCCACCGGTGACGATGCGCGTGAAGGCCTGATTGCGGTCGTTTCCGTGAAAGTGCCGGACCCGAAATTCTCCTCCCAGACCAAAGACAAACTGGTTTCTTCTGAGGTGAAATCAGCGGTTGAACAGCAGATGAACGAACTGCTGGCAGAATACCTGCTGGAAAACCCAACCGACGCGAAAATCGTGGTTGGCAAAATTATCGATGCTGCCCGTGCCCGTGAAGCGGCGCGTCGCGCGCGTGAAATGACCCGCCGTAAAGGTGCGCTCGACTTAGCGGGCCTGCCGGGCAAACTGGCAGACTGCCAGGAACGCGATCCGGCGCTTTCCGAACTGTACCTGGTGGAAGGGGACTCCGCGGGCGGCTCTGCGAAGCAGGGGCGTAACCGCAAGAACCAGGCGATTCTGCCGCTGAAGGGTAAAATCCTCAACGTCGAGAAAGCGCGCTTCGATAAGATGCTCTCTTCTCAGGAAGTGGCGACGCTTATCACCGCGCTTGGCTGTGGTATCGGTCGTGACGAGTACAACCCGGACAAACTGCGTTATCACAGCATCATCATCATGACCGATGCGGACGTCGACGGCTCGCACATTCGTACGCTGCTGTTGACCTTCTTCTATCGTCAGATGCCGGAAATCGTTGAACGCGGTCACGTCTACATCGCTCAGCCGCCGCTGTACAAAGTGAAGAAAGGCAAGCAGGAACAGTACATTAAAGACGACGAAGCGATGGATCAGTACCAGATCTCTATCGCGCTGGATGGCGCAACGCTGCACACCAACGCCAGCGCACCGGCATTGGCTGGCGAAGCGTTAGAGAAATTGGTGTCTGAGTACAACGCGACGCAGAAAATGATCAACCGCATGGAGCGTCGTTATCCGAAAGCAATGCTG--------AAAGAGCT--TATCTAT----CAGCCGACG----CTGACGGAAGCCGACCTCTCTGATGAGCAGA-------CCGTTACCCGCTGGGTGAACGCGCTGGTCAGCGAACTGAACGACAAAGAACAGCACGGCAGCCAGTGGAAGTTTGATGTCCACAC----CAATGCCGAACAAAACCTGTTCGAGCCGATTGTTCGCGTGCGTACCCACGGTGTGGATACTGACTATCCGCTGGATCACGAGTTTATCACCGGTGGCGAATATCGTCGTATCTGCACGCTGGGTGAGAAACTGCGTGGCTTGCTGGAAGAAGA----TGCGTTTATCGAA--CGTGGCGAGCGTCGTCAGCCGGTAGCCAGCTTCGAGCAGGCG------CTGGACTGGCTGGTGAAAG-----AGTCCCGTCGC----GGCCTCTCCATCCAGCGTTATAAAGGTCTGGGCGAGATGAACCCGGAACAGCTGTGGGAAACCACCATGGACCCGGAAAGCCGTCGTATGCTGCGCGTTACCGTTAAGGATGCGATTGCCGCTGAC-CAGT-TGTTCACCACGCTGATGGGCGACGCCGTTGAACCGCGCCGTGCGTTTATTGAAGAGAACGCCCTGAAAGCGGCGAATATCGATATTTAAATGGGTAACAACGTCGTCGTACTGGGCACCCAATGGGGTGACGAAGGTAAAGGTAAGATCGTCGATCTTCTGACTGAACGGGCTAAATATGTTGTACGCTACCAGGGCGGTCACAACGCAGGCCATACTCTCGTAATCAACGGTGAAAAAACCGTTCTCCATCTTATTCCATCAGGTATTCTCCGCGAGAATGTAACCAGCATCATCGGTAACGGTGTTGTGCTGTCTCCGGCCGCGCTGATGA--------AAGAGATGA---------AAGAACTGGAAGACCGTGGCATCCCCGTTCGTGAGCGTCTGCTGCTGTCTGAAGCATGTCCGCTGATCCTTGATTATCACGTTGCGCTGGATAACGCGCGT-----GAGAAAGCGCGTGGCGCGAAAGCGATCGGCACCACCGGTCGTGGTATCGGGCCTGCTTATGAAGATAAAGTAGCACGTCGCGGTCTGCGTGTTGGCGACCTTTTCGACAAAGAAACCTTCGCTGAAAAACTGAAAG---------AAGTGATGGAATATCACAAC------TTCCAGTTGGTTAACTACTACAAAGCTGAAGCGGTTGATTACCAGAAAGTTCTGGATGATACGATGGCTGTTGCCGACATCCTGACTTCTATGGTGGTTGACGTTTCTGACCTGCTCGACCAGGCGCGTCAGCGTGGCGATTTCGTCATGTTTGAAGGTGCGCAGGGTACGCTGCTGGATATCGACCACGGTACTTATCCGTACGTAACTTCTTCCAACACCACTGCTGGTGGCGTGGCGACCGGTTCCGGCCTGGGCCCGCGTTATGTTGATTACGTTCTGGGTATCCTCAAAGCTTACTCCACTCGTGTAGGTGCAGGTCCGTTCCCGACCGAACTGTTTGATGAAACT---------GGCGAGTTCC---TCTGCAAGC-AGGGTAACGAATTCGGCGCAACTACGGGGCGTCGTCGTCGTACCGGCTGGCTGGACACCGTTGCCGTTCGTCGTGCGGTACAGCTGAACTCCCTGTCTGGCTTCTGCC-TGACTAAACTGGACGTTCTGGATGGCCTGAAAGAGGTTAAACTCTGCGTGGCTTACCGTATGCCGGATGGTCGCGAAGTGACTACCACTCCGCTGGCAGCTGACGACTGGAAAGGTGTAGAGCCGATTTACGAAACCATGCCGGGCTGGTCTGAATCCACCTTCGGCGTGAAAGATCGTAGCGGT-CTGCCGCAGGCGGCGCTGAACTACATCAAGCGTATTGAAGAGCTGACTGGTGTGCCGATCGATATCATCTCTACCGGTCCGGATCGTACTGAAACCATGATTCTGCGCGATCCGTTCGACGC---GTAAATGGCTATCGA------------------------------------------CGAAAACAAACAGAAAGCGTTGGCGGCAGCACTGGGCCAGATTGAGAAACAATTTGGTAAAGGCTCCATCATGCGCCTGGGTGAAGACCGTTCCATGGATGTGGAAACCATCTCTACCGGTTCGCTTTCACTGGATATCGCGCTTGGGGCAGGTGGTCTGCCGATGGGCCGTATCGTCGAAATCTACGGACCGGAATCTTCCGGTAAAACCACGCTGACGCTGCAGGTGATCGCCGCAGCGCAGCGTGAAGGTAAAACCTGTGCGTTTATCGATGCTGAACACGCGCTGGACCCAATCTACGCACGTAAACTGGGCGTCGATATCGATAACCTGCTGTGCTCCCAGCCGGACACCGGCGAGCAGGCACTGGAAATCTGTGACGCCCTGGCGCGTTCTGGCGCAGTAGACGTTATCGTCGTTGACTCCGTGGCGGCACTGACGCCGAAAGCGGAAATCGAAGGCGAAATCGGCGACTCTCACATGGGCCTTGCGGCACGTATGATGAGCCAGGCGATGCGTAAGCTGGCGGGTAACCTGAAGCAGTCCAACACGCTGCTGATCTTCATCAACCAGATCCGTATGAAAATTGGTGTGATG---TTCGGTAACCCGGAAACCACTACCGGTGGTAACGCGCTGAAATTCTACGCCTCTGTTCGTCTCGACATCCGTCGTATCGGCGCGGTGAAAGAGGGCGAAAACGTGGTGGGTAGCGAAACCCGCGTGAAAGTGGTGAAGAACAAAATCGCTGCACCGTTTAAACAGGCTGAATTTCAGATCCTCTACGGCGAAGGTATCAACTTCTACGGCGAACTGGTTGACCTGGGCGTAAAAGAGAAGCTGATCGAGAAAGCAGGCGCGTGGTACAGCTACAAAGGTGAGAAGATCGGTCAGGGTAAAGCGAATGCAACTGCCTGGCTGAAAGATAACCCGGAAACCGCGAAAGAGATCGA----------GAAGAAAGTACGTG-------AGTTGC----------------TGCTG---AGCAACCCGAA---------CTCAACGCCGGATTTC------TCTG------------TAGATG---ACAGCGAAGGCG---TAGCAGAAAC---TAACGAAGATTTT---TAA
>3
AAATTGAAGAGTTTGATCATGGCTCAGATTGAACGCTGGCGGCAGGCCTAACACATGCAAGTCGAACGGTAACAGGAAAC----AGCTTGCTGTTT-CGCTGACGAGTGGCGGACGGGTGAGTAATGTCTGGGAAAC-TGCCTGATGGAGGGGGATAACTACTGGAAACGGTAGCTAATACCGCATAACGTCGCAAGACCAAAGAGGGGGACCTTCGGGCCTCTTGCCATCGGATGTGCCCAGATGGGATTAGCTAGTAGGTGGGGTAACGGCTCACCTAGGCGACGATCCCTAGCTGGTCTGAGAGGATGACCAGCCACACTGGAACTGAGACACGGTCCAGACTCCTACGGGAGGCAGCAGTGGGGAATATTGCACAATGGGCGCAAGCCTGATGCAGCCATGCCGCGTGTATGAAGAAGGCCTTCGGGTTGTAAAGTACTTTCAGCGGGGAGGAAGGGAGTAAAGTTAATACCTTTGCTCATTGACGTTACCCGCAGAAGAAGCACCGGCTAACTCCGTGCCAGCAGCCGCGGTAATACGGAGGGTGCAAGCGTTAATCGGAATTACTGGGCGTAAAGCGCACGCAGGCGGTTTGTTAAGTCAGATGTGAAATCCCCGGGCTCAACCTGGGAACTGCATCTGATACTGGCAAGCTTGAGTCTCGTAGAGGGGGGTAGAATTCCAGGTGTAGCGGTGAAATGCGTAGAGATCTGGAGGAATACCGGTGGCGAAGGCGGCCCCCTGGACGAAGACTGACGCTCA-GGTGCGAAAGCGTGGGGAGCAAACAGGATTAGATACCCTGGTAGTCCACGCCGTAAACGATGTCGACTTGGAGGTTGTGCCCTTGAGGCGTGGCTTCC-------GGAGCTAACGCGTTAAGTCGACCGCCTGGGGAGTACGGCCGCAAGGTTAAAACTCAAATGAATTGACGGGGGCCCGCACAAGCGGTGGAGCATGTGGTTTAATTCGATGCAACGCGAAGAACCTTACCTGGTCTTGACATCCACAGAACTTT-CCAGAGATGGATTGGT-----GCCTTCGGGAACTGTGAGACAGGTGCTGCATGGCTGTCGTCAGCTCGTGTTGTGAAATGTTGGGTTAAGTCCCGCAACGAGCGCAACCCTTATCCTTTGTTGCCAGCG-GTCCGGCCGGGAACTCAAAGGAGACTGCCAGTGATAAACTGGAGGAAGGTGGGGATGACGTCAAGTCATCATGGCCCTTACGACCAGGGCTACACACGTGCTACAATGGCGCATACAAAGAGAAGCGACCTCGCGAGAGCAAGCGGACCTCATAAAGTGCGTCGTAGTCCGGATTGGAGTCTGCAACTCGACTCCATGAAGTCGGAATCGCTAGTAATCGTGGATCAG-AATGCCACGGTGAATACGTTCCCGGGCCTTGTACACACCGCCCGTCACACCATGGGAGTGGGTTGC-AAAAGAAGTAGGTAGCTTAACCTTCGGGAGGGCGCTTACCACTTTGTGATTCATGACTGGGGTGAAGTCGTAACAAGGTAACCGTAGGGGAACCTGCGGTTGGATCACCTCCTTA--ATGGCTACTGGAAAGATTGTCCAGGTAATCGGCGCCGTAGTTGACG------TCGAATTCCCTCAGGATGCCGTACCGCGCGTGT---ACGATGCTCTTGAGGTGCAAAATGGTAATGAGCGTCTGGTGCTGGAAGTTCAGCAG--CAGCTCGGCGGCGGTATCGTGCGTACCATCGCAATGGGTTCCTCCGACGGTCTGCGTCGCGGTCTGGATGTAAAAGACCTCGAACACCCGATCGAAGTCCCGGTAGGTAAAGCGACTCTGGGCCGTATCATGAACGTACTGGGTGAACCGGTCGACATGAAAGGCGAGATCGGTGAAGAAGAGCG----TTGGGCGATTCACCGCGCAGCACCTTCCTACGA-----AGAGCTGTCAAACTCTCAGGAACTGCTGGAAACCGGTATCAAAGTTATCGACCTGATGTGTCCGTTCGCTAAGGGCGGTAAAGTTGGTCTGTTCGGTGGTGCGGGTGTAGGTAAAACCGTAAACATGATGGAGCTCATTCGTAACATCGCGATCGAGCACTCCGGTTACTCTGTGTTTGCGGGCGTAGGTGAACGTACTCGTGAGGGTAACGACTTCTACCACGAAATGACCGACTCCAACGTTATCGACAAAGTATCCCTGGTGTATGGCCAGATGAACGAGCCGCCGGGAAACCGTCTGCGCGTTGCTCTGACCGGTCTGACCATGGCTGAGAAATTCCGTGACGAA---GGTCGTGACGTTCTGCTGTTCGTTGACAACATCTATCGTTACACCCTGGCCGGTACGGAAGTATCCGCACTGCTGGGCCGTATGCCTTCAGCGGTAGGTTATCAGCCGACCCTGGCGGAAGAGATGGGCGTTCTGCAGGAACGTATCACCTCCACCAAAACTGGTTCTATCACCTCCGTACAGGCGGTATACGTACCTGCGGATGACTTGACTGACCCGTCTCCGGCAACCACCTTTGCGCACCTTGACGCAACCGTGGTACTGAGCCGTCAGATCGCGTCTCTGGGTATCTACCCGGCCGTTGACCCGCTGGACTCCACCAGCCGTCAGCTGGACCCGCTGGTGGTTGGTCAGGAACACTACGACACCGCGCGTGGCGTTCAGTCCATCCTGCAACGTTATCAGGAACTGAAAGACATCATCGCCATCTTGGGTATGGATGAACTGTCTGAAGAAGACAAACTGGTGGTAGCGCGTGCTCGTAAGATCCAGCGCTTCCTGTCCCAGCCGTTCTTCGTGGCAGAAGTATTCACCGGTTCTCCGGGTAAATACGTCTCCCTGAAAGACACCATCCGTGGCTTTAAAGGCATCATGGAAGGCGAATACGATCACCTGCCGGAGCAGGCGTTCTACATGGTCGGTTCCATCGAAGAAGCTGTGGAAAAAGCCAAAAAACT---------TTAAATGCG--TATCATTCTG----CTTGGCGCTCCGGGCGCGGGGAAAGGGACTCAGGCTCAGTTCATCATGGAGAAATATGGT------ATTCCGCAAATCTCCACTGGCGATATGCTGCGTGCTGCGGTCAAATCTGGCTCCGAGCTGGGTAAACAAGCAAAAGACATTATGGATGCTGGCAAACTGGTCACCGACGAACTGGTGATCGCGCTGGTTAAAGAGCGCATTGCTCAG-----GAAGACTGCCGTAATGGTTTCCTGTTG---GACGGCTTCCCGCGTACCATTCCGCAGGCAGACGCGATGAA-AGAAGCGGGCATCAATGTTGATTACGTTCTGGAATTCGACGTACCGGACGAACTGATTGTTGATCGTATCGTAGGCCGCCGCGTTCATGCGCCGTCTGGTCGTGTTTATCACGTTAAATTCAATCCGCCGAAAGTAGAAGGCAAAGACGACGTTACCGGTGA---------AGAACTGACTACCCGTAAAGACGATCAGGAAGA----------AACCGTGCGTAAACGTCTGGTTGAATACCATCAGATGACTGCACCGCTGATCGGCTACTACTTCAAAGAAGCGGAAGCGGGTAACACCAAATACGCGAAAGTTGACGGCACCAAGTCGGTTGCTGAAGTTCGCGCTGATCTGGAAAAAATC------CTCGGC---TAAATGT---------------CGA------ATTCTTATGACTCCTCCAGTATCAAAGTCCTGAAAGGGCTGGATGCGGTGCGTAAGCGCCCGGGTATGTATATCGGCGACACGGATGACGGCACCGGTCTGCACCACATGGTATTCGAGGTGGTAGATAACGCTATCGACGAAGCGCTCGCGGGTCACTGTAAAGAAATTATCGTCACCATTCACGCCGATAACTCTGTCTCTGTACAGGATGACGGGCGCGGCATTCCGACCGGTATTCACCCGGAAGAGGGCGTATCGGCGGCGGAAGTGATCATGACCGTTCTGCACGCAGGCGGTAAATTTGACGATAACTCCTATAAAGTGTCCGGCGGTCTGCACGGCGTTGGTGTTTCGGTAGTAAACGCCCTGTCGCAAAAACTGGAGC-TGGTTATCCAGCGCGAGGGTAAAATTCACCGTCAGATCTACGAACACGGTGTACCGCAGGCACCGTTGGCGGTTACCGGCGAGACTGAAA---------AAACCGGCACCATGGTGCGTTTCTGGCCCAGCCTCGAAACCTTCACCAATGTGACCGAGTTCGAATATGAAATTCTGGCGAAACGTCTGCGTGAGTTGTCGTTCCTCAACTCCGGCGTTTCCATTCGTCT----GCGCGACAAGCGCGACGGCAAAGAAGACCACTTCCACTATGAAGGCGGCATCAAGGCGTTCGTTGAATATCTGAACAAGAACAAAACGCCGATCCACCCGAATATCTTCTACTTCTCCACTGAAAAAGACGGTATTGGCGTCGAAGTGGCGTTGCAGTGGAACGATGGCTTCCAGGAAAACATCTACTGCTTTACCAACAACATTCCGCAGCGTGACGGCGGTACTCACCTGGCAGGCTTCCGTGCGGCGATGACCCGTACCCTGAACGCCTACATGGACAAAGAAGGCTACAGCAAAAAA------GCCAAAG--TTA-GCGCCACCGGTGACGATGCGCGTGAAGGCCTGATTGCGGTCGTTTCCGTGAAAGTGCCGGACCCGAAATTCTCCTCCCAGACCAAAGACAAACTGGTTTCTTCTGAGGTGAAATCAGCGGTTGAACAGCAGATGAACGAACTGCTGGCAGAATACCTGCTGGAAAACCCAACCGACGCGAAAATCGTGGTTGGCAAAATTATCGATGCTGCCCGTGCCCGTGAAGCGGCGCGTCGCGCGCGTGAAATGACCCGCCGTAAAGGTGCGCTCGACTTAGCGGGCCTGCCGGGCAAACTGGCAGACTGCCAGGAACGCGATCCGGCGCTTTCCGAACTGTACCTGGTGGAAGGGGACTCCGCGGGCGGCTCTGCGAAGCAGGGGCGTAACCGCAAGAACCAGGCGATTCTGCCGCTGAAGGGTAAAATCCTCAACGTTGAGAAAGCGCGCTTCGATAAGATGCTCTCTTCTCAGGAAGTGGCGACGCTTATCACCGCGCTTGGCTGTGGTATCGGTCGTGACGAGTACAACCCGGACAAACTGCGTTATCACAGCATCATCATCATGACCGATGCGGACGTCGACGGCTCGCACATTCGTACGCTGCTGTTGACCTTTTTCTATCGTCAGATGCCGGAAATCGTTGAACGCGGTCACGTCTACATCGCTCAGCCGCCGCTGTACAAAGTGAAGAAAGGCAAGCAAGAACAGTACATTAAAGACGACGAAGCGATGGATCAGTACCAGATCTCTATCGCGCTGGATGGCGCAACGCTGCACACCAACGCCAGCGCACCGGCATTGGCTGGCGAAGCGTTAGAGAAATTGGTGTCTGAGTACAACGCGACGCAGAAAATGATCAACCGCATGGAGCGTCGTTATCCGAAAGCAATGCTG--------AAAGAGCT--TATCTAT----CAGCCGACG----CTGACGGAAGCCGACCTCTCTGATGAGCAGA-------CCGTTACCCGCTGGGTGAACGCGCTGGTCAGCGAACTGAACGACAAAGAACAGCACGGCAGCCAGTGGAAGTTTGATGTCCACAC----CAATGCCGAACAAAACCTGTTTGAACCGATTGTTCGCGTGCGTACCCACGGTGTGGATACTGACTATCCGCTGGATCACGAGTTTATCACCGGTGGCGAATATCGTCGTATCTGCACGCTGGGTGAGAAACTGCGTGGCTTGCTGGAAGAAGA----TGCGTTTATCGAA--CGTGGCGAGCGTCGTCAGCCGGTAGCCAGCTTCGAGCAGGCG------CTGGACTGGCTGGTGAAAG-----AGTCCCGTCGC----GGCCTCTCCATCCAGCGTTATAAAGGTCTGGGCGAGATGAACCCGGAACAGCTGTGGGAAACCACCATGGACCCGGAAAGCCGTCGTATGCTGCGCGTTACCGTTAAAGATGCGATTGCTGCCGAC-CAGT-TGTTCACCACGCTGATGGGCGACGCCGTTGAACCGCGCCGTGCGTTTATTGAAGAGAACGCCCTGAAAGCGGCGAATATCGATATTTAAATGGGTAACAACGTCGTCGTACTGGGCACCCAATGGGGTGACGAAGGTAAAGGTAAGATCGTCGATCTTCTGACTGAACGGGCTAAATATGTTGTACGCTACCAGGGCGGTCACAACGCAGGCCATACTCTCGTAATCAACGGTGAAAAAACCGTTCTCCATCTTATTCCATCAGGTATTCTCCGCGAGAATGTAACCAGCATCATCGGTAACGGTGTTGTGCTGTCTCCGGCCGCGCTGATGA--------AAGAGATGA---------AAGAACTGGAAGACCGTGGCATCCCCGTTCGTGAGCGTCTGCTGCTGTCTGAAGCATGTCCGCTGATCCTTGATTATCACGTTGCGCTGGATAACGCGCGT-----GAGAAAGCGCGTGGCGCGAAAGCGATCGGCACCACCGGTCGTGGTATCGGGCCTGCTTATGAAGATAAAGTAGCACGTCGCGGTCTGCGTGTTGGCGACCTTTTCGACAAAGAAACCTTCGCTGAAAAACTGAAAG---------AAGTGATGGAATATCACAAC------TTCCAGTTGGTTAACTACTACAAAGCTGAAGCGGTTGATTACCAGAAAGTTCTGGATGATACGATGGCTGTTGCCGACATCCTGACTTCTATGGTGGTTGACGTTTCTGACCTGCTCGACCAGGCGCGTCAGCGTGGCGATTTCGTCATGTTTGAAGGTGCGCAGGGTACGCTGCTGGATATCGACCACGGTACTTATCCGTACGTAACTTCTTCCAACACCACTGCTGGTGGCGTGGCGACCGGTTCCGGCCTGGGCCCGCGTTATGTTGATTATGTTCTGGGTATCCTCAAAGCTTACTCAACTCGTGTAGGTGCAGGTCCGTTCCCGACCGAACTGTTTGATGAAACT---------GGCGAGTTCC---TCTGCAAGC-AGGGTAACGAATTCGGCGCAACTACGGGTCGTCGTCGTCGTACCGGCTGGCTGGACACCGTTGCCGTTCGTCGTGCGGTACAGCTGAACTCCCTGTCTGGCTTTTGCC-TGACCAAGCTGGACGTTCTGGATGGCCTGAAAGAGGTTAAACTCTGCGTGGCTTACCGTATGCCGGATGGTCGCGAAGTGGCTACCACTCCGCTGGCAGCTGACGACTGGAAAGGTGTAGAGCCGATTTACGAAACCATGCCGGGCTGGTCTGAATCCACTTTCGGCGTGAAAGATCGTAGCGGC-CTGCCGCAGGCGGCGCTGAACTACATCAAGCGTATTGAAGAGCTGACCGGTGTGCCGATCGATATCATCTCTACCGGTCCGGATCGTACTGAAACCATGATTCTGCGCGATCCGTTCGACGC---GTAAATGGCTATCGA------------------------------------------CGAAAACAAACAGAAAGCGTTGGCGGCAGCACTGGGCCAGATTGAGAAACAATTTGGTAAAGGCTCCATCATGCGCCTGGGTGAAGACCGTTCCATGGATGTGGAAACCATCTCTACCGGTTCGCTTTCACTGGATATCGCGCTTGGGGCAGGTGGTCTGCCGATGGGCCGTATCGTCGAAATCTACGGACCGGAATCTTCCGGTAAAACCACGCTGACGCTGCAGGTGATCGCCGCAGCGCAGCGTGAAGGTAAAACCTGTGCGTTTATCGATGCTGAACACGCGCTGGACCCAATCTACGCACGTAAACTGGGCGTCGATATCGATAACCTGCTGTGCTCCCAGCCGGACACCGGCGAGCAGGCACTGGAAATCTGTGACGCCCTGGCGCGTTCTGGCGCAGTAGACGTTATCGTCGTTGACTCCGTGGCGGCACTGACGCCGAAAGCGGAAATCGAAGGCGAAATCGGCGACTCTCACATGGGCCTTGCGGCACGTATGATGAGCCAGGCGATGCGTAAGCTGGCGGGTAACCTGAAGCAGTCCAACACGCTGCTGATCTTCATCAACCAGATCCGTATGAAAATTGGTGTGATG---TTCGGTAACCCGGAAACCACTACCGGTGGTAACGCGCTGAAATTCTACGCCTCTGTTCGTCTCGACATCCGTCGTATCGGCGCGGTGAAAGAGGGCGAAAACGTGGTGGGTAGCGAAACCCGCGTGAAAGTGGTGAAGAACAAAATCGCTGCACCGTTTAAACAGGCTGAATTTCAGATCCTCTACGGCGAAGGTATCAACTTCTACGGCGAACTGGTTGACCTGGGCGTAAAAGAGAAGCTGATCGAGAAAGCAGGCGCGTGGTACAGCTACAAAGGTGAGAAGATCGGTCAGGGTAAAGCGAATGCAACTGCCTGGCTGAAAGATAACCCGGAAACCGCGAAAGAGATCGA----------GAAGAAAGTACGTG-------AGTTGC----------------TGCTG---AGCAACCCGAA---------CTCAACGCCGGATTTC------TCTG------------TAGATG---ACAGCGAAGGCG---TAGCAGAAAC---TAACGAAGATTTT---TAA
>4
AAATTGAAGAGTTTGATCATGGCTCAGATTGAACGCTGGCGGCAGGCCTAACACATGCAAGTCGAACGGTAACAGGAAGA----AGCTTGCTTCTT-TGCTGACGAGTGGCGGACGGGTGAGTAATGTCTGGGAAAC-TGCCTGATGGAGGGGGATAACTACTGGAAACGGTAGCTAATACCGCATAACGTCGCAAGACCAAAGAGGGGGACCTTCGGGCCTCTTGCCATCGGATGTGCCCAGATGGGATTAGCTAGTAGGTGGGGTAACGGCTCACCTAGGCGACGATCCCTAGCTGGTCTGAGAGGATGACCAGCCACACTGGAACTGAGACACGGTCCAGACTCCTACGGGAGGCAGCAGTGGGGAATATTGCACAATGGGCGCAAGCCTGATGCAGCCATGCCGCGTGTATGAAGAAGGCCTTCGGGTTGTAAAGTACTTTCAGCGGGGAGGAAGGGAGTAAAGTTAATACCTTTGCTCATTGACGTTACCCGCAGAAGAAGCACCGGCTAACTCCGTGCCAGCAGCCGCGGTAATACGGAGGGTGCAAGCGTTAATCGGAATTACTGGGCGTAAAGCGCACGCAGGCGGTTTGTTAAGTCAGATGTGAAATCCCCGGGCTCAACCTGGGAACTGCATCTGATACTGGCAAGCTTGAGTCTCGTAGAGGGGGGTAGAATTCCAGGTGTAGCGGTGAAATGCGTAGAGATCTGGAGGAATACCGGTGGCGAAGGCGGCCCCCTGGACGAAGACTGACGCTCA-GGTGCGAAAGCGTGGGGAGCAAACAGGATTAGATACCCTGGTAGTCCACGCCGTAAACGATGTCGACTTGGAGGTTGTGCCCTTGAGGCGTGGCTTCC-------GGAGCTAACGCGTTAAGTCGACCGCCTGGGGAGTACGGCCGCAAGGTTAAAACTCAAATGAATTGACGGGGGCCCGCACAAGCGGTGGAGCATGTGGTTTAATTCGATGCAACGCGAAGAACCTTACCTGGTCTTGACATCCACAGAACTTT-CCAGAGATGGATTGGT-----GCCTTCGGGAACTGTGAGACAGGTGCTGCATGGCTGTCGTCAGCTCGTGTTGTGAAATGTTGGGTTAAGTCCCGCAACGAGCGCAACCCTTATCTTTTGTTGCCAGCG-GTCCGGCCGGGAACTCAAAGGAGACTGCCAGTGATAAACTGGAGGAAGGTGGGGATGACGTCAAGTCATCATGGCCCTTACGACCAGGGCTACACACGTGCTACAATGGCGCATACAAAGAGAAGCGACCTCGCGAGAGCAAGCGGACCTCATAAAGTGCGTCGTAGTCCGGATTGGAGTCTGCAACTCGACTCCATGAAGTCGGAATCGCTAGTAATCGTGGATCAG-AATGCCACGGTGAATACGTTCCCGGGCCTTGTACACACCGCCCGTCACACCATGGGAGTGGGTTGC-AAAAGAAGTAGGTAGCTTAACCTTCGGGAGGGCGCTTACCACTTTGTGATTCATGACTGGGGTGAAGTCGTAACAAGGTAACCGTAGGGGAACCTGCGGTTGGATCACCTCCTTA--ATGGCTACTGGAAAGATTGTCCAGGTAATCGGCGCCGTAGTTGACG------TCGAATTCCCTCAGGATGCCGTACCGCGCGTGT---ACGATGCTCTTGAGGTGCAAAATGGTAATGAGCGTCTGGTGCTGGAAGTTCAGCAG--CAGCTCGGCGGCGGTATCGTACGTACCATCGCAATGGGTTCCTCCGACGGTCTGCGTCGCGGTCTGGATGTAAAAGACCTCGAACACCCGATTGAAGTCCCGGTAGGTAAAGCGACTCTGGGCCGTATCATGAACGTACTGGGTGAACCGGTCGACATGAAAGGCGAGATCGGTGAAGAAGAGCG----TTGGGCGATTCACCGCGCAGCACCTTCCTACGA-----AGAGCTGTCAAACTCTCAGGAACTGCTGGAAACCGGTATCAAAGTTATCGACCTGATGTGTCCGTTCGCTAAGGGCGGTAAAGTTGGTCTGTTCGGTGGTGCGGGTGTAGGTAAAACCGTAAACATGATGGAGCTCATTCGTAACATCGCGATCGAGCACTCCGGTTACTCTGTGTTTGCGGGCGTAGGTGAACGTACTCGTGAGGGTAACGACTTCTACCACGAAATGACCGACTCCAACGTTATCGACAAAGTATCCCTGGTGTATGGCCAGATGAACGAGCCGCCGGGAAACCGTCTGCGCGTTGCTCTGACCGGTCTGACCATGGCTGAGAAATTCCGTGACGAA---GGTCGTGACGTTCTGCTGTTCGTTGACAACATCTATCGTTACACCCTGGCCGGTACGGAAGTATCCGCACTGCTGGGCCGTATGCCTTCAGCGGTAGGTTATCAGCCGACCCTGGCGGAAGAGATGGGCGTTCTGCAGGAACGTATCACCTCCACCAAAACTGGTTCTATCACCTCCGTACAGGCAGTATACGTACCTGCGGATGACTTGACTGACCCGTCTCCGGCAACCACCTTTGCGCACCTTGACGCAACCGTGGTACTGAGCCGTCAGATCGCGTCTCTGGGTATCTACCCGGCCGTTGACCCGCTGGACTCCACCAGCCGTCAGCTGGACCCGCTGGTGGTTGGTCAGGAACACTACGACACCGCGCGTGGCGTTCAGTCCATCCTGCAACGTTATCAGGAACTGAAAGACATCATCGCCATCCTGGGTATGGATGAACTGTCTGAAGAAGACAAACTGGTGGTAGCGCGTGCTCGTAAGATCCAGCGCTTCCTGTCCCAGCCGTTCTTCGTGGCAGAAGTATTCACCGGTTCTCCGGGTAAATACGTCTCCCTGAAAGACACCATCCGTGGCTTTAAAGGCATCATGGAAGGCGAATACGATCACCTGCCGGAGCAGGCGTTCTACATGGTCGGTTCCATCGAAGAAGCTGTGGAAAAAGCCAAAAAACT---------TTAAATGCG--TATCATTCTG----CTTGGCGCTCCGGGCGCGGGGAAAGGGACTCAGGCTCAGTTCATCATGGAGAAATATGGT------ATTCCGCAAATCTCCACTGGCGATATGCTGCGTGCTGCGGTCAAATCTGGCTCCGAGCTGGGTAAACAAGCAAAAGACATTATGGATGCTGGCAAACTGGTCACCGACGAACTGGTGATCGCGCTGGTTAAAGAGCGCATTGCTCAG-----GAAGACTGCCGTAATGGTTTCCTGTTG---GACGGCTTCCCGCGTACCATTCCGCAGGCAGACGCGATGAA-AGAAGCGGGCATCAATGTTGATTACGTTCTGGAATTCGACGTACCGGACGAACTGATCGTTGACCGTATCGTCGGTCGCCGCGTTCATGCGCCGTCTGGTCGTGTTTATCACGTTAAATTCAATCCGCCGAAAGTAGAAGGCAAAGACGACGTTACCGGTGA---------AGAACTGACTACCCGTAAAGATGATCAGGAAGA----------GACCGTACGTAAACGTCTGGTTGAATACCATCAGATGACAGCACCGCTGATCGGCTACTACTCCAAAGAAGCAGAAGCGGGTAATACCAAATACGCGAAAGTTGACGGCACCAAGCCGGTTGCTGAAGTTCGCGCTGATCTGGAAAAAATC------CTCGGC---TAAATGT---------------CGA------ATTCTTATGACTCCTCCAGTATCAAAGTCCTGAAAGGGCTGGATGCGGTGCGTAAGCGCCCGGGTATGTATATCGGCGACACGGATGACGGCACCGGTCTGCACCACATGGTATTCGAGGTGGTAGATAACGCTATCGACGAAGCGCTCGCGGGTCACTGTAAAGAAATTATCGTCACCATTCACGCCGATAACTCTGTCTCTGTACAGGATGACGGGCGCGGCATTCCGACCGGTATTCACCCGGAAGAGGGCGTATCGGCGGCGGAAGTGATCATGACCGTTCTGCACGCAGGCGGTAAATTTGACGATAACTCCTATAAAGTGTCCGGCGGTCTGCACGGCGTTGGTGTTTCGGTAGTAAACGCCCTGTCGCAAAAACTGGAGC-TGGTTATCCAGCGCGAGGGTAAAATTCACCGTCAGATCTACGAACACGGTGTACCGCAGGCCCCGCTGGCGGTTACCGGCGAGACTGAAA---------AAACCGGCACCATGGTGCGTTTCTGGCCCAGCCTCGAAACCTTCACCAATGTGACCGAGTTCGAATATGAAATTCTGGCGAAACGTCTGCGTGAGTTGTCGTTCCTCAACTCCGGCGTTTCCATTCGTCT----GCGCGACAAGCGCGACGGCAAAGAAGACCACTTCCACTATGAAGGCGGCATCAAGGCGTTCGTTGAATATCTGAACAAGAACAAAACGCCGATCCACCCGAATATCTTCTACTTCTCCACTGAAAAAGACGGTATTGGCGTCGAAGTGGCGTTGCAGTGGAACGATGGCTTCCAGGAAAACATCTACTGCTTTACCAACAACATTCCGCAGCGTGACGGCGGTACTCACCTGGCAGGCTTCCGTGCGGCGATGACCCGTACCCTGAACGCCTACATGGACAAAGAAGGCTACAGCAAAAAA------GCCAAAG--TCA-GCGCCACCGGTGACGATGCGCGTGAAGGCCTGATTGCGGTCGTTTCCGTGAAAGTGCCGGACCCGAAATTCTCCTCCCAGACCAAAGACAAACTGGTTTCTTCTGAGGTGAAATCGGCGGTTGAACAGCAGATGAACGAACTGCTGGCAGAATACCTGCTGGAAAACCCAACCGACGCGAAAATCGTGGTTGGCAAAATTATCGATGCTGCCCGTGCCCGTGAAGCGGCGCGTCGCGCGCGTGAAATGACCCGCCGTAAAGGTGCGCTCGACTTAGCGGGCCTGCCGGGCAAACTGGCAGACTGCCAGGAACGCGATCCGGCGCTTTCCGAACTGTACCTGGTGGAAGGGGACTCCGCGGGCGGCTCTGCGAAGCAGGGGCGTAACCGCAAGAACCAGGCGATTCTGCCGCTGAAGGGTAAAATCCTCAACGTCGAGAAAGCGCGCTTCGATAAGATGCTCTCTTCTCAGGAAGTGGCGACGCTTATCACCGCGCTTGGCTGTGGTATCGGTCGTGACGAGTACAACCCGGACAAACTGCGTTATCACAGCATCATCATCATGACCGATGCGGACGTCGACGGCTCGCACATTCGTACGCTGCTGTTGACCTTCTTCTATCGTCAGATGCCGGAAATCGTTGAACGCGGTCACGTCTACATCGCTCAGCCGCCGCTGTACAAAGTGAAGAAAGGCAAGCAGGAACAGTACATTAAAGACGACGAAGCGATGGATCAGTACCAGATCTCTATCGCGCTGGACGGCGCAACGCTGCACACCAACGCCAGTGCACCGGCATTGGCTGGCGAAGCGTTAGAGAAACTGGTATCTGAGTACAACGCGACGCAGAAAATGATCAATCGTATGGAGCGTCGTTATCCGAAAGCAATGCTG--------AAAGAGCT--TATCTAT----CAGCCGACG----TTGACGGAAGCTGACCTTTCTGATGAGCAGA-------CCGTTACCCGCTGGGTGAACGCGCTGGTCAGCGAACTGAACGACAAAGAACAGCACGGCAGCCAGTGGAAGTTTGATGTTCACAC----CAATGCTGAGCAAAACCTGTTCGAGCCGATTGTTCGCGTGCGTACCCACGGTGTGGATACTGACTATCCGCTGGATCACGAGTTTATCACCGGTGGCGAATATCGTCGTATCTGCACGCTGGGTGAGAAACTGCGTGGCTTGCTGGAAGAAGA----TGCGTTTATCGAA--CGTGGCGAGCGTCGTCAGCCGGTAGCCAGCTTCGAGCAGGCG------CTGGACTGGCTGGTGAAAG-----AGTCCCGTCGC----GGCCTCTCCATCCAGCGTTATAAAGGTCTGGGCGAGATGAACCCGGAACAGCTGTGGGAAACCACTATGGACCCGGAAAGTCGTCGTATGCTGCGCGTTACCGTTAAAGATGCGATTGCTGCCGAC-CAGT-TGTTCACCACGCTGATGGGCGACGCCGTTGAACCGCGCCGTGCGTTTATTGAAGAGAACGCCCTGAAAGCGGCGAATATCGATATTTAAATGGGTAACAACGTCGTCGTACTGGGCACCCAATGGGGTGACGAAGGTAAAGGTAAGATCGTCGATCTTCTGACTGAACGGGCTAAATATGTTGTACGCTACCAGGGCGGTCACAACGCAGGCCATACTCTCGTAATCAACGGTGAAAAAACCGTTCTCCATCTTATTCCATCAGGTATTCTCCGCGAGAATGTAACCAGCATCATCGGTAACGGTGTTGTGCTGTCTCCGGCCGCGCTGATGA--------AAGAGATGA---------AAGAACTGGAAGACCGTGGCATCCCCGTTCGTGAGCGTCTGCTGCTGTCTGAAGCATGTCCGCTGATCCTTGATTATCACGTTGCGCTGGATAACGCGCGT-----GAGAAAGCGCGTGGCGCGAAAGCGATCGGCACCACCGGTCGTGGTATCGGGCCTGCTTATGAAGATAAAGTAGCACGTCGCGGTCTGCGTGTTGGCGACCTTTTCGACAAAGAAACCTTCGCTGAAAAACTGAAAG---------AAGTGATGGAATATCACAAC------TTCCAGTTGGTTAACTACTACAAAGCTGAAGCGGTTGATTACCAGAAAGTTCTGGATGATACGATGGCTGTTGCCGACATCCTGACTTCTATGGTGGTTGACGTTTCTGACCTGCTCGACCAGGCGCGTCAGCGTGGCGATTTCGTCATGTTTGAAGGTGCGCAGGGTACGCTGCTGGATATCGACCACGGTACTTATCCGTACGTAACTTCTTCCAACACCACTGCTGGTGGCGTGGCGACCGGTTCCGGCCTGGGCCCGCGTTATGTTGATTACGTTCTGGGTATCCTCAAAGCTTACTCCACTCGTGTAGGTGCAGGTCCGTTCCCGACCGAACTGTTTGATGAAACT---------GGCGAGTTCC---TCTGCAAGC-AGGGTAACGAATTCGGCGCAACTACGGGGCGTCGTCGTCGTACCGGCTGGCTGGACACCGTTGCCGTTCGTCGTGCGGTACAGCTGAACTCCCTGTCTGGCTTCTGCC-TGACTAAACTGGACGTTCTGGATGGCCTGAAAGAGGTTAAACTCTGCGTGGCTTACCGTATGCCGGATGGTCGCGAAGTGACTACCACTCCGCTGGCAGCTGACGACTGGAAAGGTGTAGAGCCGATTTACGAAACCATGCCGGGCTGGTCTGAATCCACCTTCGGCGTGAAAGATCGTAGCGGC-CTGCCGCAGGCGGCGCTGAACTATATCAAGCGTATTGAAGAGCTGACTGGTGTGCCGATCGATATCATCTCTACCGGTCCGGATCGTACTGAAACCATGATTCTGCGCGACCCGTTCGACGC---GTAAATGGCTATCGA------------------------------------------CGAAAACAAACAGAAAGCGTTGGCGGCAGCACTGGGCCAGATTGAGAAACAATTTGGTAAAGGCTCCATCATGCGCCTGGGTGAAGACCGTTCCATGGATGTGGAAACCATCTCTACCGGTTCGCTTTCACTGGATATCGCGCTTGGGGCAGGTGGTCTGCCGATGGGCCGTATCGTCGAAATCTACGGACCGGAATCTTCCGGTAAAACCACGCTGACGCTGCAGGTGATCGCCGCAGCGCAGCGTGAAGGTAAAACCTGTGCGTTTATCGATGCTGAACACGCGCTGGACCCAATCTACGCACGTAAACTGGGCGTCGATATCGACAACCTGCTGTGCTCCCAGCCGGACACCGGCGAGCAGGCACTGGAAATCTGTGACGCCCTGGCGCGTTCTGGCGCAGTAGACGTTATCGTCGTTGACTCCGTGGCGGCACTGACGCCGAAAGCGGAAATCGAAGGCGAAATCGGCGACTCTCACATGGGCCTTGCGGCACGTATGATGAGCCAGGCGATGCGTAAGCTGGCGGGTAACCTGAAGCAGTCCAACACGCTGCTGATCTTCATCAACCAGATCCGTATGAAAATTGGTGTGATG---TTCGGTAACCCGGAAACCACTACCGGTGGTAACGCGCTGAAATTCTACGCCTCTGTTCGTCTCGACATCCGTCGTATCGGCGCGGTGAAAGAGGGCGAAAACGTGGTGGGTAGCGAAACCCGCGTGAAAGTGGTGAAGAACAAAATCGCTGCGCCGTTTAAACAGGCTGAATTCCAGATCCTCTACGGCGAAGGTATCAACTTCTACGGCGAACTGGTTGACCTGGGCGTAAAAGAGAAGCTGATCGAGAAAGCAGGCGCGTGGTACAGCTACAAAGGTGAGAAGATCGGTCAGGGTAAAGCGAATGCGACTGCCTGGCTGAAAGATAACCCGGAAACCGCGAAAGAGATCGA----------GAAGAAAGTACGTG-------AGTTGC----------------TGCTG---AGCAACCCGAA---------CTCAACGCCGGATTTC------TCTG------------TAGATG---ATAGCGAAGGCG---TAGCAGAAAC---TAACGAAGATTTT---TAA
>5
AAATTGAAGAGTTTGATCATGGCTCAGATTGAACGCTGGCGGCAGGCCTAACACATGCAAGTCGAACGGTAACAGGAAGA----AGCTTGCTTCTT-TGCTGACGAGTGGCGGACGGGTGAGTAATGTCTGGGAAAC-TGCCTGATGGAGAGGGATAACTACTGGAAACGGTAGCTAATACCGCATAACGTCGCAAGACCAAAGAGGGGGACCTTCGGGCCTCTTGCCATCGGATGTGCCCAGATGGGATTAGCTAGTAGGTGGGGTAACGGCTCACCTAGGCGACGATCCCTAGCTGGTCTGAGAGGATGACCAGCCACACTGGAACTGAGACACGGTCCAGACTCCTACGGGAGGCAGCAGTGGGGAATATTGCACAATGGGCGCAAGCCTGATGCAGCCATGCCGCGTGTATGAAGAAGGCCTTCGGGTTGTAAAGTACTTTCAGCGGGGAGGAAGGGAGTAAAGTTAATACCTTTGCTCATTGACGTTACCCGCAGAAGAAGCACCGGCTAACTCCGTGCCAGCAGCCGCGGTAATACGGAGGGTGCAAGCGTTAATCGGAATTACTGGGCGTAAAGCGCACGCAGGCGGTTTGTTAAGTCAGATGTGAAATCCCCGGGCTCAACCTGGGAACTGCATCTGATACTGGCAAGCTTGAGTCTCGTAGAGGGGGGTAGAATTCCAGGTGTAGCGGTGAAATGCGTAGAGATCTGGAGGAATACCGGTGGCGAAGGCGGCCCCCTGGACGAAGACTGACGCTCA-GGTGCGAAAGCGTGGGGAGCAAACAGGATTAGATACCCTGGTAGTCCACGCCGTAAACGATGTCGACTTGGAGGTTGTGCCCTTGAGGCGTGGCTTCC-------GGAGCTAACGCGTTAAGTCGACCGCCTGGGGAGTACGGCCGCAAGGTTAAAACTCAAATGAATTGACGGGGGCCCGCACAAGCGGTGGAGCATGTGGTTTAATTCGATGCAACGCGAAGAACCTTACCTGGTCTTGACATCCACAGAACTTT-CCAGAGATGGATTGGT-----GCCTTCGGGAACTGTGAGACAGGTGCTGCATGGCTGTCGTCAGCTCGTGTTGTGAAATGTTGGGTTAAGTCCCGCAACGAGCGCAACCCTTATCCTTTGTTGCCAGCG-GTCCGGCCGGGAACTCAAAGGAGACTGCCAGTGATAAACTGGAGGAAGGTGGGGATGACGTCAAGTCATCATGGCCCTTACGACCAGGGCTACACACGTGCTACAATGGCGCATACAAAGAGAAGCGACCTCGCGAGAGCAAGCGGACCTCATAAAGTGCGTCGTAGTCCGGATTGGAGTCTGCAACTCGACTCCATGAAGTCGGAATCGCTAGTAATCGTGGATCAG-AATGCCACGGTGAATACGTTCCCGGGCCTTGTACACACCGCCCGTCACACCATGGGAGTGGGTTGC-AAAAGAAGTAGGTAGCTTAACCTTCGGGAGGGCGCTTACCACTTTGTGATTCATGACTGGGGTGAAGTCGTAACAAGGTAACCGTAGGGGAACCTGCGGTTGGATCACCTCCTTA--ATGGCTACTGGAAAGATTGTCCAGGTAATCGGCGCCGTAGTTGACG------TCGAATTCCCTCAGGATGCCGTACCGCGCGTGT---ACGATGCTCTTGAGGTGCAAAATGGTAATGAGCGTCTGGTGCTGGAAGTTCAGCAG--CAGCTCGGCGGCGGTATCGTGCGTACCATCGCAATGGGTTCCTCCGACGGTCTGCGTCGCGGTCTGGATGTAAAAGACCTCGAACACCCGATCGAAGTCCCGGTAGGTAAAGCGACTCTGGGCCGTATCATGAACGTACTGGGTGAACCGGTCGACATGAAAGGCGAGATCGGTGAAGAAGAGCG----TTGGGCGATTCACCGCGCAGCACCTTCCTACGA-----AGAGCTGTCAAACTCTCAGGAACTGCTGGAAACCGGTATCAAAGTTATCGACCTGATGTGTCCGTTCGCTAAGGGCGGTAAAGTTGGTCTGTTCGGTGGTGCGGGTGTAGGTAAAACCGTAAACATGATGGAGCTCATTCGTAACATCGCGATCGAGCACTCCGGTTACTCTGTGTTTGCGGGCGTAGGTGAACGTACTCGTGAGGGGAACGACTTCTACCACGAAATGACCGACTCCAACGTTATCGATAAAGTATCCCTGGTGTATGGCCAGATGAACGAGCCGCCGGGAAACCGTCTGCGCGTAGCTCTGACCGGTCTGACCATGGCTGAGAAATTCCGTGACGAA---GGTCGTGACGTTCTGCTGTTCGTTGACAACATCTATCGTTACACCCTGGCCGGTACGGAAGTATCCGCACTGCTGGGCCGTATGCCTTCAGCGGTAGGTTATCAGCCGACCCTGGCGGAAGAGATGGGCGTTCTGCAGGAACGTATCACCTCCACCAAAACCGGTTCTATCACCTCCGTACAGGCAGTATACGTACCTGCGGATGACTTGACTGACCCGTCTCCGGCAACCACCTTTGCGCACCTTGACGCAACCGTGGTACTGAGCCGTCAGATCGCGTCTCTGGGTATCTACCCGGCCGTTGACCCGCTGGACTCCACCAGCCGTCAGCTGGACCCGCTGGTGGTTGGTCAGGAACACTACGACACCGCGCGTGGCGTTCAGTCCATCCTGCAACGTTATCAGGAACTGAAAGACATCATCGCCATCCTGGGTATGGATGAACTGTCTGAAGAAGACAAACTGGTGGTAGCGCGTGCTCGTAAGATCCAGCGCTTCCTGTCCCAGCCGTTCTTCGTGGCAGAAGTATTCACCGGTTCTCCGGGTAAATACGTCTCCCTGAAAGACACCATCCGTGGCTTTAAAGGCATCATGGAAGGCGAATACGATCACCTGCCGGAGCAGGCGTTCTACATGGTCGGTTCCATCGAAGAAGCTGTGGAAAAAGCCAAAAAACT---------TTAAATGCG--TATCATTCTG----CTTGGCGCTCCGGGCGCGGGGAAAGGGACTCAGGCTCAGTTCATCATGGAGAAATATGGT------ATTCCGCAAATCTCCACTGGCGATATGCTGCGTGCTGCGGTCAAATCTGGCTCCGAGCTGGGTAAACAAGCAAAAGACATTATGGATGCTGGCAAACTGGTCACCGACGAACTGGTGATCGCGCTGGTTAAAGAGCGCATTGCTCAG-----GAAGACTGCCGTAATGGTTTCCTGTTG---GACGGCTTCCCGCGTACCATTCCGCAGGCAGACGCGATGAA-AGAAGCGGGCATCAATGTTGATTACGTTCTGGAATTCGACGTACCGGACGAACTGATCGTTGACCGTATCGTCGGTCGCCGCGTTCACGCGCCGTCTGGTCGTGTTTATCACGTTAAATTCAATCCGCCGAAAGTAGAAGGTAAAGACGACGTTACCGGTGA---------AGAACTGACTACCCGTAAAGACGATCAGGAAGA----------AACCGTACGTAAACGTCTGGTTGAATACCATCAGATGACAGCACCGCTGATCGGCTACTACTCCAAAGAAGCGGAAGCGGGTAACACCAAATACGCGAAAGTTGACGGCACCAAGCCGGTTGCTGAAGTTCGCGCTGATCTGGAAAAAATC------CTCGGC---TAAATGT---------------CGA------ATTCTTATGACTCCTCCAGTATCAAAGTCCTGAAAGGGCTGGATGCGGTGCGTAAGCGCCCGGGTATGTATATCGGCGACACGGATGACGGCACCGGTCTGCACCACATGGTATTCGAGGTGGTAGATAACGCTATCGACGAAGCGCTCGCGGGTCACTGTAAAGAAATTATCGTCACCATTCACGCCGATAACTCTGTCTCTGTACAGGATGACGGGCGCGGCATTCCGACCGGTATTCACCCGGAAGAYGGCGTATCGGCGGCGGAAGTGATCATGACCGTTCTGCACGCAGGCGGTAAATTTGACGATAACTCCTATAAAGTGTCCGGCGGTCTGCACGGCGTTGGTGTTTCGGTAGTAAACGCCCTGTCGCAAAAACTGGAGC-TGGTTATTCAGCGCGAGGGTAAAATTCACCGTCAGATCTACGAACACGGTGTACCGCAGGCACCGCTGGCGGTTACCGGCGAGACTGAAA---------AAACCGGCACCATGGTGCGTTTCTGGCCCAGCCTCGAAACCTTCACCAATGTGACCGAGTTCGAATATGAAATTCTGGCGAAACGTCTGCGTGAGTTGTCGTTCCTCAACTCCGGCGTTTCCATTCGTCT----GCGCGACAAGCGTGACGGCAAAGAAGACCACTTCCACTATGAAGGCGGCATCAAAGCGTTCGTTGAATATCTGAACAAGAACAAAACGCCGATCCACCCAAATATCTTCTACTTCTCCACCGAAAAAGACGGTATCGGCGTTGAAGTGGCGCTGCAGTGGAACGATGGCTTCCAGGAAAACATCTACTGCTTTACCAACAACATTCCGCAGCGTGACGGCGGTACTCACCTGGCAGGCTTCCGTGCGGCGATGACCCGTACCCTGAATGCCTACATGGACAAAGAAGGCTACAGCAAAAAA------GCCAAAG--TCA-GCGCCACCGGTGACGATGCGCGTGAAGGCCTGATTGCGGTCGTTTCCGTAAAAGTGCCGGACCCGAAATTCTCCTCCCAGACCAAAGACAAACTGGTTTCTTCTGAGGTGAAATCGGCGGTTGAACAGCAGATGAACGAACTGTTGGCGGAATACCTGCTGGAAAACCCAACTGACGCGAAAATCGTGGTTGGCAAAATTATSGATGCTGCCCGTGCCCGTGAAGCGGCGCGTCGCGCGCGTGAAATGACCCGCCGTAAAGGTGCGCTCGACTTAGCGGGCCTGCCGGGCAAACTGGCAGACTGCCAGGAACGCGATCCGGCGCTTTCCGAACTGTACCTTGTGGAAGGGGHCTCCGCGGGCGGCTCTGCGAAGCAGGGGCGTAACCGCAAGAACCAGGCGATTCTGCCGCTGAAGGGTAAAATCCTCAACGTCGAGAAAGCGCGCTTCGATAAGATGCTCTCTTCTCAGGAAGTGGCGACGCTTATCACCGCGCTTGGTTGTGGTATCGGTCGTGACGAGTACAACCCGGACAAACTGCGTTATCACAGCATCATCATCATGACCGATGCGGACGTCGACGGCTCGCACATTCGTACGCTGCTGTTGACCTTCTTCTATCGTCAGATGCCGGAAATTGTTGAACGCGGTCACGTCTACATCGCTCAGCCGCCGCTGTACAAAGTGAAGAAAGGCAAGCAGGAACAGTACATTAAAGACGACGAAGCGATGGATCAGTACCAGATCTCTATCGCGCTGGACGGCGCAACGCTGCACACCAACGCCAGCGCACCGGCATTGGCTGGCGAAGCGTTAGAGAAACTGGTGTCTGAGTACAACGCGACGCAGAAAATGATCAACCGCATGGAGCGTCGTTATCCGAAAGCAATGCTG--------AAAGAGCT--TATCTAT----CAGCCGACG----CTGACGGAAGCCGACCTCTCTGATGAGCAGA-------CCGTTACCCGGTGGGTGAACGCGCTGGTCAGCGAACTGAACGACAAAGAACAGCACGGCAGCCAGTGGAAGTTTGATGTCCACAC----CAATGCCGAACAAAACCTGTTCGAGCCGATTGTTCGCGTGCGTACCCACGGTGTGGATACTGACTATCCGCTGGATCACGAGTTTATCACTGGTGGCGAATATCGTCGTATCTGCACGCTGGGTGAGAAACTGCGTGGCTTGCTGGAAGAAGA----TGCGTTTATCGAA--CGTGGCGAGCGTCGTCAGCCGGTAGCCAGCTTCGAGCAGGCG------CTGGACTGGCTGGTGAAAG-----AGTCCCGTCGC----GGCCTCTCCATCCAGCGTTATAAAGGTCTGGGCGAGATGAACCCGGAACAGCTGTGGGAAACCACCATGGACCCGGAAAGCCGTCGTATGCTGCGCGTTACCGTTAAGGATGCGATTGCCGCTGAC-CAGT-TGTTCACCACGCTGATGGGCGACGCCGTTGAACCGCGCCGTGCGTTTATTGAAGAGAACGCCCTGAAAGCGGCGAATATTGATATTTAAATGGGTAACAACGTCSTCGTACTGGGCACCCAATGGGGTGACGAAGGTAAAGGTAAGATCGTCGATCTTCTGACTGAACGGGCTAAATATGTTGTACGCTACCAGGGCGGTCACAACGCAGGCCATACTCTCGTAATCAACGGTGAAAAAACCGTTCTCCATCTTATTCCATCAGGTATTCTCCGCGAGAATGTAACTAGCATCATCGGTAACGGTGTTGTGCTGTCTCCGGCCGCGCTGATGA--------AAGAGATGA---------AAGAACTGGAAGACCGTGGCATCCCCGTTCGTGAGCGTCTGCTGCTGTCTGAAGCATGTCCGCTGATCCTTGATTATCATGTTGCGCTGGATAACGCGCGT-----GAGAAAGCGCGTGGCGCGAAAGCGATCGGCACCACCGGTCGTGGTATCGGGCCTGCTTATGAAGATAAAGTGGCACGTCGCGGTCTGCGTGTTGGCGACCTTTTCGACAAAGAAACCTTCGCTGAAAAACTGAAAG---------AAGTGATGGAATATCACAAC------TTCCAGTTGGTTAACTACTACAAAGCTGAAGCGGTTGATTACCAGAAAGTTCTGGATGATACGATGGCTGTTGCCGACATCCTGACTTCTATGGTGGTTGACGTTTCTGACCTGCTCGACCAGGCGCGTCAGCGTGGCGATTTCGTCATGTTCGAAGGTGCGCAGGGTACGCTGCTGGATATCGACCACGGTACTTATCCGTACGTAACTTCTTCCAACACCACTGCTGGTGGCGTGGCGACCGGTTCCGGCCTGGGCCCGCGTTATGTTGATTACGTTCTGGGTATCCTCAAAGCTTACTCCACTCGTGTGGGTGCAGGTCCGTTCCCGACTGAACTGTTTGATGAAACT---------GGCGAGTTCC---TCTGCAAGC-AGGGTAACGAATTCGGCGCAACTACGGGTCGTCGTCGTCGTACCGGCTGGCTGGACACCGTTGCCGTTCGTCGTGCGGTACAGCTGAACTCCCTGTCTGGCTTCTGCC-TGACTAAACTGGACGTTCTGGATGGCCTGAAAGAGGTGAAACTCTGTGTGGCTTACCGTATGCCGGATGGTCGTGAAGTGACTACCACTCCGCTGGCAGCTGACGACTGGAAAGGTGTAGAGCCGATTTACGAAACCATGCCGGGCTGGTCTGAATCCACCTTCGGCGTGAAAGATCGTAGCGGC-CTGCCGCAGGCGGCGCTGAACTACATCAAGCGCATTGAAGAGCTGACCGGTGTACCGATCGATATCATCTCTACCGGTCCGGATCGTACTGAAACCATGATTCTGCGCGACCCGTTSGACGC---GTAAATGGCTATCGA------------------------------------------CGAAAACAAACAGAAAGCGTTGGCGGCAGCACTGGGCCAGATTGAGAAACAATTTGGTAAAGGCTCRATCATGCGCCTGGGTGAAGACCGTTCCATGGATGTGGAAACCATCTCTACCGGTTCGCTTTCACTGGATATCGCGCTTGGGGCAGGTGGTCTGCCGATGGGCCGTATCGTCGAAATCTACGGACCGGAATCTTCCGGTAAAACCACGCTGACGTTGCAGGTGATTGCCGCAGCGCAGCGTGAAGGTAAAACCTGTGCGTTTATCGATGCTGAACACGCGCTGGACCCAATCTACGCACGTAAACTGGGCGTCGATATCGACAACCTGCTGTGCTCCCAGCCGGACACCGGCGAGCAGGCACTGGAAATCTGTGACGCCCTGGCGCGTTCTGGCGCAGTAAACGTTATCGTCGTTGACTCCGTGGCGGCACTGACGCCGAAAGCGGAAATCGAANGCGAAATCGGCGACTCTCACATGGGCCTTGCGGCACGTATGATGAGCCAGGCGATGCGTAAGCTGGCGGGTAACCTGAAGCAGTCCAACACGCTGCTGATCTTCATCAACCAGATCCGTATGAAAATTGGTGTGATG---TTCGGTAACCCGGAAACCACTACCGGTGGTAACGCGCTGAAATTCTACGCCTCTGTTCGTCTCGACATCCGTCGTATCGGCGCGGTGAAAGAYGGCGAAAACGTGGTGGGTAGCGAAACCCGCGTGAAAGTGGTGAAGAACAAAATCGCTGCGCCGTTTAAACAGGCTGAATTCCAGATCCTCTACGGCGAAGGTATCAACTTCTACGGCGAACTGGTTGACCTGGGCGTAAAAGAGAAGCTGATCGAGAAAGCAGGCGCGTGGTACAGCTACAAAGGTGAGAAGATCGGTCAGGGTAAAGCGAATGCAACTGCCTGGCTGAAAGATAACCCGGAAACCGCGAAAGAGATCGA----------GAAGAAAGTACGTG-------AGTTGC----------------TGCTG---AGCAACCCGAA---------CTCAACGCCGGATTTC------TCTG------------TAGATG---ATAGCGAAGGCG---TAGCAGAAAC---TAACGAAGATTTT---TAA
>6
AAATTGAAGAGTTTGATCATGGCTCAGATTGAACGCTGGCGGCAGGCCTAACACATGCAAGTCGAACGGTAACAGGAAAC----AGCTTGCTGTTT-CGCTGACGAGTGGCGGACGGGTGAGTAATGTCTGGGAAAC-TGCCTGATGGAGGGGGATAACTACTGGAAACGGTAGCTAATACCGCATAACGTCGCAAGACCAAAGAGGGGGACCTTCGGGCCTCTTGCCATCGGATGTGCCCAGATGGGATTAGCTAGTAGGTGGGGTAACGGCTCACCTAGGCGACGATCCCTAGCTGGTCTGAGAGGATGACCAGCCACACTGGAACTGAGACACGGTCCAGACTCCTACGGGAGGCAGCAGTGGGGAATATTGCACAATGGGCGCAAGCCTGATGCAGCCATGCCGCGTGTATGAAGAAGGCCTTCGGGTTGTAAAGTACTTTCAGCGGGGAGGAAGGGAGTAAAGTTAATACCTTTACTCATTGACGTTACCCGCAGAAGAAGCACCGGCTAACTCCGTGCCAGCAGCCGCGGTAATACGGAGGGTGCAAGCGTTAATCGGAATTACTGGGCGTAAAGCGCACGCAGGCGGTTTGTTAAGTCAGATGTGAAATCCCCGGGCTCAACCTGGGAACTGCATCTGATACTGGCAAGCTTGAGTCTCGTAGAGGGGGGTAGAATTCCAGGTGTAGCGGTGAAATGCGTAGAGATCTGGAGGAATACCGGTGGCGAAGGCGGCCCCCTGGACGAAGACTGACGCTCA-GGTGCGAAAGCGTGGGGAGCAAACAGGATTAGATACCCTGGTAGTCCACGCCGTAAACGATGTCGACTTGGAGGTTGTGCCCTTGAGGCGTGGCTTCC-------GGAGCTAACGCGTTAAGTCGACCGCCTGGGGAGTACGGCCGCAAGGTTAAAACTCAAATGAATTGACGGGGGCCCGCACAAGCGGTGGAGCATGTGGTTTAATTCGATGCAACGCGAAGAACCTTACCTGGTCTTGACATCCACAGAACTTT-CCAGAGATGGATTGGT-----GCCTTCGGGAACTGTGAGACAGGTGCTGCATGGCTGTCGTCAGCTCGTGTTGTGAAATGTTGGGTTAAGTCCCGCAACGAGCGCAACCCTTATCCTTTGTTGCCAGCG-GTCCGGCCGGGAACTCAAAGGAGACTGCCAGTGATAAACTGGAGGAAGGTGGGGATGACGTCAAGTCATCATGGCCCTTACGACCAGGGCTACACACGTGCTACAATGGCGCATACAAAGAGAAGCGACCTCGCGAGAGCAAGCGGACCTCATAAAGTGCGTCGTAGTCCGGATTGGAGTCTGCAACTCGACTCCATGAAGTCGGAATCGCTAGTAATCGTGGATCAG-AATGCCACGGTGAATACGTTCCCGGGCCTTGTACACACCGCCCGTCACACCATGGGAGTGGGTTGC-AAAAGAAGTAGGTAGCTTAACCTTCGGGAGGGCGCTTACCACTTTGTGATTCATGACTGGGGTGAAGTCGTAACAAGGTAACCGTAGGGGAACCTGCGGTTGGATCACCTCCTTA--ATGGCTACTGGAAAGATTGTCCAGGTAATCGGCGCCGTAGTTGACG------TCGAATTCCCTCAGGATGCCGTACCGCGCGTGT---ACGATGCTCTTGAGGTGCAAAATGGTAATGAGCGTCTGGTGCTGGAAGTTCAGCAG--CAGCTCGGCGGCGGTATCGTACGTACCATCGCAATGGGTTCCTCCGACGGTCTGCGTCGCGGTCTGGATGTAAAAGACCTCGAACACCCGATCGAAGTCCCGGTAGGTAAAGCGACTCTGGGCCGTATCATGAACGTACTGGGCGAACCGGTCGACATGAAAGGCGAGATCGGTGAAGAAGAGCG----TTGGGCGATTCACCGCGCAGCACCTTCCTACGA-----AGAGCTGTCAAACTCTCAGGAACTGCTGGAAACCGGTATCAAAGTTATCGACCTGATGTGTCCGTTCGCTAAGGGCGGTAAAGTTGGTCTGTTTGGTGGTGCGGGTGTAGGTAAAACCGTAAACATGATGGAGCTTATTCGTAACATCGCGATCGAGCACTCCGGTTACTCTGTGTTTGCGGGCGTAGGTGAACGTACTCGTGAGGGTAACGACTTCTACCACGAAATGACCGACTCCAACGTTATCGACAAAGTATCCCTGGTGTATGGCCAGATGAACGAGCCGCCGGGAAACCGTCTGCGCGTTGCTCTGACCGGTCTGACCATGGCTGAGAAATTCCGTGACGAA---GGTCGTGACGTTCTGCTGTTCGTTGACAACATCTATCGTTACACCCTGGCCGGTACGGAAGTATCCGCACTGCTGGGCCGTATGCCTTCAGCGGTAGGTTATCAGCCGACCCTGGCGGAAGAGATGGGCGTTCTGCAGGAACGTATCACCTCCACCAAAACTGGTTCTATCACCTCCGTACAGGCGGTATACGTACCTGCGGATGACTTGACTGACCCGTCTCCGGCAACCACCTTTGCGCACCTTGACGCAACCGTGGTACTGAGCCGTCAGATCGCGTCTCTGGGTATCTACCCGGCCGTTGACCCGCTGGACTCCACCAGCCGTCAGCTGGACCCGCTGGTGGTTGGTCAGGAACACTACGACACCGCGCGTGGCGTTCAGTCCATCCTGCAACGTTATCAGGAACTGAAAGACATCATCGCCATCCTGGGTATGGATGAACTGTCTGAAGAAGACAAACTGGTGGTAGCGCGTGCTCGTAAGATCCAGCGCTTCCTGTCCCAGCCGTTCTTCGTGGCAGAAGTATTCACCGGTTCTCCGGGTAAATACGTCTCCCTGAAAGACACCATCCGTGGCTTTAAAGGCATCATGGAAGGCGAATACGATCACCTGCCGGAGCAGGCGTTCTACATGGTCGGTTCCATCGAAGAAGCTGTGGAAAAAGCCAAAAAACT---------TTAAATGCG--TATCATTCTG----CTTGGCGCTCCGGGCGCGGGGAAAGGGACTCAGGCTCAGTTCATCATGGAGAAATATGGT------ATTCCGCAAATCTCCACTGGCGATATGCTGCGTGCTGCGGTCAAATCTGGCTCCGAGCTGGGTAAACAAGCAAAAGACATTATGGATGCTGGCAAACTGGTTACCGACGAACTGGTGATCGCGCTGGTTAAAGAGCGCATTGCTCAG-----GAAGACTGCCGTAATGGTTTCCTGTTG---GACGGCTTCCCGCGTACCATTCCGCAGGCAGACGCGATGAA-AGAAGCGGGCATCAATGTTGATTACGTTCTGGAATTCGACGTACCGGACGAACTGATCGTTGATCGTATCGTCGGTCGCCGCGTTCATGCGCCGTCTGGTCGTGTTTATCACGTTAAATTCAATCCGCCTAAAGTAGAAGGCAAAGACGACGTTACCGGTGA---------AGAACTGACTACCCGTAAAGACGATCAGGAAGA----------AACCGTGCGTAAACGTCTGGTTGAATACCATCAGATGACTGCACCGCTGATCGGCTACTACTCCAAAGAAGCGGAAGCGGGTAACACCAAATACGCGAAAGTTGACGGCACCAAGCCAGTTGCTGAAGTTCGCGCTGATCTGGAAAAAATC------CTCGGC---TAAATGT---------------CGA------ATTCTTATGACTCCTCCAGTATCAAAGTCCTGAAAGGGCTGGATGCGGTGCGTAAGCGCCCGGGTATGTATATCGGCGACACGGATGACGGCACCGGTCTGCACCACATGGTATTCGAGGTGGTAGATAACGCTATCGACGAAGCGCTCGCGGGTCACTGTAAAGAAATTATCGTCACCATTCACGCCGACAACTCTGTCTCTGTACAGGATGACGGGCGCGGCATTCCGACCGGTATTCACCCGGAAGAGGGCGTATCGGCGGCGGAAGTGATCATGACCGTTCTGCACGCAGGCGGTAAATTTGACGATAACTCCTATAAAGTGTCCGGCGGTCTGCACGGCGTTGGTGTTTCGGTAGTAAACGCCCTGTCGCAAAAACTGGAGC-TGGTTATCCAGCGCGAGGGTAAAATTCACCGTCAGATCTACGAACACGGTGTACCGCAGGCTCCGCTGGCGGTTACCGGCGAGACTGAAA---------AAACCGGCACCATGGTGCGTTTCTGGCCAAGCCTCGAAACCTTCACCAATGTGACCGAGTTCGAATATGAAATTCTGGCGAAACGTCTGCGTGAGTTGTCGTTCCTCAACTCCGGCGTTTCCATTCGTCT----GCGCGACAAGCGCGACGGTAAAGAAAACCACTTCCACTATGAAGGCGGCATCAAGGCGTTCGTTGAATATCTGAACAAGAACAAAACGCCGATCCACCCGAATATCTTCTACTTCTCCACCGAAAAAGATGGTATCGGCGTCGAAGTGGCGTTGCAGTGGAACGATGGCTTCCAGGAAAACATCTACTGCTTTACCAACAACATTCCACAGCGTGACGGCGGTACTCACCTGGCAGGCTTCCGTGCGGCAATGACCCGTACCCTGAACGCCTACATGGACAAAGAAGGCTACAGCAAAAAA------GCCAAAG--TCA-GCGCCACCGGTGACGATGCGCGTGAAGGCCTGATTGCGGTCGTTTCCGTGAAAGTGCCGGACCCGAAATTCTCCTCCCAGACCAAAGACAAACTGGTTTCTTCTGAGGTGAAATCGGCGGTTGAACAGCAGATGAACGAACTGCTGGCGGAATACCTGCTGGAAAACCCAACTGACGCGAAAATCGTGGTTGGCAAAATTATCGATGCTGCCCGTGCCCGTGAAGCGGCGCGTCGCGCGCGTGAAATGACCCGCCGTAAAGGTGCGCTCGACTTAGCGGGCCTGCCGGGCAAATTGGCAGACTGCCAGGAACGCGATCCGGCGCTTTCCGAACTGTACCTTGTGGAAGGGGACTCCGCGGGCGGCTCTGCGAAGCAGGGGCGTAACCGCAAGAACCAGGCGATTCTGCCGCTGAAGGGTAAAATCCTCAACGTCGAGAAAGCGCGCTTCGATAAGATGCTCTCTTCCCAGGAAGTGGCGACGCTTATCACCGCGCTTGGCTGCGGTATCGGTCGTGACGAGTACAACCCGGACAAACTGCGTTATCACAGCATCATCATCATGACCGATGCGGACGTTGACGGCTCGCACATTCGTACGCTGCTGTTGACCTTCTTCTATCGTCAGATGCCGGAAATCGTTGAACGCGGTCACGTCTATATCGCTCAGCCGCCACTGTACAAAGTGAAGAAAGGCAAGCAGGAACAGTACATTAAAGACGACGAAGCGATGGATCAGTACCAGATCTCTATCGCGCTGGACGGCGCAACGCTGCACACCAACGCCAGCGCACCGGCATTGGCTGGCGAAGCGTTAGAGAAACTGGTGTCTGAGTACAACGCGACGCAGAAAATGATCAACCGCATGGAGCGTCGTTATCCGAAAGCTATGCTG--------AAAGAGCT--TATCTAT----CAGCCGACG----CTGACGGAAGCTGACCTCTCTGATGAACAGA-------CCGTTACCCGCTGGGTGAACGCACTGGTCAGCGAACTGAACGACAAAGAACAGCACGGCAGCCAGTGGAAGTTTGATGTCCACAC----CAATGCCGAACAAAACCTGTTCGAACCGATTGTTCGCGTGCGTACCCACGGTGTGGATACTGACTATCCGCTGGATCACGAGTTTATCACCGGTGGCGAATATCGTCGTATCTGCACGCTGGGCGAGAAACTGCGCGGCTTGCTGGAAGACGA----TGCGTTTATCGAA--CGTGGCGAGCGTCGTCAGCCGGTAGCCAGCTTCGAGCAGGCG------CTGGACTGGCTGGTGAAAG-----AGTCCCGTCGC----GGCCTCTCCATCCAGCGTTATAAAGGTCTGGGCGAGATGAACCCGGAACAGCTGTGGGAAACCACTATGGACCCGGAAAGCCGCCGTATGTTGCGCGTTACCGTTAAAGATGCGATTGCTGCCGAC-CAGT-TGTTCACCACGCTGATGGGCGACGCCGTTGAACCGCGCCGTGCGTTTATTGAAGAGAACGCTCTGAAAGCGGCGAATATCGATATTTAAATGGGTAACAACGTCGTCGTACTGGGCACCCAATGGGGTGACGAAGGTAAAGGTAAGATCGTCGATCTTCTGACTGAACGGGCTAAATATGTTGTACGCTACCAGGGCGGTCACAACGCAGGCCATACTCTCGTAATCAACGGTGAAAAAACCGTTCTCCATCTTATTCCATCAGGTATTCTCCGCGAGAATGTAACCAGCATCATCGGTAACGGTGTTGTGCTGTCTCCAGCCGCGCTGATGA--------AAGAGATGA---------AAGAACTGGAAGACCGTGGCATCCCCGTTCGTGAGCGTCTGCTGCTGTCTGAAGCATGTCCGCTGATCCTTGATTATCACGTTGCGCTGGATAACGCGCGT-----GAGAAAGCGCGTGGCGCGAAAGCGATCGGCACCACCGGTCGTGGTATCGGGCCTGCTTATGAAGATAAAGTGGCACGTCGCGGTCTGCGTGTTGGCGACCTTTTCGACAAAGAAACCTTCGCTGAAAAACTGAAAG---------AAGTGATGGAATATCACAAC------TTCCAGTTGGTTAACTACTACAAAGCTGAAGCGGTTGATTACCAGAAAGTTCTGGATGATACGATGGCTGTTGCCGACATCCTGACTTCTATGGTGGTTGACGTTTCTGACCTGCTCGACCAGGCGCGTCAGCGTGGCGATTTCGTCATGTTCGAAGGTGCTCAGGGTACGCTGCTGGATATCGACCACGGTACTTATCCGTACGTAACATCTTCCAACACCACTGCTGGTGGCGTGGCGACCGGTTCCGGCCTGGGCCCGCGTTATGTTGATTACGTTCTGGGTATCCTCAAAGCTTACTCCACTCGTGTGGGTGCAGGTCCGTTCCCGACTGAACTGTTTGATGAAACT---------GGCGAGTTCC---TCTGCAAGC-AGGGTAACGAATTCGGCGCAACTACGGGTCGTCGTCGTCGTACCGGCTGGCTGGACACCGTTGCCGTTCGTCGTGCGGTACAGCTGAACTCCCTGTCTGGCTTCTGCC-TGACCAAGCTGGACGTTCTGGATGGCCTGAAAGAGGTGAAACTCTGCGTGGCTTACCGTATGCCGGATGGTCGTGAAGTGACTACCACTCCGCTGGCAGCTGACGACTGGAAAGGTGTAGAGCCGATTTACGAAACCATGCCGGGCTGGTCTGAATCCACCTTCGGCGTGAAAGATCGTAGCGGC-CTGCCGCAGGCGGCGCTGAACTACATCAAGCGTATTGAAGAGCTGACCGGTGTGCCGATCGATATCATCTCTACCGGTCCGGATCGTACTGAAACCATGATTCTGCGCGACCCGTTCGACGC---GTAAATGGCTATCGA------------------------------------------CGAAAACAAACAGAAAGCGTTGGCGGCAGCACTGGGCCAGATTGAGAAACAATTTGGTAAAGGCTCCATCATGCGCCTGGGTGAAGACCGTTCCATGGATGTGGAAACCATCTCTACCGGTTCGCTTTCACTGGATATCGCGCTTGGGGCAGGTGGTCTGCCGATGGGCCGTATCGTCGAAATCTACGGACCGGAATCTTCCGGTAAAACCACGCTGACGTTGCAGGTGATCGCCGCAGCGCAGCGTGAAGGTAAAACCTGTGCGTTTATCGATGCTGAACACGCGCTGGACCCAATCTATGCACGTAAACTGGGCGTCGATATCGACAACCTGCTGTGCTCCCAGCCGGACACTGGCGAGCAGGCACTGGAAATCTGTGACGCCCTGGCGCGTTCTGGCGCAGTAGACGTTATCGTCGTTGACTCCGTGGCGGCACTGACGCCGAAAGCGGAAATCGAAGGCGAAATCGGCGACTCTCACATGGGCCTTGCGGCACGTATGATGAGCCAGGCGATGCGTAAGCTGGCGGGTAACCTGAAGCAGTCCAACACGCTGCTGATCTTCATCAACCAGATCCGTATGAAAATTGGTGTGATG---TTCGGTAACCCGGAAACCACTACCGGTGGTAACGCGCTGAAATTCTACGCCTCTGTTCGTCTCGACATCCGTCGTATCGGCGCGGTGAAAGAGGGCGAAAACGTGGTGGGTAGCGAAACCCGTGTGAAAGTGGTGAAGAACAAAATCGCTGCGCCGTTTAAACAGGCTGAATTCCAGATCCTCTACGGCGAAGGTATCAACTTCTATGGCGAACTGGTTGATCTGGGCGTGAAAGAGAAGCTGATCGAGAAAGCAGGTGCGTGGTACAGCTACAAAGGTGAGAAGATCGGTCAGGGTAAAGCGAATGCGACTGCCTGGCTGAAAGATAACCCGGAAACCGCGAAAGAGATCGA----------GAAGAAAGTACGTG-------AGTTGC----------------TGCTG---AGCAACCCGAA---------CTCAACGCCGGATTTC------TCTG------------TAGATG---ACAGCGAAGGCG---TAGCAGAAAC---TAACGAAGATTTT---TAA
>7
AAATTGAAGAGTTTGATCATGGCTCAGATTGAACGCTGGCGGCAGGCCTAACACATGCAAGTCGAACGGTAACAGGAAGA----AGCTTGCTTCTT-TGCTGACGAGTGGCGGACGGGTGAGTAATGTCTGGGAAAC-TGCCTGATGGAGGGGGATAACTACTGGAAACGGTAGCTAATACCGCATAATGTCGCAAGACCAAAGAGGGGGACCTTCGGGCCTCTTGCCATCGGATGTGCCCAGATGGGATTAGCTAGTAGGTGGGGTAACGGCTCACCTAGGCGACGATCCCTAGCTGGTCTGAGAGGATGACCAGCCACACTGGAACTGAGACACGGTCCAGACTCCTACGGGAGGCAGCAGTGGGGAATATTGCACAATGGGCGCAAGCCTGATGCAGCCATGCCGCGTGTATGAAGAAGGCCTTCGGGTTGTAAAGTACTTTCAGCGGGGAGGAAGGGAGTAAAGTTAATACCTTTACTCATTGACGTTACCCGCAGAAGAAGCACCGGCTAACTCCGTGCCAGCAGCCGCGGTAATACGGAGGGTGCAAGCGTTAATCGGAATTACTGGGCGTAAAGCGCACGCAGGCGGTTTGTTAAGTCAGATGTGAAATCCCCGGGCTCAACCTGGGAACTGCATCTGATACTGGCAAGCTTGAGTCTCGTAGAGGGGGGTAGAATTCCAGGTGTAGCGGTGAAATGCGTAGAGATCTGGAGGAATACCGGTGGCGAAGGCGGCCCCCTGGACGAAGACTGACGCTCA-GGTGCGAAAGCGTGGGGAGCAAACAGGATTAGATACCCTGGTAGTCCACGCCGTAAACGATGTCGACTTGGAGGTTGTGCCCTTGAGGCGTGGCTTCC-------GGAGCTAACGCGTTAAGTCGACCGCCTGGGGAGTACGGCCGCAAGGTTAAAACTCAAATGAATTGACGGGGGCCCGCACAAGCGGTGGAGCATGTGGTTTAATTCGATGCAACGCGAAGAACCTTACCTGGTCTTGACATCCACGGAAGTTT-TCAGAGATGAGAATGT-----GCCTTCGGGAACCGTGAGACAGGTGCTGCATGGCTGTCGTCAGCTCGTGTTGTGAAATGTTGGGTTAAGTCCCGCAACGAGCGCAACCCTTATCCTTTGTTGCCAGCG-GTCCGGCCGGGAACTCAAAGGAGACTGCCAGTGATAAACTGGAGGAAGGTGGGGATGACGTCAAGTCATCATGGCCCTTACGACCAGGGCTACACACGTGCTACAATGGCGCATACAAAGAGAAGCGACCTCGCGAGAGCAAGCGGACCTCATAAAGTGCGTCGTAGTCCGGATTGGAGTCTGCAACTCGACTCCATGAAGTCGGAATCGCTAGTAATCGTGGATCAG-AATGCCACGGTGAATACGTTCCCGGGCCTTGTACACACCGCCCGTCACACCATGGGAGTGGGTTGC-AAAAGAAGTAGGTAGCTTAACCTTCGGGAGGGCGCTTACCACTTTGTGATTCATGACTGGGGTGAAGTCGTAACAAGGTAACCGTAGGGGAACCTGCGGTTGGATCACCTCCTTA--ATGGCTACTGGAAAGATTGTCCAGGTAATCGGCGCCGTAGTTGACG------TCGAATTCCCTCAGGATGCCGTACCGCGCGTGT---ACGATGCTCTTGAGGTGCAAAATGGTAATGAGCGTCTGGTGCTGGAAGTTCAGCAG--CAGCTCGGCGGCGGTATCGTGCGTACCATCGCAATGGGTTCCTCCGACGGTCTGCGTCGCGGTCTGGATGTAAAAGACCTCGAACACCCGATCGAAGTCCCGGTAGGTAAAGCGACTCTGGGCCGTATCATGAACGTACTGGGTGAACCGGTCGACATGAAAGGCGAGATCGGTGAAGAAGAGCG----TTGGGCGATTCACCGCGCAGCACCTTCCTACGA-----AGAGCTGTCAAACTCTCAGGAACTGCTGGAAACCGGTATCAAAGTTATCGACCTGATGTGTCCGTTCGCTAAGGGCGGTAAAGTTGGTCTGTTCGGTGGTGCGGGTGTAGGTAAAACCGTAAACATGATGGAGCTTATTCGTAACATCGCGATCGAGCACTCCGGATACTCTGTGTTTGCGGGCGTAGGTGAACGTACTCGTGAGGGTAACGACTTCTACCACGAAATGACCGACTCCAACGTTATCGACAAAGTATCCCTGGTGTATGGCCAGATGAACGAGCCGCCGGGAAACCGTCTGCGCGTTGCTCTGACCGGTCTGACCATGGCTGAGAAATTCCGTGACGAA---GGTCGTGACGTTCTGCTGTTCGTTGACAACATCTATCGTTACACCCTGGCCGGTACGGAAGTATCCGCACTGCTGGGCCGTATGCCTTCAGCGGTAGGTTATCAGCCGACCCTGGCGGAAGAGATGGGCGTTCTGCAGGAACGTATCACCTCCACCAAAACTGGTTCTATCACCTCCGTACAGGCGGTATACGTACCTGCGGATGACTTGACTGACCCGTCTCCGGCAACCACCTTTGCGCACCTTGACGCAACCGTGGTACTGAGCCGTCAGATCGCGTCTCTGGGTATCTACCCGGCCGTTGACCCGCTGGACTCCACCAGCCGTCAGCTGGACCCGCTGGTGGTTGGTCAGGAACACTACGACACCGCGCGTGGCGTTCAGTCCATCCTGCAACGTTATCAGGAACTGAAAGACATCATCGCCATCCTGGGTATGGATGAACTGTCTGAAGAAGACAAACTGGTGGTAGCGCGTGCTCGTAAGATCCAGCGCTTCCTGTCCCAGCCGTTCTTCGTGGCAGAAGTATTCACCGGTTCTCCGGGTAAATACGTCTCCCTGAAAGACACCATCCGTGGCTTTAAAGGCATCATGGAAGGCGAATACGATCACCTGCCGGAGCAGGCGTTCTACATGGTCGGTTCCATCGAAGAAGCTGTGGAAAAAGCCAAAAAACT---------TTAAATGCG--TATCATTCTG----CTTGGCGCTCCGGGCGCGGGGAAAGGGACTCAGGCTCAGTTCATCATGGAGAAATATGGT------ATTCCGCAAATCTCCACTGGCGATATGCTGCGTGCTGCGGTCAAATCTGGCTCCGAGCTGGGTAAACAAGCAAAAGACATTATGGATGCTGGCAAACTGGTCACCGACGAACTGGTGATCGCGCTGGTTAAAGAGCGCATTGCTCAG-----GAAGACTGCCGTAATGGTTTCCTGTTG---GACGGCTTCCCGCGTACCATTCCGCAGGCAGACGCGATGAA-AGAAGCGGGCATCAATGTTGATTACGTTCTGGAATTCGACGTACCGGACGAACTGATTGTTGATCGTATTGTAGGCCGCCGCGTTCATGCGCCGTCTGGTCGTGTTTATCACGTTAAATTCAATCCGCCTAAAGTAGAAGGCAAAGACGACGTTACCGGTGA---------AGAACTGACTACCCGTAAAGACGATCAGGAAGA----------AACCGTGCGTAAACGTCTGGTTGAATACCATCAGATGACTGCACCGCTGATCGGCTACTACTCCAAAGAAGCGGAAGCAGGTAACACCAAATACGCGAAAGTTGACGGCACCAAGCCGGTTGCTGAAGTTCGCGCTGATCTGGAAAAAATC------CTCGGC---TAAATGT---------------CGA------ATTCTTATGACTCCTCCAGTATCAAAGTCCTGAAAGGGCTGGATGCGGTGCGTAAGCGCCCGGGTATGTATATCGGCGACACGGATGACGGCACCGGTCTGCACCACATGGTATTCGAGGTGGTAGATAACGCTATCGACGAAGCGCTCGCGGGTCACTGTAAAGAAATTATCGTCACCATTCACGCCGATAACTCTGTCTCTGTACAGGATGACGGGCGCGGCATTCCGACCGGTATTCACCCGGAAGAGGGCGTATCGGCGGCGGAAGTGATCATGACCGTTCTGCACGCAGGCGGTAAATTTGACGATAACTCCTATAAAGTGTCCGGCGGTCTGCACGGCGTTGGTGTTTCGGTAGTAAACGCCCTGTCGCAAAAACTGGAGC-TGGTTATCCAGCGCGAGGGTAAAATTCACCGTCAGATCTACGAACACGGTGTACCGCAGGCCCCGCTGGCGGTTACCGGCGAGACTGAAA---------AAACCGGCACCATGGTGCGTTTCTGGCCAAGCCTTGAAACCTTCACCAATGTGACCGAGTTCGAATATGACATTCTGGCGAAACGTCTGCGTGAGTTGTCGTTCCTCAACTCCGGCGTTTCCATTCGTCT----GCGCGATAAGCGCGACGGCAAAGAAGACCACTTCCACTATGAAGGCGGCATCAAGGCGTTCGTTGAATATCTGAACAAGAACAAAACGCCGATCCACCCGAATATCTTCTACTTCTCCACTGAAAAAGACGGTATTGGCGTCGAAGTGGCGTTGCAGTGGAACGATGGCTTCCAGGAAAACATCTACTGCTTTACCAACAACATTCCGCAGCGTGACGGCGGTACTCACCTGGCAGGCTTCCGTGCGGCGATGACCCGTACCCTGAACGCCTACATGGACAAAGAAGGCTACAGCAAAAAA------GCCAAAG--TCA-GCGCCACCGGTGACGATGCGCGTGAAGGCCTGATTGCGGTCGTTTCCGTGAAAGTGCCGGACCCGAAATTCTCCTCCCAGACCAAAGACAAACTGGTTTCTTCTGAGGTGAAATCGGCGGTTGAACAGCAGATGAACGAACTGCTGGCGGAATACCTGCTGGAAAACCCAACCGACGCGAAAATCGTGGTTGGCAAAATTATCGATGCTGCCCGTGCCCGTGAAGCTGCGCGTCGCGCGCGTGAAATGACCCGCCGTAAAGGTGCGCTCGACTTAGCGGGCCTGCCGGGCAAACTGGCAGACTGCCAGGAACGCGATCCGGCGCTCTCTGAACTGTACCTGGTGGAAGGGGACTCCGCGGGCGGCTCTGCGAAGCAGGGGCGTAACCGCAAGAACCAGGCGATTCTGCCGCTGAAGGGTAAAATCCTCAACGTTGAGAAAGCGCGCTTCGATAAGATGCTCTCTTCTCAGGAAGTGGCGACGCTGATCACCGCGCTTGGCTGTGGTATCGGTCGTGACGAGTACAACCCGGACAAACTGCGTTATCACAACATCATCATCATGACCGATGCGGACGTCGACGGCTCGCACATTCGTACGCTGCTGTTGACCTTCTTCTATCGTCAGATGCCGGAAATCGTTGAACGCGGTCACGTCTACATCGCTCAGCCGCCGCTGTACAAAGTGAAGAAAGGCAAGCAGGAACAGTACATTAAAGACGACGAAGCGATGGATCAGTACCAGATCTCTATCGCGCTGGATGGCGCAACGCTGCACACCAACGCCAGTGCACCGGCGCTGGCTGGCGAAGCGTTAGAGAAACTGGTGTCTGAGTACAACGCGACGCAGAAAATGATCAACCGCATGGAGCGTCGTTATCCGAAAGCAATGCTG--------AAAGAGCT--TATCTAT----CAGCCGACG----TTGACGGAAACCGACCTTTCTGACGAGCAAA-------CCGTTACCCGCTGGGTGAACGCGCTGGTCAGCGAACTGAACGATAAAGAACAGCACGGCAGCCAGTGGAAGTTTGATGTCCATAC----CAATGCCGAACAAAACCTGTTCGAGCCGATTGTTCGCGTGCGTACCCACGGTGTGGATACTGACTATCCGCTGGATCACGAATTTATCACCGGCGGCGAATATCGTCGTATCTGCACGCTGGGTGAGAAACTGCGTGGCTTGCTGGAAGAAGA----TGCATTTATCGAA--CGTGGCGAACGTCGTCAGCCGGTAGCCAGCTTCGAGCAGGCG------CTGGACTGGCTGGTGAAAG-----AGTCCCGTCGC----GGCCTCTCCATCCAGCGTTATAAAGGTCTGGGCGAGATGAACCCGGAACAGCTGTGGGAAACCACCATGGATCCGGAAAGCCGTCGTATGCTGCGCGTTACCGTTAAAGATGCGATTGCTGCCGAC-CAGT-TGTTCACTACGCTTATGGGCGACGCCGTTGAACCGCGCCGTGCGTTTATCGAAGAGAACGCCCTGAAAGCGGCAAATATCGATATTTAAATGGGTAACAACGTCGTCGTACTGGGCACCCAATGGGGTGACGAAGGTAAAGGTAAGATCGTCGATCTTCTGACTGAACGGGCTAAATATGTTGTACGCTACCAGGGCGGTCACAACGCAGGCCATACTCTCGTAATCAACGGTGAAAAAACCGTTCTCCATCTTATTCCATCAGGTATTCTCCGCGAGAATGTAACCAGCATCATCGGTAACGGTGTTGTGCTGTCTCCGGCTGCGCTGATGA--------AAGAGATGA---------AAGAACTGGAAGACCGTGGCATCCCCGTTCGTGAGCGTCTGCTGCTGTCTGAAGCATGTCCGCTGATCCTTGATTATCACGTTGCGCTGGATAACGCGCGT-----GAGAAAGCGCGTGGCGCGAAAGCGATCGGCACCACCGGTCGTGGTATCGGGCCTGCTTATGAAGATAAAGTGGCACGTCGCGGTCTGCGTGTTGGCGACCTTTTCGACAAAGAAACCTTCGCTGAAAAACTGAAAG---------AAGTGATGGAATATCACAAC------TTCCAGTTGGTTAACTACTACAAAGCTGAAGCGGTTGATTACCAGAAAGTTCTGGATGATACGATGGCTGTTGCCGACATCCTGACTTCTATGGTTGTTGACGTTTCTGATCTGCTCGACCAGGCGCGTCAGCGTGGCGATTTCGTCATGTTTGAAGGTGCGCAGGGTACGCTGCTGGATATCGACCACGGTACTTATCCGTACGTAACTTCTTCCAACACCACTGCTGGTGGCGTGGCGACCGGTTCCGGCCTGGGCCCACGTTATGTTGATTACGTTCTGGGTATCCTCAAAGCTTACTCCACTCGTGTGGGTGCAGGTCCGTTCCCGACTGAACTGTTTGATGAAACT---------GGCGAGTTCC---TCTGCAAGC-AGGGTAACGAATTCGGCGCAACTACGGGTCGTCGTCGTCGTACCGGCTGGCTGGACACCGTTGCCGTTCGTCGTGCGGTACAGCTGAACTCCCTGTCTGGCTTCTGCC-TGACCAAGCTGGACGTTCTGGATGGCCTGAAAGAGGTGAAACTCTGCGTGGCTTACCGTATGCCGGATGGTCGTGAAGTGACTACCACTCCGCTGGCAGCTGACGACTGGAAAGGTGTAGAGCCGATTTACGAAACCATGCCGGGCTGGTCTGAATCCACCTTCGGCGTGAAAGATCGTAGCGGC-CTGCCGCAGGCGGCGCTGAACTACATCAAGCGTATTGAAGAGCTGACCGGTGTGCCGATCGATATCATCTCTACCGGTCCGGATCGTACTGAAACCATGATTCTGCGCGACCCGTTCGACGC---GTAAATGGCTATCGA------------------------------------------CGAAAACAAACAGAAAGCGTTGGCGGCAGCACTGGGCCAGATTGAGAAACAATTTGGTAAAGGCTCCATCATGCGCCTGGGTGAAGACCGTTCCATGGATGTGGAAACCATCTCTACCGGTTCGCTTTCACTGGATATCGCGCTTGGGGCAGGTGGTCTGCCGATGGGCCGTATCGTCGAAATCTACGGACCGGAATCTTCCGGTAAAACCACGCTGACGTTGCAGGTGATCGCCGCAGCCCAGCGCGAAGGTAAAACTTGTGCGTTTATCGATGCTGAACACGCGCTGGACCCAATCTACGCACGTAAACTGGGCGTCGATATCGACAACCTGCTGTGCTCCCAGCCGGACACTGGCGAGCAGGCACTGGAAATCTGTGACGCCCTGGCACGTTCTGGCGCAGTAGACGTTATCGTCGTTGACTCCGTGGCGGCACTGACGCCGAAAGCGGAAATCGAAGGCGAAATCGGCGACTCTCACATGGGCCTTGCGGCACGTATGATGAGCCAGGCGATGCGTAAGCTGGCGGGTAACCTGAAGCAGTCCAACACGCTGCTGATCTTCATCAACCAGATCCGTATGAAAATTGGTGTGATG---TTCGGTAACCCGGAAACCACTACCGGTGGTAACGCGCTGAAATTCTACGCCTCTGTTCGTCTCGACATCCGTCGTATCGGCGCGGTGAAAGAGGGCGAAAACGTGGTGGGTAGCGAAACCCGTGTGAAAGTGGTGAAGAACAAAATCGCTGCGCCGTTTAAACAGGCTGAATTCCAGATCCTCTACGGCGAAGGTATCAACTTCTATGGCGAACTGGTTGATCTGGGCGTGAAAGAGAAGCTGATCGAGAAAGCAGGCGCATGGTACAGCTACAAAGGTGAGAAGATCGGTCAGGGTAAAGCGAATGCGACTGCCTGGCTGAAAGATAACCCGGAAACCGCGAAAGAGATCGA----------GAAGAAAGTACGTG-------AGTTGC----------------TGCTG---AGCAACCCGAA---------CTCAACGCCGGATTTC------TCTG------------TAGATG---ACAGCGAAGGCG---TAGCAGAAAC---TAACGAAGATTTT---TAA
>8
AAATTGAAGAGTTTGATCATGGCTCAGATTGAACGCTGGCGGCAGGCCTAACACATGCAAGTCGAACGGTAACAGGAAAC----AGCTTGCTGTTT-CGCTGACGAGTGGCGGACGGGTGAGTAATGTCTGGGAAAC-TGCCTGATGGAGGGGGATAACTACTGGAAACGGTAGCTAATACCGCATAACGTCGCAAGACCAAAGAGGGGGACCTTCGGGCCTCTTGCCATCGGATGTGCCCAGATGGGATTAGCTAGTAGGTGGGGTAACGGCTCACCTAGGCGACGATCCCTAGCTGGTCTGAGAGGATGACCAGCCACACTGGAACTGAGACACGGTCCAGACTCCTACGGGAGGCAGCAGTGGGGAATATTGCACAATGGGCGCAAGCCTGATGCAGCCATGCCGCGTGTATGAAGAAGGCCTTCGGGTTGTAAAGTACTTTCAGCGGGGAGGAAGGGAGTAAAGTTAATACCTTTGCTCATTGACGTTACCCGCAGAAGAAGCACCGGCTAACTCCGTGCCAGCAGCCGCGGTAATACGGAGGGTGCAAGCGTTAATCGGAATTACTGGGCGTAAAGCGCACGCAGGCGGTTTGTTAAGTCAGATGTGAAATCCCCGGGCTCAACCTGGGAACTGCATCTGATACTGGCAAGCTTGAGTCTCGTAGAGGGGGGTAGAATTCCAGGTGTAGCGGTGAAATGCGTAGAGATCTGGAGGAATACCGGTGGCGAAGGCGGCCCCCTGGACGAAGACTGACGCTCA-GGTGCGAAAGCGTGGGGAGCAAACAGGATTAGATACCCTGGTAGTCCACGCCGTAAACGATGTCGACTTGGAGGTTGTGCCCTTGAGGCGTGGCTTCC-------GGAGCTAACGCGTTAAGTCGACCGCCTGGGGAGTACGGCCGCAAGGTTAAAACTCAAATGAATTGACGGGGGCCCGCACAAGCGGTGGAGCATGTGGTTTAATTCGATGCAACGCGAAGAACCTTACCTGGTCTTGACATCCACAGAACTTT-CCAGAGATGGATTGGT-----GCCTTCGGGAACTGTGAGACAGGTGCTGCATGGCTGTCGTCAGCTCGTGTTGTGAAATGTTGGGTTAAGTCCCGCAACGAGCGCAACCCTTATCCTTTGTTGCCAGCG-GTCCGGCCGGGAACTCAAAGGAGACTGCCAGTGATAAACTGGAGGAAGGTGGGGATGACGTCAAGTCATCATGGCCCTTACGACCAGGGCTACACACGTGCTACAATGGCGCATACAAAGAGAAGCGACCTCGCGAGAGCAAGCGGACCTCATAAAGTGCGTCGTAGTCCGGATTGGAGTCTGCAACTCGACTCCATGAAGTCGGAATCGCTAGTAATCGTGGATCAG-AATGCCACGGTGAATACGTTCCCGGGCCTTGTACACACCGCCCGTCACACCATGGGAGTGGGTTGC-AAAAGAAGTAGGTAGCTTAACCTTCGGGAGGGCGCTTACCACTTTGTGATTCATGACTGGGGTGAAGTCGTAACAAGGTAACCGTAGGGGAACCTGCGGTTGGATCACCTCCTTA--ATGGCTACTGGAAAGATTGTCCAGGTAATCGGCGCCGTAGTTGACG------TCGAATTCCCTCAGGATGCCGTACCGCGCGTGT---ACGATGCTCTTGAGGTGCAAAATGGTAATGAGCGTCTGGTGCTGGAAGTTCAGCAG--CAGCTCGGCGGCGGTATCGTGCGTACCATCGCAATGGGTTCCTCCGACGGTCTGCGTCGCGGTCTGGATGTAAAAGACCTCGAACACCCGATCGAAGTCCCGGTAGGTAAAGCGACTCTGGGCCGTATCATGAACGTACTGGGTGAACCGGTCGACATGAAAGGCGAGATCGGTGAAGAAGAGCG----TTGGGCGATTCACCGCGCAGCACCTTCCTACGA-----AGAGCTGTCAAACTCTCAGGAACTGCTGGAAACCGGTATCAAAGTTATCGACCTGATGTGTCCGTTCGCTAAGGGCGGTAAAGTTGGTCTGTTCGGTGGTGCGGGTGTAGGTAAAACCGTAAACATGATGGAGCTTATTCGTAACATCGCGATCGAGCACTCCGGTTACTCTGTGTTTGCGGGCGTAGGTGAACGTACTCGTGAGGGTAACGACTTCTACCACGAAATGACCGACTCCAACGTTATCGACAAAGTATCCCTGGTGTATGGCCAGATGAACGAGCCGCCGGGAAACCGTCTGCGCGTTGCTCTGACCGGTCTGACCATGGCTGAGAAATTCCGTGACGAA---GGTCGTGACGTTCTGCTGTTCGTTGACAACATCTATCGTTACACCCTGGCCGGTACGGAAGTATCCGCACTGCTGGGCCGTATGCCTTCAGCGGTAGGTTATCAGCCGACCCTGGCGGAAGAGATGGGCGTTCTGCAGGAACGTATCACCTCCACCAAAACTGGTTCTATCACCTCCGTACAGGCGGTATACGTACCTGCGGATGACTTGACTGACCCGTCTCCGGCAACCACCTTTGCGCACCTTGACGCAACCGTGGTACTGAGCCGTCAGATCGCGTCTCTGGGTATCTACCCGGCCGTTGACCCGCTGGACTCCACCAGCCGTCAGCTGGACCCGCTGGTGGTTGGTCAGGAACACTACGACACCGCGCGTGGCGTTCAGTCCATCCTGCAACGTTATCAGGAACTGAAAGACATCATCGCCATCCTGGGTATGGATGAACTGTCTGAAGAAGACAAACTGGTGGTAGCGCGTGCTCGTAAGATCCAGCGCTTCCTGTCCCAGCCGTTCTTCGTGGCAGAAGTATTCACCGGTTCTCCGGGTAAATACGTCTCCCTGAAAGACACCATCCGTGGCTTTAAAGGCATCATGGAAGGCGAATACGATCACCTGCCGGAGCAGGCGTTCTACATGGTCGGTTCCATCGAAGAAGCTGTGGAAAAAGCCAAAAAACT---------TTAAATGCG--TATCATTCTG----CTTGGCGCTCCGGGCGCGGGGAAAGGGACTCAGGCTCAGTTCATCATGGAGAAATATGGT------ATTCCGCAAATCTCCACTGGCGATATGCTGCGTGCCGCAGTCAAATCTGGCTCCGAGCTGGGTAAACAAGCTAAAGACATTATGGACGCTGGCAAACTGGTCACCGATGAACTGGTGATCGCGCTGGTTAAAGAGCGCATTGCTCAG-----GAAGATTGCCGTAATGGTTTTCTGTTG---GACGGCTTCCCGCGTACCATTCCGCAGGCAGACGCGATGAA-AGAAGCGGGCATCAATGTTGATTACGTTCTGGAATTCGACGTACCGGACGAGCTGATTGTTGATCGTATCGTCGGTCGCCGCGTTCACGCGCCGTCTGGTCGTGTATATCACGTTAAATTCAATCCGCCGAAAGTAGAAGGCAAAGACGACGTGACCGGTGA---------AGAGCTGACTACCCGTAAAGACGATCAGGAAGA----------AACCGTACGTAAGCGTCTGGTTGAATACCATCAGATGACTGCACCGCTGATTGGCTACTACTCCAAAGAAGCAGAAGCGGGTAACACCAAATACGCGAAAGTTGACGGCACCAAACCGGTTGCTGAAGTTCGCGCGGCTCTGGAAAAAATC------CTCGGC---TAAATGT---------------CGA------ATTCTTATGACTCCTCCAGTATCAAAGTCCTGAAAGGGCTGGATGCGGTGCGTAAGCGCCCGGGTATGTATATCGGCGACACGGATGACGGCACCGGTCTGCACCACATGGTATTCGAGGTGGTAGATAACGCTATCGACGAAGCGCTCGCGGGTCACTGTAAAGAAATTATCGTCACCATTCACGCCGATAACTCTGTCTCTGTACAGGATGACGGGCGCGGCATTCCGACCGGTATTCACCCGGAAGAGGGCGTATCGGCGGCGGAAGTGATCATGACCGTTCTGCACGCAGGCGGTAAATTTGACGATAACTCCTATAAAGTGTCCGGCGGTCTGCACGGCGTTGGTGTTTCGGTAGTAAACGCCCTGTCGCAAAAACTGGAGC-TGGTTATCCAGCGCGAGGGTAAAATTCACCGTCAGATCTACGAACACGGTGTACCGCAGGCCCCGCTGGCGGTTACCGGCGAGACTGAAA---------AAACCGGCACCATGGTGCGTTTCTGGCCAAGCCTTGAAACCTTCACCAATGTGACCGAGTTCGAATATGAAATTCTGGCGAAACGTCTGCGTGAGTTGTCGTTCCTCAACTCCGGCGTTTCCATTCGTCT----GCGCGATAAGCGCGACGGCAAAGAAGACCACTTCCACTATGAAGGCGGCATCAAGGCGTTCGTTGAATATCTGAACAAGAACAAAACGCCGATCCACCCGAATATCTTCTACTTCTCCACTGAAAAAGACGGTATTGGCGTCGAAGTGGCGTTGCAGTGGAACGATGGCTTCCAGGAAAACATCTACTGCTTTACCAACAACATTCCGCAGCGTGACGGCGGTACTCACCTGGCAGGTTTCCGTGCGGCGATGACCCGTACTCTGAACGCCTACATGGACAAAGAAGGCTACAGCAAAAAA------GCCAAAG--TCA-GCGCCACCGGTGACGATGCGCGTGAAGGCCTGATTGCGGTCGTTTCCGTGAAAGTGCCGGACCCGAAATTCTCCTCACAGACCAAAGACAAACTGGTTTCTTCTGAGGTGAAATCAGCGGTTGAACAGCAGATGAACGAACTGCTGGCGGAATACCTGCTGGAAAACCCAACCGACGCGAAAATCGTGGTTGGCAAAATTATCGATGCTGCCCGTGCCCGTGAAGCGGCGCGTCGCGCGCGTGAAATGACTCGTCGTAAAGGTGCACTCGACTTAGCGGGCCTGCCGGGCAAACTGGCAGACTGCCAGGAACGCGATCCGGCGCTCTCTGAACTGTACCTGGTGGAAGGGGACTCCGCGGGCGGCTCTGCGAAGCAGGGGCGTAACCGCAAGAACCAGGCGATTCTGCCGCTGAAGGGTAAAATCCTCAACGTTGAGAAAGCGCGCTTCGATAAGATGCTCTCTTCTCAGGAAGTGGCGACGCTGATCACCGCGCTTGGTTGTGGTATCGGTCGTGACGAGTACAACCCGGACAAACTGCGTTATCACAACATCATCATCATGACCGATGCGGACGTCGACGGCTCGCACATTCGTACGCTGCTGTTGACCTTCTTCTATCGTCAGATGCCGGAAATCGTTGAACGCGGTCACGTCTACATCGCTCAGCCGCCGCTGTACAAAGTGAAGAAAGGCAAGCAGGAACAGTACATTAAAGACGACGAAGCGATGGATCAGTACCAGATCTCTATCGCGCTGGATGGCGCAACGCTGCACACCAACGCCAGTGCACCGGCGCTGGCTGGCGAAGCGTTAGAGAAACTGGTGTCTGAGTACAACGCGACGCAGAAAATGATCAACCGCATGGAGCGTCGTTATCCGAAAGCAATGCTG--------AAAGAGCT--TATCTAT----CAGCCGACG----CTGACGGAAACCGACCTTTCTGACGAGCAAA-------CCGTTACCCGCTGGGTGAACGCGCTGGTCAGCGAACTGAACGATAAAGAACAGCACGGCAGCCAGTGGAAGTTTGATGTCCACAC----CAATGCTGATCAAAACCTGTTTGAACCGATTGTTCGCGTGCGTACCCACGGTGTGGATACTGACTATCCGCTGGATCACGAATTTATCACTGGCGGCGAATATCGTCGTATCTGCACGCTGGGTGAGAAACTGCGTGGCTTGCTGGAAGAAGA----TGCATTTATCGAA--CGTGGCGAACGTCGTCAGCCGGTAGCCAGCTTCGAGCAGGCG------CTGGACTGGCTGGTGAAAG-----AGTCCCGTCGC----GGCCTCTCCATCCAGCGTTATAAAGGTCTGGGCGAGATGAACCCGGAACAGCTGTGGGAAACCACCATGGATCCGGAAAGCCGTCGTATGCTGCGCGTTACCGTTAAAGATGCGATTGCTGCCGAC-CAGT-TGTTCACTACGCTTATGGGCGACGCCGTTGAACCGCGCCGTGCGTTTATCGAAGAGAACGCCCTGAAAGCGGCAAATATCGATATTTAAATGGGTAACAACGTCGTCGTACTGGGCACCCAATGGGGTGACGAAGGTAAAGGTAAGATCGTCGATCTTCTGACTGAACGGGCTAAATATGTTGTACGCTACCAGGGCGGTCACAACGCAGGCCATACTCTCGTAATCAACGGTGAAAAAACCGTTCTCCATCTTATTCCATCAGGTATTCTCCGCGAGAATGTAACCAGCATCATCGGTAACGGTGTTGTGCTGTCTCCGGCTGCGCTGATGA--------AAGAGATGA---------AAGAACTGGAAGACCGTGGCATCCCCGTTCGTGAGCGTCTGCTGCTGTCCGAAGCATGTCCGCTGATCCTTGATTATCACGTTGCGCTGGATAACGCGCGT-----GAGAAAGCGCGTGGCGCGAAAGCGATCGGCACCACCGGTCGTGGTATCGGGCCTGCTTATGAAGATAAAGTGGCACGTCGCGGTCTGCGTGTTGGCGACCTTTTCGACAAAGAAACCTTCGCTGAAAAACTGAAAG---------AAGTGATGGAATATCACAAC------TTCCAGTTGGTTAACTACTACAAAGCTGAAGCGGTTGATTACCAGAAAGTTCTGGATGATACGATGGCTGTTGCCGACATCCTGACTTCTATGGTTGTTGACGTTTCTGATCTGCTCGACCAGGCGCGTCAGCGTGGCGATTTCGTCATGTTTGAAGGTGCGCAGGGTACGCTGCTGGATATCGACCACGGCACTTATCCGTACGTAACTTCTTCCAACACCACTGCTGGTGGCGTGGCGACCGGTTCCGGCCTGGGCCCGCGTTATGTTGATTACGTTCTGGGTATCCTCAAAGCTTACTCCACTCGTGTGGGTGCAGGTCCGTTCCCGACCGAACTGTTTGATGAAACT---------GGCGAGTTCC---TCTGCAAGC-AGGGTAACGAATTCGGCGCAACTACGGGTCGTCGTCGTCGTACCGGCTGGCTGGACACCGTTGCCGTTCGTCGTGCGGTACAGCTGAACTCCCTGTCTGGCTTCTGCC-TGACCAAGCTGGACGTTCTGGATGGCCTGAAAGAGGTGAAACTCTGCGTGGCTTACCGTATGCCGGATGGTCGTGAAGTGACTACCACTCCGCTGGCAGCTGACGACTGGAAAGGTGTAGAGCCGATTTACGAAACCATGCCGGGCTGGTCTGAATCCACCTTCGGCGTGAAAGATCGTAGCGGC-CTGCCGCAGGCGGCGCTGAACTACATCAAGCGTATTGAAGAGCTGACCGGTGTGCCGATCGATATCATCTCTACCGGTCCGGATCGTACTGAAACCATGATTCTGCGCGACCCGTTCGACGC---GTAAATGGCTATCGA------------------------------------------CGAAAACAAACAGAAAGCGTTGGCGGCAGCACTGGGCCAGATTGAGAAACAATTTGGTAAAGGCTCCATCATGCGCCTGGGTGAAGACCGTTCCATGGATGTGGAAACCATCTCTACCGGTTCGCTTTCACTGGATATCGCGCTTGGGGCAGGTGGTCTGCCGATGGGCCGTATCGTCGAAATCTACGGACCGGAATCTTCCGGTAAAACCACGCTGACGTTGCAGGTGATCGCTGCAGCCCAGCGCGAAGGTAAAACTTGTGCGTTTATCGATGCTGAACACGCGCTGGACCCAATCTATGCACGTAAACTGGGCGTCGATATCGACAACCTGCTGTGCTCCCAGCCGGACACTGGCGAGCAGGCACTGGAAATCTGTGACGCCCTGGCGCGTTCTGGCGCAGTAGACGTTATCGTCGTTGACTCCGTGGCGGCACTGACGCCGAAAGCGGAAATTGAAGGCGAAATCGGCGACTCTCACATGGGCCTTGCGGCACGTATGATGAGCCAGGCGATGCGTAAGCTGGCGGGTAACCTGAAGCAGTCCAACACGCTGCTGATCTTCATCAACCAGATCCGTATGAAAATTGGTGTGATG---TTCGGTAACCCGGAAACCACTACTGGTGGTAACGCGCTGAAATTCTACGCCTCTGTTCGTCTCGACATCCGTCGTATCGGCGCGGTGAAAGAGGGCGAAAACGTGGTGGGTAGCGAAACCCGCGTGAAAGTGGTGAAGAACAAAATCGCTGCGCCGTTTAAACAGGCTGAATTCCAGATCCTCTACGGCGAAGGTATCAACTTCTACGGCGAGCTGGTTGACCTGGGCGTGAAAGAGAAGCTGATCGAGAAAGCAGGCGCGTGGTACAGCTACAAAGGTGAGAAGATCGGTCAGGGTAAAGCGAATGCGACTGCCTGGCTGAAAGATAACCCGGAAACCGCGAAAGAGATCGA----------GAAGAAAGTACGTG-------AGTTGC----------------TGCTG---AGCAACCCGAA---------CTCAACGCCGGATTTC------TCTG------------TAGATG---ACAGCGAAGGCG---TAGCAGAAAC---TAACGAAGATTTT---TAA
>9
AAATTGAAGAGTTTGATCATGGCTCAGATTGAACGCTGGCGGCAGGCCTAACACATGCAAGTCGAACGGTAACAGGAAGC----AGCTTGCTGCTT-CGCTGACGAGTGGCGGACGGGTGAGTAATGTCTGGGAAAC-TGCCTGGTGGAGGGGGATAACTACTGGAAACGGTGGCTAATACCGCATAACGTCGCAAGACCAAAGAGGGGGACCTTCGGGCCTCTTGCCATCAGATGTGCCCAGATGGGATTAGCTTGTTGGTGGGGTAACGGCCCACCAAGGCGACGATCCCTAGCTGGTCTGAGAGGATGACCAGCCACACTGGAACTGAGACACGGTCCAGACTCCTACGGGAGGCAGCAGTGGGGAATATTGCACAATGGGCGCAAGCCTGATGCAGCCATGCCGCGTGTATGAAGAAGGCCTTCGGGTTGTAAAGTACTTTCAGCGGGGAGGAAGGTGTTGTGGTTAATAACCACAGCAATTGACGTTACCCGCAGAAGAAGCACCGGCTAACTCCGTGCCAGCAGCCGCGGTAATACGGAGGGTGCAAGCGTTAATCGGAATTACTGGGCGTAAAGCGCACGCAGGCGGTCTGTCAAGTCGGATGTGAAATCCCCGGGCTCAACCTGGGAACTGCATCCGAAACTGGCAGGCTTGAGTCTCGTAGAGGGGGGTAGAATTCCAGGTGTAGCGGTGAAATGCGTAGAGATCTGGAGGAATACCGGTGGCGAAGGCGGCCCCCTGGACGAAGACTGACGCTCA-GGTGCGAAAGCGTGGGGAGCAAACAGGATTAGATACCCTGGTAGTCCACGCCGTAAACGATGTCGACTTGGAGGTTGTGCCCTTGAGGCGTGGCTTCC-------GGAGCTAACGCGTTAAGTCGACCGCCTGGGGAGTACGGCCGCAAGGTTAAAACTCAAATGAATTGACGGGGGCCCGCACAAGCGGTGGAGCATGTGGTTTAATTCGATGCAACGCGAAGAACCTTACCTGGTCTTGACATCCACGGAAGAAT-CCAGAGATGGATTTGT-----GCCTTCGGGAGCCGTGAGACAGGTGCTGCATGGCTGTCGTCAGCTCGTGTTGTGAAATGTTGGGTTAAGTCCCGCAACGAGCGCAACCCTTATCCTTTGTTGCCAGCG-GTCCGGCCGGGAACTCAAAGGAGACTGCCAGTGATAAACTGGAGGAAGGTGGGGATGACGTCAAGTCATCATGGCCCTTACGACCAGGGCTACACACGTGCTACAATGGCGCATACAAAGAGAAGCGACCTCGCGAGAGCAAGCGGACCTCATAAAGTGCGTCGTAGTCCGGATTGGAGTCTGCAACTCGACTCCATGAAGTCGGAATCGCTAGTAATCGTGGATCAG-AATGCCACGGTGAATACGTTCCCGGGCCTTGTACACACCGCCCGTCACACCATGGGAGTGGGTTGC-AAAAGAAGTAGGTAGCTTAACCTCCGGGAGGGCGCTTACCACTTTGTGATTCATGACTGGGGTGAAGTCGTAACAAGGTAACCGTAGGGGAACCTGCGGTTGGATCACCTCCTTA--ATGGCTACTGGAAAGATTGTCCAGGTAATCGGCGCCGTGGTCGACG------TCGAGTTCCCTCAGGATGCCGTACCACGCGTGT---ACGATGCCCTTGAGGTGCAGAATGGTAATGAGAAGCTGGTGCTGGAAGTTCAGCAG--CAGCTTGGCGGCGGTATCGTGCGTACCATCGCAATGGGGTCTTCCGACGGTCTGCGTCGTGGTCTGGATGTAAAAGATCTCGAACACCCGATCGAAGTCCCGGTAGGTAAAGCAACGCTGGGCCGTATCATGAACGTACTGGGCGAACCGGTCGACATGAAAGGCGAGATTGGTGAAGAAGAGCG----TTGGGCTATTCACCGTGCTGCGCCGTCCTACGA-----AGAGTTGTCAAACTCTCAGGAACTGCTGGAAACCGGTATCAAAGTTATCGACCTGATGTGTCCGTTCGCGAAGGGCGGTAAAGTCGGTCTGTTCGGTGGTGCGGGTGTAGGTAAAACCGTAAACATGATGGAGCTTATTCGTAACATCGCGATCGAGCACTCCGGTTACTCTGTGTTTGCGGGCGTAGGTGAACGTACTCGTGAGGGTAACGACTTCTACCACGAAATGACCGACTCCAACGTTATCGATAAAGTATCCCTGGTGTACGGCCAGATGAACGAGCCGCCGGGAAACCGTCTGCGCGTAGCACTGACCGGCCTGACCATGGCGGAGAAATTCCGTGATGAA---GGTCGTGACGTTCTGCTGTTCGTCGATAACATCTATCGTTACACCCTTGCCGGTACGGAAGTATCCGCACTGTTGGGGCGTATGCCTTCCGCGGTAGGTTATCAGCCGACTCTGGCAGAAGAGATGGGGGTTCTGCAAGAACGTATCACCTCCACCAAAACCGGTTCTATCACTTCCGTTCAGGCGGTATACGTACCTGCGGATGACCTGACTGACCCGTCTCCGGCAACGACCTTTGCGCACCTTGACGCTACCGTAGTACTGAGCCGTCAGATCGCGTCCCTGGGTATCTACCCGGCCGTTGATCCGCTGGACTCCACCAGCCGTCAGTTGGATCCGCTGGTGGTAGGTCAGGAACACTACGACACCGCGCGTGGCGTACAGTCCATCCTGCAACGTTATCAGGAACTGAAAGACATCATCGCCATCCTGGGTATGGATGAACTGTCTGAAGAAGATAAACTGGTGGTAGCGCGTGCTCGTAAGATCCAGCGCTTCCTGTCCCAGCCTTTCTTCGTGGCAGAAGTATTTACCGGTTCTCCGGGCAAATATGTCTCCCTGAAAGACACCATCCGTGGCTTCAAAGGCATCATGGAAGGCGAATACGATCACCTGCCGGAGCAGGCGTTCTATATGGTCGGTTCCATCGACGAAGCCGTGGAAAAAGCCAAAAAACT---------TTAAATGCG--TATTATTCTG----CTTGGCGCTCCGGGCGCGGGTAAAGGAACTCAGGCTCAGTTCATCATGGAGAAATATGGT------ATTCCGCAAATCTCCACCGGCGATATGCTGCGCGCCGCAGTGAAATCAGGCTCCGAGTTGGGCAAACAGGCAAAAGACATCATGGATGCTGGTAAGCTGGTGACTGATGAACTGGTGATCGCGCTGGTTAAAGAACGTATCGCCCAG-----GATGACTGCCGTAACGGTTTTCTGCTG---GACGGCTTCCCACGCACGATTCCGCAGGCTGATGCGATGAA-AGAAGCAGGTATCGCAGTGGATTACGTGCTGGAATTTGACGTACCGGACGAACTGATCGTTGACCGTATCGTTGGTCGTCGCGTACATGCTGCCTCAGGGCGTGTTTACCACGTTAAGTTCAATCCACCGAAAGTGGAAGGCAAAGACGATGTTACCGGCGA---------AGATCTGACGACCCGTAAAGATGATCAGGAAGA----------GACCGTACGTAAGCGCCTGGTGGAATATCATCAGATGACCGCGCCGTTGATCGGCTACTATCAGAAAGAAGCGGAAGCGGGTAACACCAAATACGCGAAAGTTGACGGTACCCAGGCCGTGGCCGACGTGCGTGCTTCCCTCGAAAAAATC------CTCGGC---TAAATGT---------------CGA------ATTCTTATGACTCCTCCAGTATCAAAGTCCTGAAAGGACTGGATGCGGTGCGTAAGCGCCCGGGTATGTATATCGGCGACACGGATGACGGCACCGGTCTGCACCACATGGTATTCGAGGTGGTAGATAACGCTATCGACGAAGCGCTCGCAGGTCACTGTAAAGATATTGTCGTGACCATTCATGCCGATAATTCCGTGTCCGTAACGGATGATGGCCGTGGCATTCCGACCGGGATCCACCCGGAAGAGGGCGTATCGGCGGCAGAAGTCATCATGACGGTTCTGCATGCGGGCGGTAAATTTGACGATAACTCCTATAAAGTGTCCGGAGGTCTGCACGGCGTAGGTGTCTCGGTAGTCAACGCCCTGTCGCAAAAACTGGAAC-TGGTTATCCAGCGGGATGGCAAAATTCATCGTCAGATCTACGAGCACGGTGTTCCGCAAGCACCGCTTGCTGTGACTGGCGATACTGATA---------AAACCGGGACGATGGTGCGTTTCTGGCCGAGCCTGGAAACTTTCACAAATGTCACCGAGTTTGAATACGAGATCCTGGCAAAACGCCTGCGGGAACTGTCGTTCCTGAATTCCGGCGTCTCTATCCGCCT----GCGCGACAAGCGCGACGGTAAAGAAGACCATTTCCATTATGAAGGCGGCATCAAGGCGTTTGTTGAGTACCTCAACAAGAACAAAACGCCGATCCACCCGAATATCTTCTATTTTTCTACCGAAAAAGACGGTATCGGTGTTGAAGTCGCACTGCAATGGAACGACGGTTTCCAGGAAAACATTTACTGCTTTACCAACAACATCCCGCAGCGTGACGGTGGTACACACCTGGCTGGCTTCCGTGCGGCGATGACCCGTACTCTGAACGCCTACATGGACAAAGAAGGCTACAGCAAAAAA------GCCAAAG--TCA-GCGCCACTGGCGACGATGCCCGTGAAGGCCTGATTGCCGTGGTCTCCGTGAAGGTGCCGGACCCGAAATTCTCCTCGCAGACCAAAGACAAGCTGGTCTCTTCTGAGGTGAAATCGGCGGTAGAACAGCAGATGAACGAACTGCTGAGCGAATACCTGCTGGAAAACCCGTCAGACGCGAAAATCGTGGTCGGTAAAATTATTGATGCGGCACGTGCCCGTGAAGCGGCGCGTCGTGCCCGTGAAATGACCCGTCGTAAAGGCGCGCTGGACTTAGCCGGTCTGCCGGGCAAACTGGCGGACTGTCAGGAACGTGACCCGGCGCTGTCCGAACTGTACCTTGTGGAAGGGGACTCGGCGGGCGGATCTGCGAAGCAGGGACGTAACCGCAAGAACCAGGCAATTCTGCCGTTGAAAGGGAAAATCCTCAACGTTGAGAAAGCGCGCTTCGATAAGATGCTCTCCTCACAGGAAGTGGCAACACTTATCACCGCGTTGGGCTGCGGTATTGGCCGTGACGAGTACAACCCGGATAAACTGCGCTATCACAGCATCATCATCATGACCGATGCGGACGTCGACGGCTCGCACATTCGCACCCTGCTGTTGACCTTCTTCTACCGTCAGATGCCAGAAATCGTTGAACGTGGTCATGTCTACATTGCTCAGCCGCCGCTGTACAAAGTGAAGAAAGGCAAGCAGGAACAGTACATCAAAGACGATGAAGCCATGGATCAATACCAGATCGCTATCGCGCTTGATGGGGCAACGCTACATACCAACGCCAGTGCGCCAGCATTAGCGGGCGAAGCGTTAGAGAAGCTGGTCTCTGAGTATAATGCGACGCAGAAAATGATTGGTCGTATGGAGCGCCGTTTCCCGAAAGCGCTGCTA--------AAAGAACT--GGTATAT----CAGCCAACG----CTGACCGAAGCCGATCTTTCCAACGAGCAGA-------CGGTAACCCGTTGGGTGAACGCGCTGATCACCGAGCTGAACGAGAAAGAGCAGCACGGCAGCATGTGGAAGTTTGATGTTCATGT----GAATGAGGAACAGAATCTGTTCGAGCCTATCGTTCGCGTGCGTACGCACGGCGTGGATACCGATTATCCTCTGGATCATGAGTTTGTCACTGGCGCAGAATACCGTCGTATCTGCACCCTGGGTGAGAAACTGCGCGGTCTGATCGAAGAAGA----CGCGTTTATCGAA--CGCGGCGAGCGTCGTCAGCCGGTAACCAGCTTTGAGCAGGCG------CTGGAGTGGCTGGTGAAAG-----AGTCGCGTCGC----GGCCTGGCTATCCAGCGTTATAAAGGTCTGGGTGAAATGAACCCGGATCAGCTGTGGGAAACTACCATGGACCCGGAAAGCCGCCGTATGCTGCGCGTGACGGTGAAAGATGCGATTGCCGCTGAC-CAGT-TGTTTACCACCCTGATGGGCGATGCTGTCGAACCACGTCGTGCGTTCATTGAAGAAAACGCCCTGAAAGCGGCGAACATTGATATTTAAATGGGTAACAACGTCGTCGTACTGGGCACCCAATGGGGTGACGAAGGTAAAGGAAAGATCGTCGATCTTCTGACTGAACGGGCTAAATATGTTGTACGCTATCAGGGCGGTCACAACGCAGGCCATACTCTCGTAATCAACGGTGAAAAAACCGTCCTCCATCTTATTCCATCAGGTATTCTTCGTGAGAATGTTACCAGCATCATCGGGAACGGTGTTGTGCTGTCTCCGAGCGCGCTGATGA--------AAGAGATGA---------AAGGTCTGGAAGACCGTGGTATCCCTGTCCGTGAGCGCCTGCTGCTGTCTGAAGCCTGTCCGCTGATCCTTGATTATCACGTGGCGCTGGATAACGCGCGT-----GAAAAAGCGCGCGGCGCGAAAGCGATCGGCACCACCGGTCGTGGTATCGGCCCGGCTTATGAAGACAAAGTGGCTCGTCGCGGCCTGCGCGTTGGCGATCTGTTTGATAAAGCCACCTTCGCTGAAAAACTGAAAG---------AAGTGATGGAATACCACAAC------TTCCAGCTGGTGAATTTCTATAAAGTAGACGCCGTTGACTATCAGAAAGTGCTGGATGATGTGATGGCGATTGCCGACATCCTGACCAGCATGGTTGTTGATGTTTCCGATCTGCTGGACCAGGCGCGCAAACGTGGCGATTTCGTCATGTTCGAAGGCGCACAAGGTACGCTGCTGGATATCGATCACGGTACTTATCCGTATGTGACCTCTTCCAACACCACCGCTGGCGGCGTGGCGACGGGGTCCGGTCTCGGTCCGCGTTATGTCGATTACGTCCTGGGTATTATCAAAGCTTACTCCACGCGCGTAGGGGCGGGTCCGTTCCCTACGGAGCTGTTTGATGAAACC---------GGCGAATTTC---TGTGCAAGC-AGGGTAACGAATACGGCGCGACTACGGGTCGTCGCCGTCGTACTGGCTGGCTGGATTCCGTTGCTGTACGTCGTGCGGTTCAGATCAACTCCCTGTCGGGCTTCTGCC-TGACCAAACTGGACGTTCTGGACGGTTTGAAAGAGGTAAAAATCTGCGTGGCCTATCGTATGCCGGATGGCCGCGAAGTGACTACTACTCCGCTGGCCGCTGATGACTGGAAAGGCATCGAGCCGATTTATGAAACTATGCCAGGCTGGTCTGAGTCCACCTTCGGCGTGAAAGATCGTAGCGGT-TTGCCGACGGCGGCGCTGAACTATATCAAACGTATTGAAGAACTGACCGGTGTGCCGATTGATATTATTTCTACCGGCCCGGATCGTACTGAGACGATGATTCTGCGCGACCCGTTCGACGC---GTAAATGGCTATCGA------------------------------------------CGAAAACAAACAGAAAGCGTTGGCGGCAGCACTGGGCCAAATTGAAAAGCAATTTGGTAAAGGCTCCATCATGCGTCTGGGTGAAGACCGTTCTATGGATGTAGAAACTATCTCCACCGGTTCGCTTTCACTGGACATCGCACTCGGTGCGGGCGGTCTGCCGATGGGCCGTATCGTCGAAATTTATGGGCCGGAATCTTCCGGTAAAACCACGCTGACCCTGCAGGTGATTGCCGCAGCGCAGCGTGAAGGTAAAACCTGTGCATTTATCGATGCTGAACACGCGCTCGATCCTATCTACGCACGTAAGCTGGGCGTCGATATTGATAACCTGCTCTGTTCTCAACCGGATACCGGTGAGCAGGCGTTGGAAATCTGTGACGCACTGGCGCGCTCAGGCGCGGTGGACGTTATTGTCGTCGACTCCGTCGCGGCGTTAACGCCGAAAGCGGAAATCGAAGGCGAGATTGGCGACTCTCATATGGGCCTCGCGGCGCGTATGATGAGCCAGGCGATGCGTAAGTTGGCAGGTAACCTGAAACAGTCCAACACGCTGCTGATTTTTATCAACCAGATCCGTATGAAGATTGGCGTGATG---TTTGGCAACCCTGAAACCACGACTGGCGGTAACGCGCTGAAATTCTACGCTTCTGTTCGTCTTGATATCCGTCGTATTGGCGCGGTGAAAGAGGGCGACAACGTCGTAGGTAGCGAAACGCGTGTTAAGGTGGTGAAAAACAAAATCGCCGCGCCGTTTAAGCAGGCCGAGTTTCAGATTCTCTACGGTGAAGGCATCAACTTCTATGGCGAGCTGGTTGATCTCGGCGTGAAAGAGAAGCTGATCGAAAAAGCAGGCGCATGGTACAGCTACAACGGCGAGAAGATTGGACAGGGTAAAGCAAACGCGACCACCTGGCTGAAAGAGAACCCAGCGACAGCAAAAGAGATCGA----------GAAAAAAGTACGCG-------AATTGC----------------TGCTA---AGCAATCAGGA---------TTCTACTCCTGATTTC------TCAG------------TGGACG---ACAGCGAAGGCG---TTGCAGAAAC---CAACGAAGATTTT---TAA
>10
AAATTGAAGAGTTTGATCATGGCTCAGATTGAACGCTGGCGGCAGGCCTAACACATGCAAGTCGAACGGTAACAGGAAGC----AGCTTGCTGCTT-CGCTGACGAGTGGCGGACGGGTGAGTAATGTCTGGGAAAC-TGCCTGATGGAGGGGGATAACTACTGGAAACGGTGGCTAATACCGCATAACGTCGCAAGACCAAAGAGGGGGACCTTCGGGCCTCTTGCCATCAGATGTGCCCAGATGGGATTAGCTTGTTGGTGAGGTAACGGCTCACCAAGGCGACGATCCCTAGCTGGTCTGAGAGGATGACCAGCCACACTGGAACTGAGACACGGTCCAGACTCCTACGGGAGGCAGCAGTGGGGAATATTGCACAATGGGCGCAAGCCTGATGCAGCCATGCCGCGTGTATGAAGAAGGCCTTCGGGTTGTAAAGTACTTTCAGCGGGGAGGAAGGTGTTGTGGTTAATAACCACAGCAATTGACGTTACCCGCAGAAGAAGCACCGGCTAACTCCGTGCCAGCAGCCGCGGTAATACGGAGGGTGCAAGCGTTAATCGGAATTACTGGGCGTAAAGCGCACGCAGGCGGTCTGTCAAGTCGGATGTGAAATCCCCGGGCTCAACCTGGGAACTGCATTCGAAACTGGCAGGCTTGAGTCTTGTAGAGGGGGGTAGAATTCCAGGTGTAGCGGTGAAATGCGTAGAGATCTGGAGGAATACCGGTGGCGAAGGCGGCCCCCTGGACAAAGACTGACGCTCA-GGTGCGAAAGCGTGGGGAGCAAACAGGATTAGATACCCTGGTAGTCCACGCCGTAAACGATGTCTACTTGGAGGTTGTGCCCTTGAGGCGTGGCTTCC-------GGAGCTAACGCGTTAAGTAGACCGCCTGGGGAGTACGGCCGCAAGGTTAAAACTCAAATGAATTGACGGGGGCCCGCACAAGCGGTGGAGCATGTGGTTTAATTCGATGCAACGCGAAGAACCTTACCTGGTCTTGACATCCACGGAAGTTT-TCAGAGATGGACTGGT-----GCCTTCGGGAACTGTGAGACAGGTGCTGCATGGCTGTCGTCAGCTCGTGTTGTGAAATGTTGGGTTAAGTCCCGCAACGAGCGCAACCCTTATCCTTTGTTGCCAGCG-GTTCGGCCGGGAACTCAAAGGAGACTGCCAGTGATAAACTGGAGGAAGGTGGGGATGACGTCAAGTCATCATGGCCCTTACGACCAGGGCTACACACGTGCTACAATGGCGCATACAAAGAGAAGCGACCTCGCGAGAGCAAGCGGACCTCATAAAGTGCGTCGTAGTCCGGATTGGAGTCTGCAACTCGACTCCATGAAGTCGGAATCGCTAGTAATCGTGGATCAG-AATGCCACGGTGAATACGTTCCCGGGCCTTGTACACACCGCCCGTCACACCATGGGAGTGGGTTGC-AAAAGAAGTAGGTAGCTTAACCTTCGGGAGGGCGCTTACCACTTTGTGATTCATGACTGGGGTGAAGTCGTAACAAGGTAACCGTAGGGGAACCTGCGGTTGGATCACCTCCTTA--ATGGCTACTGGAAAGATTGTCCAGGTAATCGGCGCCGTGGTCGACG------TCGAGTTCCCTCAGGATGCCGTACCACGCGTGT---ACGATGCCCTTGAGGTGCAGAATGGTAATGAGAAGCTGGTGCTGGAAGTTCAGCAG--CAGCTTGGCGGCGGTATCGTGCGTACCATCGCGATGGGGTCTTCTGACGGTCTGCGTCGCGGTCTGGATGTAAAAGATCTCGAACACCCGATCGAAGTCCCGGTAGGTAAAGCCACGCTGGGTCGTATCATGAACGTCCTGGGCGAACCGGTCGACATGAAAGGCGAGATCGGCGAAGAAGAGCG----TTGGGCGATTCACCGCGCAGCACCTTCCTACGA-----AGAGTTGTCAAACTCTCAGGAACTGCTGGAAACCGGTATCAAAGTTATCGACCTGATGTGTCCGTTCGCGAAGGGCGGTAAAGTCGGTCTGTTCGGTGGTGCGGGTGTAGGTAAAACCGTAAACATGATGGAGCTTATCCGTAACATCGCGATCGAGCACTCCGGTTACTCTGTGTTTGCGGGCGTAGGGGAACGTACTCGTGAGGGTAACGACTTCTACCACGAAATGACCGACTCCAACGTTATCGATAAAGTATCCCTGGTGTATGGCCAGATGAACGAGCCGCCGGGAAACCGTCTGCGCGTTGCATTGACCGGTCTGACCATGGCGGAGAAATTCCGTGACGAA---GGTCGTGACGTACTGCTGTTCGTCGATAATATCTATCGTTACACCCTGGCCGGTACGGAAGTATCCGCACTGCTGGGCCGTATGCCTTCCGCGGTAGGTTATCAGCCGACTCTGGCGGAAGAGATGGGCGTTCTGCAGGAACGTATCACCTCCACCAAAACCGGTTCTATCACCTCCGTACAGGCGGTATACGTACCGGCGGATGACTTGACTGACCCGTCTCCAGCCACCACCTTTGCGCACTTAGATGCAACCGTGGTACTGAGCCGTCAGATCGCATCCCTGGGTATCTACCCGGCCGTTGACCCGCTGGACTCCACCAGCCGTCAGCTGGATCCGCTGGTTGTTGGTCAGGAACACTACGACACCGCGCGTGGCGTTCAGTCCATCCTGCAGCGTTATCAGGAACTGAAAGACATCATCGCCATCCTCGGTATGGACGAACTGTCTGAAGAAGATAAACTGGTGGTAGCACGCGCGCGTAAAATTCAGCGCTTCCTGTCCCAGCCGTTCTTCGTGGCGGAAGTATTTACCGGTTCTCCGGGCAAATACGTCTCCCTGAAAGACACCATCCGTGGCTTTAAAGGCATCATGGAAGGCGAATACGATCACCTGCCGGAGCAGGCGTTCTACATGGTCGGTTCCATCGACGAAGCCGTGGAAAAAGCCAAAAAACT---------TTAAATGCG--TATTATTCTG----CTTGGCGCTCCGGGCGCGGGTAAAGGAACTCAGGCTCAGTTCATCATGGAGAAATATGGT------ATTCCGCAAATCTCCACTGGCGATATGCTGCGCGCCGCAGTGAAATCAGGCTCCGAGTTGGGCAAACAGGCGAAAGATATCATGGACGCCGGTAAACTGGTGACCGATGAACTGGTGATTGCGCTGGTTAAAGAGCGTATCGCCCAG-----GAAGACTGCCGTAACGGTTTTCTGCTG---GACGGTTTCCCGCGCACGATCCCGCAGGCTGACGCGATGAA-AGAAGCGGGTATTGTCGTGGATTACGTGCTGGAATTCGACGTACCGGACGAACTGATCGTTGATCGTATTGTGGGTCGTCGCGTACACGCCGCCTCTGGCCGCGTTTACCACGTAAAGTTTAATCCGCCGAAAGTGGAAGGCAAAGATGACGTCACCGGCGA---------AGATCTGACCACCCGTAAAGACGATCAGGAAGA----------GACCGTTCGCAAACGTCTGGTGGAATATCATCAGATGACCGCGCCGCTGATTGGCTACTACCAGAAAGAAGCGGAAGCGGGCAACACCAAATACGCTAAAGTTGACGGTACGCAGGCCGTTGCCGACGTGCGCGCAGCTCTGGAAAAAATC------CTCGGT---TAAATGT---------------CGA------ATTCTTATGACTCCTCCAGTATCAAAGTCCTGAAAGGGCTGGATGCGGTGCGTAAGCGCCCGGGTATGTATATCGGCGACACGGATGACGGCACCGGTCTGCACCACATGGTATTCGAGGTGGTAGATAACGCTATCGACGAAGCGCTCGCAGGTCACTGTAAAGATATCGTCGTGACTATTCACGCCGATAACTCCGTGTCCGTAACGGATGATGGCCGTGGCATTCCGACCGGGATTCACCCGGAAGAAGGCGTCTCGGCGGCGGAAGTGATCATGACCGTTCTGCACGCGGGCGGTAAATTTGACGATAACTCCTATAAAGTCTCTGGTGGTCTGCACGGCGTGGGCGTCTCGGTAGTCAACGCTCTGTCGCAAAAACTGGAAC-TGGTTATCCAGCGAGATGGCAAAATTCACCGTCAGATCTACGAGCACGGCGTGCCGCAGGCACCCCTGGCCGTCACTGGCGATACCGATA---------AAACCGGCACGATGGTACGTTTCTGGCCGAGCCACGAAACCTTCACCAACGTCACTGAATTTGAATATGAGATCCTGGCGAAACGCCTGCGTGAACTGTCATTCCTGAATTCTGGCGTTTCCATCCGCCT----GCGCGACAAGCGCGATGGTAAAGAAGATCATTTCCACTACGAAGGCGGCATCAAGGCGTTTGTTGAATATCTCAACAAGAATAAAACGCCGATCCACCCGAATATCTTCTACTTCTCCACCGAAAAAGACGGTATCGGTGTGGAAGTAGCGCTACAGTGGAACGACGGTTTCCAGGAAAACATCTACTGCTTTACCAACAACATTCCGCAGCGCGACGGCGGTACCCACCTGGCAGGCTTCCGTGCGGCGATGACCCGTACGCTGAACGCCTACATGGACAAAGAAGGCTACAGCAAAAAA------GCTAAAG--TCA-GCGCCACTGGCGATGATGCCCGTGAAGGTCTGATTGCGGTGGTTTCCGTAAAAGTACCGGACCCGAAATTCTCCTCACAGACCAAAGATAAGCTGGTCTCTTCCGAGGTGAAATCGGCGGTAGAACAGCAGATGAACGAACTGCTGAGCGAATACCTGCTGGAAAACCCATCTGACGCGAAAATCGTCGTCGGCAAAATTATCGACGCCGCGCGTGCGCGTGAAGCGGCGCGTCGCGCCCGTGAAATGACCCGTCGTAAAGGCGCGCTGGATTTAGCCGGTCTGCCGGGCAAACTGGCGGACTGCCAGGAACGCGACCCGGCGCTGTCCGAACTGTACCTGGTGGAAGGGGACTCCGCGGGCGGCTCTGCGAAGCAGGGCCGTAACCGCAAGAACCAGGCGATTCTGCCGCTGAAAGGTAAAATCCTCAACGTCGAGAAAGCGCGCTTCGACAAGATGCTCTCCTCTCAGGAAGTGGCGACTCTGATCACCGCGCTGGGCTGCGGTATCGGTCGCGACGAGTACAACCCGGACAAGCTGCGCTATCACAGCATCATCATCATGACCGATGCGGACGTCGACGGCTCGCACATCCGTACGCTGCTGTTGACCTTCTTCTATCGTCAGATGCCGGAAATCGTTGAACGCGGCCACGTCTACATTGCCCAGCCGCCGCTGTACAAAGTCAAGAAAGGCAAGCAGGAACAGTACATCAAAGACGATGAAGCGATGGATCAGTACCAGATTTCCATCGCGCTTGACGGTGCGACTCTGCACGCGAACGCTCATGCGCCGGCGCTATCCGGCGAAGCGTTAGAAAAACTGGTCTCTGAATATAACGCCACGCAGAAAATGATTGGTCGTATGGAGCGTCGCTTCCCGAAAGCGCTGCTC--------AAAGAGCT--GGTGTAT----CAGCCAACT----CTGACCGAAGCCGATCTTTCTGATGAGCAGA-------CTGTAACGCGCTGGGTGAATGCGCTGATTACCGAGCTGAACGAGAAAGAGCAGCACGGCAGTCAGTGGAAGTTCGATGTTCATAC----TAATACGGAACAGAATCTGTTCGAGCCTATCGTTCGCGTGCGTACGCATGGTGTGGATACCGATTATCCGTTGGATCACGAGTTTGTGACCGGCGCGGAATATCGTCGTATCTGCACGCTGGGCGAGAAGCTGCGCGGTCTGATTGAAGAGGA----CGCGTTTATCGAA--CGCGGCGAGCGTCGCCAGCCGGTAACCAGCTTCGAGCAGGCG------CTGGAGTGGTTGGTGAAAG-----AGTCACGTCGC----GGTCTGGCTATCCAGCGTTATAAAGGTCTGGGTGAAATGAACCCGGATCAGCTGTGGGAAACCACCATGGACCCGGAAAGCCGCCGTATGCTGCGTGTGACCGTTAAAGATGCGATTGCTGCCGAC-CAGC-TGTTCACCACGCTGATGGGTGATGCCGTTGAGCCGCGTCGTGCCTTTATCGAAGAGAACGCCCTGAAAGCAGCGAATATCGATATTTAAATGGGTAACAACGTCGTCGTACTGGGCACCCAATGGGGTGACGAAGGTAAAGGAAAGATCGTCGATCTTCTGACTGAACGGGCTAAATATGTTGTACGCTACCAGGGCGGTCACAACGCAGGCCATACTCTCGTAATCAACGGTGAAAAAACCGTTCTCCATCTTATTCCATCAGGTATTCTTCGCGAGAATGTAACCAGCATCATCGGTAACGGTGTTGTGCTGTCTCCGAGCGCGCTGATGA--------AAGAGATGA---------AAGAACTGGAAGACCGTGGCATCCCCGTTCGTGAGCGTCTGCTGCTGTCTGAAGCCTGTCCGCTGATCCTTGATTATCACGTTGCGCTGGATAACGCGCGT-----GAGAAAGCGCGTGGCGCGAAAGCGATCGGCACCACCGGTCGTGGAATCGGGCCTGCTTATGAAGATAAAGTGGCACGTCGCGGTCTGCGTGTTGGTGACCTTTTCGACAAAGAAACCTTCGCTGAAAAACTGAAAG---------AAGTGATGGAATATCACAAC------TTCCAGTTGGTTAACTACTACAAAGCTGAAGCGGTTGATTACCAGAAAGTTCTGGATGATACGATGGCTGTTGCCGACATCCTGACTTCTATGGTTGTTGACGTTTCGGACCTGCTCGACCAGGCGCGTCAGCGTGGCGATTTCGTCATGTTTGAAGGTGCGCAGGGTACCCTGCTGGATATCGACCACGGTACTTATCCGTACGTAACTTCTTCTAACACCACTGCAGGTGGCGTGGCGACCGGTTCCGGCCTGGGCCCGCGTTATGTTGATTACGTTCTGGGTATCCTCAAAGCTTACTCCACTCGTGTAGGTGCAGGTCCGTTCCCGACCGAACTGTTCGATGAAACC---------GGCGAGTTCC---TCTGCAAGC-AGGGTAACGAATACGGCGCCACTACCGGCCGTCGTCGTCGTACCGGCTGGCTGGACACCGTTGCCGTTCGTCGTGCGGTACAGCTGAACTCCCTGTCTGGCTTCTGCC-TGACCAAACTGGACGTGCTGGATGGCCTGAAAGAGGTGAAACTCTGCGTGGCTTATCGTATGCCGGATGGCCGCGAAGTGACTACCACTCCGCTGGCAGCTGACGACTGGAAAGGTGTAGAGCCGATTTACGAAACTATGCCGGGCTGGTCTGAATCCACCTTCGGCGTGAAAGATCGTAGCGGT-CTGCCGCAGGCGGCACTGAACTACATCAAGCGTATTGAAGAACTGACCGGCGTGCCGATTGATATTATTTCTACCGGCCCCGATCGTACTGAGACGATGATTCTGCGCGATCCGTTCGACGC---GTAAATGGCTATCGA------------------------------------------CGAAAACAAACAGAAAGCGTTGGCGGCAGCACTGGGCCAAATTGAAAAGCAATTTGGTAAAGGCTCCATCATGCGTCTGGGTGAAGACCGTTCTATGGATGTGGAAACTATCTCCACCGGTTCGCTTTCACTGGACATCGCACTCGGTGCGGGCGGTCTGCCGATGGGGCGTATCGTCGAAATTTACGGGCCGGAATCTTCCGGTAAAACGACCCTGACGCTGCAGGTGATTGCCGCTGCGCAGCGTGAAGGTAAAACCTGTGCGTTTATCGATGCGGAACACGCGCTTGACCCCGTTTACGCACGCAAGCTGGGCGTCGATATCGATAACCTGCTCTGTTCTCAGCCGGATACCGGCGAGCAGGCGCTGGAAATCTGTGACGCGCTGGCGCGTTCAGGCGCGGTGGACGTCATTGTGGTCGACTCCGTAGCGGCGCTAACGCCGAAAGCGGAAATCGAAGGCGAAATCGGCGACTCTCACATGGGCCTCGCGGCGCGTATGATGAGCCAGGCGATGCGTAAGCTGGCGGGGAACCTGAAACAGTCCAACACGCTGTTGATTTTCATCAACCAGATCCGTATGAAGATTGGCGTGATG---TTCGGTAACCCGGAAACCACCACCGGCGGTAACGCGCTGAAATTCTACGCCTCTGTTCGTCTTGATATCCGTCGTATTGGCGCGGTGAAAGAGGGCGATAATGTCGTGGGTAGCGAAACGCGTGTGAAAGTGGTGAAAAACAAAATCGCCGCGCCGTTTAAGCAGGCCGAGTTCCAGATCCTCTACGGTGAAGGCATCAACTTCTATGGCGAACTGGTTGACCTGGGCGTGAAAGAGAAGCTGATCGAGAAAGCGGGCGCATGGTACAGCTACAACGGCGAGAAGATTGGCCAGGGTAAAGCGAACGCGACTACCTGGCTGAAAGAGAACCCGGCGACAGCGAAAGAGATCGA----------GAAAAGGGTTCGTG-------AATTAC----------------TGTTG---AGTAATCAGAA---------TGCCACGCCCGATTTC------GCCG------------TTGACG---ATAGCGAAGGCG---TTGCAGAAAC---CAACGAAGATTTT---TAA
>11
-------AGAGTTTGATCATGGCTCAGATTGAACGCTGGCGGCAGGCCTAACACATGCAAGTCGAACGGTAACAGGAAGC----AGCTTGCTGCTT-TGCTGACGAGTGGCGGACGGGTGAGTAATGTCTGGGAAAC-TGCCTGATGGAGGGGGATAACTACTGGAAACGGTGGCTAATACCGCATAACGTCGCAAGACCAAAGAGGGGGACCTTCGGGCCTCTTGCCATCAGATGTGCCCAGATGGGATTAGCTTGTTGGTGAGGTAACGGCTCACCAAGGCGACGATCCCTAGCTGGTCTGAGAGGATGACCAGCCACACTGGAACTGAGACACGGTCCAGACTCCTACGGGAGGCAGCAGTGGGGAATATTGCACAATGGGCGCAAGCCTGATGCAGCCATGCCGCGTGTATGAAGAAGGCCTTCGGGTTGTAAAGTACTTTCAGCGGGGAGGAAGGTGTTGTGGTTAATAACCGCAGCAATTGACGTTACCCGCAGAAGAAGCACCGGCTAACTCCGTGCCAGCAGCCGCGGTAATACGGAGGGTGCAAGCGTTAATCGGAATTACTGGGCGTAAAGCGCACGCAGGCGGTCTGTCAAGTCGGATGTGAAATCCCCGGGCTCAACCTGGGAACTGCATTCGAAACTGGCAGGCTTGAGTCTTGTAGAGGGGGGTAGAATTCCAGGTGTAGCGGTGAAATGCGTAGAGATCTGGAGGAATACCGGTGGCGAAGGCGGCCCCCTGGACAAAGACTGACGCTCA-GGTGCGAAAGCGTGGGGAGCAAACAGGATTAGATACCCTGGTAGTCCACGCCGTAAACGATGTCTACTTGGAGGTTGTGCCCTTGAGGCGTGGCTTCC-------GGAGCTAACGCGTTAAGTAGACCGCCTGGGGAGTACGGCCGCAAGGTTAAAACTCAAATGAATTGACGGGGGCCCGCACAAGCGGTGGAGCATGTGGTTTAATTCGATGCAACGCGAAGAACCTTACCTGGTCTTGACATCCACGGAAGTTT-TCAGAGATGAGAATGT-----GCCTTCGGGAACCGTGAGACAGGTGCTGCATGGCTGTCGTCAGCTCGTGTTGTGAAATGTTGGGTTAAGTCCCGCAACGAGCGCAACCCTTATCCTTTGTTGCCAGCG-ATTAGGTCGGGAACTCAAAGGAGACTGCCAGTGATAAACTGGAGGAAGGTAGGGATGACGTCAAGTCATCATGGCCCTTACGACCAGGGCTACACACGTGCTACAATGGCGCATACAAAGAGAAGCGACCTCGCGAGAGCAAGCGGACCTCATAAAGTGCGTCGTAGTCCGGATTGGAGTCTGCAACTCGACTCCATGAAGTTGGAATCGCTAGTAATCGTGGATCAG-AATGCCACGGTGAATACGTTCCCGGGCCTTGTACACACCGCCCGTCACACCATGGGAGTGGGTTGC-AAAAGAAGTAGGTAGCTTAACCTTCGGGAGGGCGCTTACCACTTTGTGATTCATGACTGGGGTGAAGTCGTAACAAGGTAACCGTAGGGGAACCTGCGGTTGGATCACCTCCTT---ATGGCTACTGGAAAGATTGTCCAGGTAATCGGCGCCGTGGTCGACG------TCGAGTTCCCTCAGGATGCCGTACCACGCGTGT---ACGATGCCCTTGAGGTGCAGAATGGTAATGAGAAGCTGGTGCTGGAAGTTCAGCAG--CAGCTTGGCGGCGGTATCGTGCGTACCATCGCGATGGGGTCTTCTGACGGTCTGCGTCGCGGTCTGGATGTAAAAGATCTCGAACACCCGATCGAAGTCCCGGTAGGTAAAGCCACGCTGGGTCGTATCATGAACGTCCTGGGCGAACCGGTCGACATGAAAGGCGAGATCGGCGAAGAAGAGCG----TTGGGCGATTCACCGCGCAGCACCTTCCTACGA-----AGAGTTGTCAAACTCTCAGGAACTGCTGGAAACCGGTATCAAAGTTATCGACCTGATGTGTCCGTTCGCGAAGGGCGGTAAAGTCGGTCTGTTCGGTGGTGCGGGTGTAGGTAAAACCGTAAACATGATGGAGCTTATTCGTAACATCGCGATCGAGCACTCCGGTTACTCAGTGTTTGCGGGCGTAGGGGAACGTACTCGTGAGGGTAACGACTTCTACCACGAAATGACCGACTCCAACGTTATCGATAAAGTATCCCTGGTGTATGGCCAGATGAACGAGCCGCCGGGAAACCGTCTGCGCGTTGCACTGACCGGCCTGACCATGGCGGAGAAATTCCGTGACGAA---GGTCGTGATGTACTGCTGTTCGTCGATAACATCTATCGTTACACCCTGGCCGGTACGGAAGTATCCGCACTGCTGGGCCGTATGCCTTCCGCAGTAGGTTACCAGCCGACTCTGGCGGAAGAGATGGGCGTTCTGCAGGAACGTATCACCTCCACCAAAACCGGTTCTATCACCTCCGTACAGGCGGTATACGTACCGGCGGATGACTTGACTGACCCGTCTCCAGCCACCACCTTTGCGCACTTAGATGCAACCGTGGTACTGAGCCGTCAGATCGCATCCCTGGGTATCTACCCGGCCGTTGACCCGCTGGACTCCACCAGCCGTCAGCTGGATCCGCTGGTTGTTGGTCAGGAACACTACGACACCGCGCGTGGCGTTCAGTCCATCCTGCAGCGTTATCAGGAACTGAAAGACATCATCGCCATCCTCGGTATGGATGAACTGTCTGAAGAAGATAAACTGGTGGTAGCACGCGCGCGTAAAATTCAGCGCTTCCTGTCCCAGCCGTTCTTCGTGGCGGAAGTATTTACCGGTTCTCCGGGCAAATACGTTTCCCTGAAAGACACCATCCGTGGCTTTAAAGGCATCATGGAAGGCGAATACGATCACCTGCCGGAGCAGGCGTTCTACATGGTCGGTTCCATCGACGAAGCCGTGGAAAAAGCCAAAAAACT---------TTAAATGCG--TATTATTCTG----CTTGGCGCTCCGGGCGCGGGTAAAGGAACTCAGGCTCAGTTCATCATGGAGAAATATGGT------ATTCCGCAAATCTCCACTGGCGATATGCTGCGCGCCGCAGTGAAATCAGGCTCCGAGTTGGGCAAACAGGCGAAAGATATCATGGACGCCGGTAAACTGGTGACCGATGAACTGGTGATTGCGCTGGTTAAAGAGCGTATCGCCCAG-----GAAGACTGCCGTAACGGTTTTCTGCTG---GACGGTTTCCCGCGCACGATCCCGCAGGCTGACGCGATGAA-AGAAGCGGGTATTGTCGTGGATTACGTGCTGGAATTCGACGTACCGGACGAACTGATCGTTGACCGTATTGTGGGCCGTCGCGTACACGCCGCCTCTGGCCGCGTTTACCACGTAAAGTTTAATCCGCCGAAAGTGGAAGGCAAAGATGACGTCACCGGCGA---------AGATCTGACGACCCGTAAAGACGATCAGGAAGA----------GACCGTTCGCAAACGTCTGGTGGAATATCATCAGATGACCGCGCCGCTGATTGGCTACTACCAGAAAGAAGCGGAAGCGGGCAACACCAAATACGCTAAAGTTGACGGTACGCAGGCCGTTGCCGACGTGCGCGCAGCGCTGGAAAAAATC------CTCGGT---TAAATGT---------------CGA------ATTCTTATGACTCCTCCAGTATCAAAGTCCTGAAAGGGCTGGATGCGGTGCGTAAGCGCCCGGGTATGTATATCGGCGACACGGATGACGGCACCGGTCTGCACCACATGGTATTCGAGGTGGTAGATAACGCTATCGACGAAGCGCTCGCGGGTCACTGTAAAGATATCGTCGTGACTATTCACGCCGATAACTCCGTGTCCGTAATGGATGATGGCCGTGGCATTCCGACCGGGATTCACCCGGAAGAAGGCGTCTCGGCGGCGGAAGTGATCATGACCGTTCTGCACGCGGGCGGTAAATTTGACGATAACTCCTATAAAGTCTCCGGTGGTCTGCACGGGGTGGGCGTCTCGGTAGTCAACGCTCTGTCGCAAAAACTGGAAC-TGGTTATCCAGCGAGATGGCAAAATTCACCGTCAGATTTACGAGCACGGCGTGCCGCAGGCACCCCTGGCCGTCACTGGCGATACCGATA---------AAACCGGCACGATGGTACGTTTCTGGCCGAGCCACGAAACCTTTACCAACGTCACTGAATTTGAATATGAGATCCTGGCGAAACGCCTGCGTGAACTGTCATTCCTGAACTCAGGCGTCTCCATCCGCCT----GCGCGACAAGCGCGATGGCAAAGAAGATCATTTCCACTACGAAGGCGGCATCAAGGCGTTTGTTGAATATCTCAACAAGAATAAAACGCCGATCCACCCGAATATCTTCTACTTCTCCACCGAAAAAGACGGTATCGGCGTGGAAGTAGCGCTGCAGTGGAACGACGGTTTCCAGGAAAACATCTACTGCTTTACCAACAACATTCCGCAGCGCGACGGCGGTACCCACCTGGCAGGCTTCCGTGCGGCGATGACCCGTACGCTGAACGCCTATATGGACAAAGAAGGTTACAGCAAAAAA------GCTAAAG--TCA-GCGCTACCGGCGATGATGCCCGTGAAGGTCTGATTGCGGTGGTTTCCGTAAAAGTACCGGACCCGAAATTCTCCTCACAGACCAAAGATAAGCTGGTCTCTTCCGAGGTGAAATCGGCGGTAGAACAGCAGATGAACGAACTGCTGAGCGAATACCTGCTGGAAAACCCATCTGACGCGAAAATCGTCGTCGGCAAAATTATCGACGCCGCGCGTGCGCGTGAAGCGGCGCGTCGCGCCCGTGAAATGACCCGTCGTAAAGGCGCGCTCGATTTAGCCGGTCTGCCGGGCAAACTGGCGGATTGTCAGGAACGCGACCCGGCGCTGTCCGAACTGTACCTGGTGGAAGGGGACTCCGCGGGCGGCTCTGCGAAGCAGGGGCGTAACCGCAAGAACCAGGCGATTCTGCCGCTGAAGGGTAAAATCCTCAACGTCGAGAAAGCGCGCTTCGACAAGATGCTCTCCTCTCAGGAAGTGGCGACGCTGATTACCGCGCTGGGCTGCGGTATCGGTCGCGACGAGTACAACCCGGACAAGCTGCGCTATCACAGCATCATCATCATGACCGATGCGGACGTCGACGGCTCGCACATCCGTACGCTGCTGTTGACCTTCTTCTATCGTCAGATGCCGGAAATCGTTGAACGCGGCCACGTCTACATTGCCCAGCCGCCGCTGTACAAAGTCAAGAAAGGCAAGCAGGAACAGTACATCAAAGACGATGAAGCGATGGATCAGTACCAGATTTCCATCGCGCTTGACGGTGCGACTCTGCACGCGAACGCTCATGCGCCGGCGCTATCCGGCGAAGCGTTAGAAAAACTGGTCTCTGAATATAACGCCACGCAGAAAATGATTGGTCGTATGGAGCGTCGCTTCCCGAAAGCGCTGCTC--------AAAGAGCT--GGTGTAT----CAGCCAACT----CTGACCGAAGCCGATCTTTCTGATGAGCAGA-------CTGTAACGCGCTGGGTGAATGCGCTGATTACCGAGCTGAACGAGAAAGAGCAGCACGGCAGTCAGTGGAAGTTCGATGTTCATAC----TAATACGGAACAGAATCTGTTCGAGCCGATCGTTCGCGTGCGTACGCATGGAGTGGATACCGATTATCCGTTGGATCACGAGTTTGTGACCGGCGCGGAATATCGTCGTATCTGCACGCTGGGCGAGAAGCTGCGCGGTCTGATTGAAGAGGA----CGCGTTCATCGAA--CGCGGCGAGCGTCGCCAGCCGGTAACCAGCTTCGAGCAGGCG------CTGGAGTGGCTGGTGAAAG-----AATCACGTCGC----GGTCTGGCTATCCAGCGTTATAAAGGTCTGGGTGAAATGAACCCGGATCAGCTGTGGGAAACCACCATGGATCCGGAAAGCCGCCGTATGCTGCGCGTGACCGTCAAAGATGCAATTGCTGCCGAC-CAGC-TGTTCACTACGCTGATGGGTGATGCCGTTGAGCCGCGTCGTGCCTTTATCGAAGAGAACGCCCTGAAAGCGGCGAATATCGATATTTAAATGGGTAACAACGTCGTCGTACTGGGCACCCAATGGGGTGACGAAGGTAAAGGAAAGATCGTCGATCTTCTGACTGAACGGGCTAAATATGTTGTACGCTACCAGGGCGGTCACAACGCAGGCCATACTCTCGTAATCAACGGTGAAAAAACCGTTCTCCATCTTATTCCATCAGGTATTCTTCGCGAGAATGTAACCAGCATCATCGGTAACGGTGTTGTGCTGTCTCCGGCCGCGCTGATGA--------AAGAGATGA---------AAGAACTGGAAGACCGTGGCATCCCCGTTCGTGAGCGTCTGCTGCTGTCTGAAGCCTGTCCACTGATCCTTGATTATCACGTTGCGCTGGATAACGCGTGT-----GAGAAAGCGCGTGGCGCGAAAGCGATCGGCACCACCGGTCGTGGAATCGGGCCTGCTTATGAAGATAAAGTGGCACGTCGCGGTCTGCGTGTTGGTGACCTTTTCGACAAAGAAACCTTCGCTGAAAAACTGAAAG---------AAGTGATGGAATATCACAAC------TTCCAGTTGGTTAACTACTACAAAGCTGAAGCGGTTGATTACCAGAAAGTTCTGGATGATACGATGGCTGTTGCCGACATCCTGACTTCTATGGTTGTTGACGTTTCGGACCTGCTCGACCAGGCGCGTCAGCGTGGCGATTTCGTCATGTTTGAAGGTGCGCAGGGTACCCTGCTGGATATCGACCACGGTACTTATCCGTACGTAACTTCTTCTAACACCACTGCAGGTGGCGTAGCGACCGGTTCCGGCCTGGGCCCGCGTTATGTTGATTACGTTCTGGGTATCCTCAAGGCTTACTCCACTCGTGTAGGTGCAGGTCCGTTCCCGACTGAGCTGTTTGATGAAACC---------GGCGAGTTCC---TCTGCAAGC-AGGGTAACGAATATGGCGCTACTACCGGCCGTCGTCGTCGTACCGGCTGGCTGGACACCGTTGCCGTTCGTCGTGCGGTACAGCTGAACTCCCTGTCTGGCTTCTGCC-TGACCAAACTGGACGTGCTGGATGGCCTGAAAGAGGTGAAACTCTGCGTGGCTTACCGTATGCCGGATGGTCGCGAAGTGACTACCACTCCGCTGGCAGCTGACGACTGGAAAGGTGTAGAGCCGATTTACGAAACCATGCCGGGCTGGTCTGAATCCACCTTCGGCGTGAAAGATCGTAGCGGC-CTGCCGCAGGCGGCGCTGAACTACATCAAGCGTATTGAAGAACTGACCGGCGTGCCGATTGATATTATTTCTACCGGCCCCGATCGTACTGAGACGATGATTCTGCGCGACCCGTTCGACGC---GTAAATGGCTATCGA------------------------------------------CGAAAACAAACAGAAAGCGTTGGCGGCAGCACTGGGCCAAATTGAAAAGCAATTTGGTAAAGGCTCCATCATGCGTCTGGGTGAAGACCGTTCTATGGATGTGGAAACTATCTCCACCGGTTCGCTTTCACTGGACATCGCACTCGGTGCGGGCGGTCTGCCGATGGGGCGTATCGTCGAAATTTACGGGCCGGAATCTTCCGGTAAAACGACCCTGACGCTGCAGGTGATTGCCGCTGCGCAGCGTGAAGGTAAAACCTGTGCGTTTATCGATGCGGAACACGCGCTTGACCCTGTTTACGCACGCAAGCTGGGCGTCGATATCGATAACCTGCTCTGCTCTCAGCCGGATACCGGCGAGCAGGCGCTGGAAATCTGTGACGCGCTGGCGCGTTCAGGCGCGGTGGACGTCATTGTGGTCGACTCCGTAGCGGCGCTAACGCCGAAAGCGGAAATCGAAGGCGAAATTGGCGACTCTCACATGGGCCTCGCGGCGCGTATGATGAGCCAGGCGATGCGTAAGCTGGCGGGGAACCTGAAACAGTCCAACACGCTGTTGATTTTCATCAACCAGATCCGTATGAAGATTGGCGTGATG---TTCGGTAACCCGGAAACCACCACCGGCGGTAACGCGCTGAAATTCTACGCCTCTGTTCGTCTTGATATCCGTCGTATTGGCGCGGTGAAAGAGGGCGATAATGTCGTGGGTAGCGAAACGCGTGTGAAAGTGGTGAAAAACAAAATCGCCGCGCCGTTTAAGCAGGCCGAGTTCCAGATCCTCTACGGCGAAGGCATCAACTTCTATGGCGAACTGGTTGACCTGGGCGTGAAAGAGAAGCTGATCGAGAAAGCGGGCGCATGGTACAGCTACAACGGCGAGAAGATTGGCCAGGGTAAAGCGAACGCGACTACCTGGCTGAAAGAGAACCCGGCGACAGCGAAAGAGATCGA----------GAAAAGGGTTCGTG-------AATTAC----------------TGTTG---AGTAATCAGAA---------TGCCACGCCCGATTTC------GCCG------------TTGACG---ATAGCGAAGGCG---TTGCAGAAAC---CAACGAAGATTTT---TAA
>12
AAATTGAAGAGTTTGATCATGGCTCAGATTGAACGCTGGCGGCAGGCCTAACACATGCAAGTCGAACGGTAACAGGAAGC----AGCTTGCTGCTT-TGCTGACGAGTGGCGGACGGGTGAGTAATGTCTGGGAAAC-TGCCTGATGGAGGGGGATAACTACTGGAAACGGTGGCTAATACCGCATAACGTCGCAAGACCAAAGAGGGGGACCTTCGGGCCTCTTGCCATCAGATGTGCCCAGATGGGATTAGCTTGTTGGTGAGGTAACGGCTCACCAAGGCGACGATCCCTAGCTGGTCTGAGAGGATGACCAGCCACACTGGAACTGAGACACGGTCCAGACTCCTACGGGAGGCAGCAGTGGGGAATATTGCACAATGGGCGCAAGCCTGATGCAGCCATGCCGCGTGTATGAAGAAGGCCTTCGGGTTGTAAAGTACTTTCAGCGGGGAGGAAGGTGTTGCGGTTAATAACCGCAGCAATTGACGTTACCCGCAGAAGAAGCACCGGCTAACTCCGTGCCAGCAGCCGCGGTAATACGGAGGGTGCAAGCGTTAATCGGAATTACTGGGCGTAAAGCGCACGCAGGCGGTCTGTCAAGTCGGATGTGAAATCCCCGGGCTCAACCTGGGAACTGCATTCGAAACTGGCAGGCTTGAGTCTTGTAGAGGGGGGTAGAATTCCAGGTGTAGCGGTGAAATGCGTAGAGATCTGGAGGAATACCGGTGGCGAAGGCGGCCCCCTGGACAAAGACTGACGCTCA-GGTGCGAAAGCGTGGGGAGCAAACAGGATTAGATACCCTGGTAGTCCACGCCGTAAACGATGTCTACTTGGAGGTTGTGCCCTTGAGGCGTGGCTTCC-------GGAGCTAACGCGTTAAGTAGACCGCCTGGGGAGTACGGCCGCAAGGTTAAAACTCAAATGAATTGACGGGGGCCCGCACAAGCGGTGGAGCATGTGGTTTAATTCGATGCAACGCGAAGAACCTTACCTGGTCTTGACATCCACAGAACTTT-CCAGAGATGGATTGGT-----GCCTTCGGGAACTGTGAGACAGGTGCTGCATGGCTGTCGTCAGCTCGTGTTGTGAAATGTTGGGTTAAGTCCCGCAACGAGCGCAACCCTTATCCTTTGTTGCCAGCG-ATTAGGTCGGGAACTCAAAGGAGACTGCCAGTGATAAACTGGAGGAAGGTGGGGATGACGTCAAGTCATCATGGCCCTTACGACCAGGGCTACACACGTGCTACAATGGCGCATACAAAGAGAAGCGACCTCGCGAGAGCAAGCGGACCTCATAAAGTGCGTCGTAGTCCGGATTGGAGTCTGCAACTCGACTCCATGAAGTCGGAATCGCTAGTAATCGTGGATCAG-AATGCCACGGTGAATACGTTCCCGGGCCTTGTACACACCGCCCGTCACACCATGGGAGTGGGTTGC-AAAAGAAGTAGGTAGCTTAACCTTCGGGAGGGCGCTTACCACTTTGTGATTCATGACTGGGGTGAAGTCGTAACAAGGTAACCGTAGGGGAACCTGCGGTTGGATCACCTCCTTA--ATGGCTACTGGAAAGATTGTCCAGGTAATCGGCGCCGTGGTCGACG------TCGAGTTCCCTCAGGATGCCGTACCACGCGTGT---ACGATGCCCTTGAGGTGCAGAATGGTAATGAGAAGCTGGTGCTGGAAGTTCAGCAG--CAGCTTGGCGGCGGTATTGTGCGTACCATCGCGATGGGGTCTTCTGACGGTCTGCGTCGCGGTCTGGATGTAAAAGATCTCGAACACCCGATCGAAGTCCCGGTAGGTAAAGCTACGCTGGGTCGTATCATGAACGTCCTGGGCGAACCGGTCGACATGAAAGGCGAGATCGGCGAAGAAGAGCG----TTGGGCGATTCACCGCGCAGCGCCTTCCTACGA-----AGAGTTGTCAAACTCTCAGGAACTGCTGGAAACCGGTATCAAAGTTATCGACCTGATGTGTCCGTTCGCGAAGGGCGGTAAAGTCGGTCTGTTCGGTGGTGCGGGTGTAGGTAAAACCGTAAACATGATGGAGCTTATCCGTAACATCGCGATCGAGCACTCCGGTTACTCAGTGTTTGCGGGCGTAGGGGAACGTACTCGTGAGGGTAACGACTTCTACCACGAAATGACCGACTCCAACGTTATCGATAAAGTATCCCTGGTGTATGGCCAGATGAACGAGCCGCCGGGAAACCGTCTGCGCGTTGCATTGACCGGTCTGACCATGGCGGAGAAATTCCGTGACGAA---GGTCGTGACGTACTGCTGTTCGTCGATAACATCTATCGTTACACCCTGGCCGGTACGGAAGTATCCGCACTGCTGGGCCGTATGCCTTCCGCAGTAGGTTACCAGCCGACTCTGGCGGAAGAGATGGGCGTTCTGCAGGAACGTATCACCTCCACCAAAACCGGTTCTATCACCTCCGTACAGGCGGTATACGTACCGGCGGATGACTTGACTGACCCGTCTCCAGCCACCACCTTTGCGCACTTAGATGCAACCGTGGTACTGAGCCGTCAGATCGCATCCCTGGGTATCTACCCGGCCGTTGACCCGCTGGACTCCACCAGCCGTCAGCTGGATCCGCTGGTTGTTGGTCAGGAACACTACGACACCGCGCGTGGCGTTCAGTCCATCCTGCAGCGTTATCAGGAACTGAAAGACATCATCGCCATCCTCGGTATGGATGAACTGTCTGAAGAAGATAAACTGGTGGTAGCTCGCGCGCGTAAAATTCAGCGCTTCCTGTCCCAGCCGTTCTTCGTGGCGGAAGTATTTACCGGTTCTCCGGGCAAATACGTCTCCCTGAAAGACACCATCCGTGGCTTTAAAGGCATCATGGAAGGCGAATACGATCACCTGCCGGAGCAGGCGTTCTACATGGTCGGTTCCATCGACGAAGCCGTGGAAAAAGCCAAAAAACT---------TTAAATGCG--TATTATTCTG----CTTGGCGCTCCGGGCGCGGGTAAAGGAACTCAGGCTCAGTTCATCATGGAGAAATATGGT------ATTCCGCAAATCTCCACTGGCGATATGCTGCGCGCCGCAGTGAAATCAGGCTCCGAGTTGGGCAAACAGGCGAAAGATATCATGGACGCCGGTAAACTGGTGACCGATGAACTGGTGATTGCGCTGGTTAAAGAGCGTATCGCCCAG-----GAAGACTGCCGTAACGGTTTTCTGCTG---GACGGTTTCCCGCGCACGATCCCGCAGGCTGACGCGATGAA-AGAAGCGGGTATTGTCGTGGATTACGTGCTGGAATTCGACGTACCGGACGAACTGATCGTTGACCGTATTGTGGGTCGTCGCGTACACGCCGCCTCTGGCCGCGTTTACCACGTTAAGTTTAATCCGCCGAAAGTGGAAGGCAAAGATGACGTCACCGGCGA---------AGATCTGACCACCCGTAAAGACGATCAGGAAGA----------GACCGTTCGCAAACGTCTGGTGGAATATCATCAGATGACCGCGCCGCTGATTGGCTACTACCAGAAAGAAGCGGAAGCGGGCAACACCAAATACGCTAAAGTTGACGGTACGCAGGCCGTTGCCGACGTGCGCGCAGCGCTGGAAAAAATC------CTCGGT---TAAATGT---------------CGA------ATTCTTATGACTCCTCCAGTATCAAAGTCCTGAAAGGGCTGGATGCGGTGCGTAAGCGCCCGGGTATGTATATCGGCGACACGGATGACGGCACCGGTCTGCACCACATGGTATTCGAGGTGGTAGATAACGCTATCGACGAAGCGCTCGCAGGTCACTGTAAAGATATCGTCGTGACTATTCACGCCGATAACTCCGTGTCCGTAACGGATGATGGCCGTGGCATTCCGACCGGGATTCACCCGGAAGAAGGCGTCTCGGCGGCGGAAGTGATCATGACCGTTCTGCACGCGGGCGGTAAATTTGACGATAACTCCTATAAAGTCTCCGGCGGTCTGCACGGCGTGGGCGTCTCGGTAGTCAACGCTCTGTCGCAAAAACTGGAAC-TGGTTATCCAGCGAGATGGCAAAATTCACCGTCAGATCTACGAGCACGGCGTGCCGCAGGCACCCCTGGCCGTCACTGGCGATACCGATA---------AAACCGGCACGATGGTACGTTTCTGGCCGAGCCACGAAACCTTCACCAACGTCACTGAATTTGAATATGAGATCCTGGCGAAACGCCTGCGTGAACTGTCATTCCTGAACTCAGGCGTCTCCATCCGCCT----GCGCGACAAGCGCGATGGCAAAGAAGATCATTTCCACTACGAAGGCGGCATCAAGGCGTTTGTTGAATATCTGAACAAGAATAAAACGCCGATCCACCCGAATATCTTCTATTTCTCCACCGAAAAAGACGGTATCGGCGTGGAAGTAGCGCTGCAGTGGAACGATGGTTTCCAGGAAAACATCTACTGCTTTACCAACAACATTCCGCAGCGCGACGGCGGTACTCACCTTGCAGGCTTCCGTGCGGCGATGACCCGTACGCTGAACGCCTACATGGACAAAGAAGGCTACAGCAAAAAA------GCCAAAG--TCA-GCGCCACCGGCGACGATGCCCGTGAAGGTCTGATTGCGGTGGTTTCCGTAAAAGTACCGGATCCGAAATTCTCCTCACAGACCAAAGATAAGCTGGTCTCTTCCGAGGTGAAATCGGCGGTAGAACAGCAGATGAACGAACTGCTGAGCGAATACCTGCTGGAAAACCCATCTGACGCGAAAATCGTCGTCGGCAAAATTATCGACGCCGCGCGTGCGCGTGAAGCGGCGCGTCGCGCCCGTGAAATGACCCGTCGTAAAGGCGCGCTCGATTTAGCCGGTCTGCCGGGCAAACTGGCGGACTGTCAGGAACGCGACCCGGCGCTGTCCGAACTGTACCTGGTGGAAGGGGACTCCGCGGGCGGCTCTGCGAAGCAGGGGCGTAACCGCAAGAACCAGGCGATTCTGCCGCTGAAAGGTAAAATCCTTAACGTCGAGAAAGCGCGCTTCGACAAGATGCTTTCCTCCCAGGAAGTGGCGACGCTGATCACCGCGCTGGGCTGCGGTATCGGTCGCGACGAGTACAACCCGGACAAGCTGCGCTATCACAGCATCATCATCATGACCGATGCGGACGTCGACGGCTCGCACATCCGTACGCTGCTGTTGACCTTCTTCTATCGTCAGATGCCGGAAATTGTCGAGCGTGGCCACGTCTACATTGCGCAGCCGCCGCTGTACAAAGTGAAGAAAGGTAAGCAGGAACAGTACATTAAAGACGACGAAGCGATGGATCAGTACCAGATTTCCATCGCGCTTGACGGTGCGACTCTGCACGCGAACGCTCATGCGCCGGCGCTATCCGGCGAAGCGTTAGAAAAACTGGTCTCTGAATATAACGCCACGCAGAAAATGATTGGTCGTATGGAGCGTCGCTTCCCGAAAGCGCTGCTC--------AAAGAGCT--GGTGTAT----CAGCCAACT----CTGACCGAAGCCGATCTTTCTGATGAGCAGA-------CTGTAACGCGCTGGGTGAATGCGCTGATTACCGAGCTGAACGAGAAAGAGCAGCACGGCAGTCAGTGGAAGTTCGATGTTCATAC----TAATACGGAACAGAATCTGTTCGAGCCGATCGTTCGCGTGCGTACGCATGGCGTGGATACCGATTATCCGTTGGATCACGAGTTTGTGACCGGCGCGGAATATCGTCGTATCTGCACGCTGGGCGAGAAGCTGCGTGGTCTGATTGAAGAGGA----CGCGTTTATCGAA--CGCGGCGAGCGTCGCCAGCCGGTAACCAGCTTCGAGCAGGCG------CTGGAGTGGCTGGTGAAAG-----AATCACGTCGC----GGTCTGGCTATCCAGCGTTATAAAGGTCTGGGTGAAATGAACCCGGATCAGCTGTGGGAAACCACCATGGACCCGGAAAGCCGCCGTATGCTGCGCGTGACCGTCAAAGATGCAATTGCTGCCGAC-CAGC-TGTTCACTACGCTGATGGGTGATGCCGTTGAGCCGCGTCGTGCCTTTATCGAGGAGAACGCCCTGAAAGCAGCGAATATCGATATTTAAATGGGTAACAACGTCGTCGTACTGGGCACCCAATGGGGTGACGAAGGTAAAGGAAAGATCGTCGATCTTCTGACTGAACGGGCTAAATATGTTGTACGCTACCAGGGCGGTCACAACGCAGGCCATACTCTCGTAATCAACGGTGAAAAAACCGTTCTCCATCTTATTCCATCAGGTATTCTTCGCGAGAATGTAACCAGCATCATCGGTAACGGTGTTGTGCTGTCTCCGAGCGCGCTGATGA--------AAGAGATGA---------AAGAACTGGAAGACCGTGGCATCCCCGTTCGTGAGCGTCTGCTGCTGTCTGAAGCCTGTCCGCTGATCCTTGATTATCACGTTGCGCTGGATAACGCGCGT-----GAGAAAGCGCGTGGCGCGAAAGCGATCGGCACCACCGGGCGTGGAATCGGGCCTGCTTATGAAGATAAAGTGGCACGTCGCGGTCTGCGTGTTGGTGACCTTTTCGACAAAGAAACCTTCGCTGAAAAACTGAAAG---------AAGTGATGGAATATCACAAC------TTCCAGTTGGTTAACTACTACAAAGCTGAAGCGGTTGATTACCAGAAAGTTCTGGATGATACGATGGCTGTTGCCGACATCCTGACTTCTATGGTTGTTGACGTTTCGGACCTGCTCGACCAGGCGCGTCAGCGTGGCGATTTCGTCATGTTTGAAGGTGCGCAGGGTACCCTGCTGGATATCGACCACGGTACTTATCCGTACGTAACTTCTTCTAACACCACTGCAGGTGGCGTGGCGACCGGTTCCGGCCTGGGCCCGCGTTATGTTGATTACGTTCTGGGTATCCTCAAAGCTTACTCCACTCGCGTAGGTGCGGGTCCGTTCCCGACCGAACTGTTTGATGAAACC---------GGCGAGTTCC---TCTGCAAGC-AGGGTAACGAATATGGCGCTACTACCGGCCGTCGTCGTCGTACCGGCTGGCTGGACACCGTTGCCGTTCGTCGTGCGGTACAGCTGAACTCCCTGTCTGGCTTCTGCC-TGACCAAACTGGACGTGCTGGATGGCCTGAAAGAGGTGAAACTCTGCGTGGCTTACCGTATGCCGGATGGTCGCGAAGTGACTACCACTCCGCTGGCAGCTGACGACTGGAAAGGTGTAGAGCCGATTTACGAAACCATGCCGGGCTGGTCTGAATCCACCTTCGGCGTGAAAGATCGTAGCGGT-CTGCCGCAGGCGGCGCTGAACTACATCAAGCGTATTGAAGAACTGACCGGCGTGCCGATTGATATTATTTCTACCGGCCCCGATCGTACTGAGACGATGATTCTGCGCGACCCGTTCGACGC---GTAAATGGCTATCGA------------------------------------------CGAAAACAAACAGAAAGCGTTGGCGGCAGCACTGGGCCAAATTGAAAAGCAATTTGGTAAAGGCTCCATCATGCGTCTGGGTGAAGACCGTTCTATGGATGTGGAAACTATCTCCACCGGTTCGCTTTCACTGGACATCGCACTCGGTGCGGGCGGTCTGCCGATGGGGCGTATCGTCGAAATTTACGGGCCGGAATCTTCCGGTAAAACGACCCTGACGCTGCAGGTGATTGCCGCTGCGCAGCGTGAAGGTAAAACCTGTGCGTTTATCGATGCGGAACACGCGCTTGACCCTGTTTACGCACGCAAGCTGGGCGTCGATATCGATAACCTGCTCTGCTCTCAGCCGGATACCGGCGAGCAGGCGCTGGAAATCTGTGACGCGCTGGCGCGTTCAGGCGCGGTGGACGTCATTGTGGTCGACTCCGTAGCGGCGCTAACGCCGAAAGCGGAAATCGAAGGCGAAATCGGCGACTCTCACATGGGCCTCGCGGCGCGTATGATGAGCCAGGCGATGCGTAAGCTGGCGGGGAACCTGAAACAGTCCAACACGCTGTTGATTTTCATCAACCAGATCCGTATGAAGATTGGCGTGATG---TTCGGTAACCCGGAAACCACCACCGGCGGTAACGCGCTGAAATTCTACGCCTCTGTTCGTCTTGATATCCGTCGTATTGGCGCGGTGAAAGAGGGCGATAATGTCGTGGGTAGCGAAACGCGTGTGAAAGTGGTGAAAAACAAAATCGCCGCGCCGTTTAAGCAGGCCGAGTTCCAGATCCTCTACGGTGAAGGCATCAACTTCTATGGCGAACTGGTTGACCTGGGCGTGAAAGAGAAGCTGATCGAGAAAGCGGGCGCATGGTACAGCTACAACGGCGAGAAGATTGGCCAGGGTAAAGCGAACGCGACTACCTGGCTGAAAGAGAACCCGGCGACAGCGAAAGAGATCGA----------GAAAAGGGTTCGTG-------AATTAC----------------TGTTG---AGTAATCAGAA---------TGCCACGCCCGATTTC------GCCG------------TTGACG---ATAGCGAAGGCG---TTGCAGAAAC---CAACGAAGATTTT---TAA
>13
AAATTGAAGAGTTTGATCATGGCTCAGATTGAACGCTGGCGGCAGGCCTAACACATGCAAGTCGAACGGTAACAGGAAGC----AGCTTGCTGCTT-TGCTGACGAGTGGCGGACGGGTGAGTAATGTCTGGGAAAC-TGCCCGGTGGAGGGGGATAACTACTGGAAACGGTAGCTAATACCGCATAACGTCGCAAGACCAAAGAGGGGGACCTTCGGGCCTCTTGCCACCGGATGTGCCCAGATGGGATTAGCTTGTTGGTGAGGTAACGGCTCACCAAGGCGACGATCCCTAGCTGGTCTGAGAGGATGACCAGCCACACTGGAACTGAGACACGGTCCAGACTCCTACGGGAGGCAGCAGTGGGGAATATTGCACAATGGGCGCAAGCCTGATGCAGCCATGCCGCGTGTATGAAGAAGGCCTTCGGGTTGTAAAGTACTTTCAGCGGGGAGGAAGGGATTGTGGTTAATAACCGCAGTCATTGACGTTACCCGCAGAAGAAGCACCGGCTAACTCCGTGCCAGCAGCCGCGGTAATACGGAGGGTGCAAGCGTTAATCGGAATTACTGGGCGTAAAGCGCACGCAGGCGGTCTGTCAAGTCGGATGTGAAATCCCCGGGCTCAACCTGGGAACTGCATTCGAAACTGGCAGGCTTGAGTCTCGTAGAGGGGGGGGGAATTCCAGGTGTAGCGGTGAAATGCGTAGAGATCTGGAGGAATACCGGTGGCGAAGGCGGCCCCCTGGACGAAGACTGACGCTCA-GGTGCGAAAGCGTGGGGAGCAAACAGGATTAGATACCCTGGTAGTCCACGCCGTAAACGATGTCTACTTGGAGGTTGTGCCCCTGAGGCGTGGCTTCC-------GGAGCTAACGCGTTAAGTAGACCGCCTGGGGAGTACGGCCGCAAGGTTAAAACTCAAATGAATTGACGGGGGCCCGCACAAGCGGTGGAGCATGTGGTTTAATTCGATGCAACGCGAAGAACCTTACCTGGTCTTGACATCCAGAGAACTTT-CCAGAGATGGATTGGT-----GCCTTCGGGAACTCTGAGACAGGTGCTGCATGGCTGTCGTCAGCTCGTGTTGTGAAATGTTGGGTTAAGTCCCGCAACGAGCGCAACCCTTATCCTTTGTTGCCAGCG-GTCCGGCCGGGAACTCAAAGGAGACTGCCAGTGATAAACTGGAGGAAGGTGGGGATGACGTCAAGTCATCATGGCCCTTACGACCAGGGCTACACACGTGCTACAATGGCATATACAAAGAGAAGCGACCTCGCGAGAGCAAGCGGACCTCATAAAGTATGTCGTAGTCCGGATTGGAGTCTGCAACTCGACTCCATGAAGTCGGAATCGCTAGTAATCGTGGATCAG-AATGCCACGGTGAATACGTTCCCGGGCCTTGTACACACCGCCCGTCACACCATGGGAGTGGGTTGC-AAAAGAAGTAGGTAGCTTAACCTCCGGGAGGGCGCTTACCACTTTGTGATTCATGACTGGGGTGAAGTCGTAACAAGGTAACCGTAGGGGAACCTGCGGTTGGATCACCTCCTTA--ATGGCTACTGGAAAAATTGTCCAGGTAATCGGCGCCGTAGTTGACG------TCGAGTTCCCTCAGGATGCCGTACCGCGCGTGT---ACGACGCCCTTGAGGTACAGAATGGTAATGAGCGTCTGGTGCTGGAAGTGCAGCAG--CAGCTCGGCGGCGGTATCGTACGTACCATCGCTATGGGTTCTTCCGACGGTCTGCGTCGTGGTCTGGAAGTGAAAGACCTCGAACACCCGATCGAAGTCCCGGTAGGTAAAGCAACGCTGGGTCGTATCATGAACGTACTGGGCGAACCAGTAGACATGAAAGGCGACATCGGTGAAGAAGAACG----CTGGGCTATCCACCGCGACGCGCCGTCCTATGA-----AGAGTTGTCTAACTCTCAGGAACTGCTGGAAACCGGCATCAAAGTTATCGACCTGATGTGTCCGTTCGCCAAGGGCGGTAAAGTCGGTCTGTTCGGTGGTGCAGGCGTAGGTAAAACCGTAAACATGATGGAGCTGATCCGTAACATCGCGATCGAGCACTCCGGTTACTCCGTGTTTGCGGGCGTGGGTGAACGTACTCGTGAGGGTAACGACTTCTACCACGAAATGACCGACTCCAACGTTATCGACAAAGTATCCCTGGTATACGGCCAGATGAACGAGCCGCCGGGAAACCGTCTGCGCGTGGCGCTGACCGGTCTGACCATGGCGGAAAAATTCCGTGACGAA---GGTCGTGACGTTCTGCTGTTCGTCGACAACATCTACCGTTACACCCTGGCCGGTACGGAAGTATCCGCACTGCTGGGTCGTATGCCTTCCTCGGTAGGTTATCAGCCGACCCTGGCGGAGGAGATGGGCGTTCTGCAGGAACGTATTACCTCCACCAAAACCGGTTCTATCACCTCCGTACAGGCGGTATACGTACCGGCGGATGACCTGACTGACCCGTCTCCGGCAACCACCTTTGCGCACCTTGACGCTACCGTGGTACTGAGCCGTCAGATCGCCTCTCTGGGTATCTACCCGGCCGTTGACCCGCTGGACTCCACCAGCCGTCAGCTGGACCCGCTGGTGGTAGGTCAGGAACACTACGACACCGCGCGTGGCGTACAGTCTATCCTGCAGCGTTACCAGGAACTGAAAGACATCATCGCCATCCTCGGTATGGATGAACTGTCTGAAGAAGACAAACTGGTGGTAGCACGCGCGCGTAAGATTCAGCGCTTCCTGTCCCAGCCGTTCTTCGTAGCGGAAGTCTTTACCGGTTCTCCGGGTAAATACGTTGCGCTGAAAGACACCATCCGTGGCTTTAAAGGCATCATGGAAGGCGAATACGATCACCTGCCGGAGCAGGCGTTCTATATGGTCGGTTCCATCGACGAAGCCGTGGAAAAAGCCAAAAAACT---------TTAAATGCG--TATCATTCTG----CTTGGCGCTCCGGGCGCGGGTAAAGGAACTCAGGCTCAGTTCATCATGGAGAAGTATGGT------ATTCCGCAAATCTCCACCGGCGATATGCTGCGTGCCGCCGTCAAATCTGGCTCCGAGCTGGGTAAAAAAGCGAAAGATATTATGGACGCCGGTAAGCTGGTGACCGATGAGCTGGTGATCGCGCTGGTAAAAGAGCGTATCGCTCAG-----GAAGATTGCCGTAATGGTTTCCTGTTA---GACGGCTTCCCGCGTACTATCCCGCAGGCTGACGCCATGAA-AGAGGCGGGCATCGTGGTGGATTACGTTCTTGAATTTGACGTACCGGATGAGCTGATCGTTGACCGTATTGTGGGCCGCCGCGTACACGCCGCCTCTGGCCGCGTTTACCACATCAAATTCAATCCGCCGAAAGTTGAAGGCAAAGATGATGTGACCGGCGA---------AGATCTGACCACCCGTAAAGACGACCAGGAAGA----------AACCGTGCGTAAGCGCCTGGTGGAATATCATCAGATGACCGCGCCGCTGATTGGCTACTATCAGAAAGAAGCGGAAGCGGGTAACACCCAATACGCTAAAGTTGACGGCACCCAGGCCGTTGCCGACGTGCGCGCAGATCTGGAAAAAATC------CTCGGT---TAAATGT---------------CGA------ATTCCTATGACTCCTCCAGTATCAAAGTCCTGAAAGGACTCGATGCGGTGCGTAAGCGCCCGGGTATGTATATCGGCGACACGGATGACGGCACCGGTCTGCACCACATGGTATTTGAGGTGGTAGATAACGCTATCGACGAAGCGCTCGCGGGTCACTGTAAAGATATTATCGTCACCATTCACGCCGATAACTCCGTTTCCGTACAGGATGACGGACGCGGCATCCCGACCGGTATTCACCCGGAAGAGGGGGTGTCGGCGGCGGAAGTGATCATGACCGTTCTGCACGCGGGCGGTAAATTCGACGATAACTCTTATAAAGTGTCCGGCGGTCTGCACGGCGTTGGCGTTTCCGTAGTAAACGCCCTGTCGCAGAAACTGGAAC-TGGTTATCCAGCGCGATAACAAAATTCACCGTCAGATCTACGTGCATGGCGTGCCGCAGGCGCCGCTGGCCGTAACCGGCGACACCGACA---------AGACCGGTACGATGGTGCGTTTCTGGCCGAGCCTGGAAACCTTCACCAACGTCACTGAATTTGAATATGAGATCCTGGCGAAGCGTCTGCGCGAGCTGTCCTTCCTTAACTCCGGCGTCTCTATCCGTCT----TAAAGACAAGCGCGACGGTAAAGAGGATCATTTCCACTACGAAGGCGGCATCAAGGCGTTCGTTGAGTATCTGAACAAGAACAAAACGCCGATCCACCCGAACATCTTCTACTTCTCCACGGAAAAAGACGGTATCGGCGTGGAAGTGGCATTGCAGTGGAACGATGGTTTCCAGGAAAACATCTACTGCTTTACCAACAACATTCCGCAGCGTGACGGCGGTACGCACCTGGCAGGCTTCCGTGCGGCGATGACCCGTACTCTGAATGCCTACATGGATAAAGAAGGCTACAGCAAAAAA------GCCAAAG--TCA-GCGCCACCGGCGACGATGCCCGCGAAGGGCTGATCGCGGTGGTGTCCGTGAAGGTGCCGGATCCGAAATTCTCCTCCCAGACCAAAGACAAGCTGGTGTCGTCTGAGGTGAAATCGGCGGTGGAACAGCAGATGAACGAACTGCTGAGCGAATACCTGCTGGAGAACCCGTCCGACGCGAAAATTGTAGTCGGCAAGATTATCGACGCGGCGCGCGCCCGTGAAGCGGCGCGTCGCGCCCGTGAAATGACCCGTCGTAAAGGCGCGCTGGACTTAGCCGGTCTGCCGGGCAAGCTGGCGGACTGTCAGGAACGCGATCCGGCGCTGTCCGAACTGTACCTTGTGGAAGGGGACTCCGCGGGCGGCTCTGCGAAGCAGGGGCGTAACCGCAAGAATCAGGCGATTCTGCCGCTGAAGGGGAAAATCCTCAACGTCGAGAAAGCGCGCTTCGACAAGATGCTCTCTTCTCAGGAAGTGGCGACGCTGATCACCGCGCTGGGCTGCGGCATTGGCCGTGACGAGTACAACCCGGACAAACTGCGCTATCACAGCATCATCATCATGACCGATGCGGACGTCGACGGCTCGCACATCCGTACGCTGCTGTTGACCTTCTTCTACCGTCAGATGCCGGAAATCGTCGAGCGCGGGCACGTCTACATTGCCCAGCCGCCGCTGTACAAAGTGAAGAAAGGCAAGCAGGAACAGTACATTAAAGACGATGAAGCTATGGACCAGTACCAGATCTCCATCGCGCTGGACGGTGCGACCCTGCATACCAACGCCAGCGCCCCGGCGCTGTCTGGCGAAGCGTTAGAGAAGCTGGTTTCTGAGTACAACGCGGCGCAGAAAATGATTGGCCGTATGGAGCGTCGTTTCCCGAAAGCGCTGCTG--------AAAGAGCT--GGTTTAT----CAACCGACG----CTGGTGGAAGCCGATCTCGCTGACGAGCAGA-------AAGTGACCCGTTGGGTGAACGCGCTGATCACCGAGCTGAACGAGAAAGAGCGGCACGGCAGCATGTGGAAATTCGATATTCAGCA----CAATGCGGAACAGAATCTGTACGAGCCGATCGTTCGCGTGCGTACCCACGGCGTGGATACCGACTACCCGCTGGATCATGAGTTTGTCACCGGCGCGGAATACCGTCGTATCTGCACGCTGGGCGAGAAGCTGCGCGGCCTGATTGAAGAAGA----TGCGTTTATTGAA--CGCGGCGAGCGTCGTCAGCCGGTCGCCAGCTTCGAGCAGGCG------CTGGACTGGCTGGTGAAGG-----AGTCCCGTCGC----GGCCTCGCTATCCAGCGTTATAAAGGTCTGGGCGAGATGAACCCGGAACAGCTATGGGAAACCACGATGGACCCGGAAAGCCGTCGTATGCTGCGCGTTACCGTGAAAGATGCGATTGCCGCCGAC-CAGC-TGTTCACCACGCTGATGGGCGACGCCGTGGAACCGCGTCGTGCGTTTATCGAAGAAAACGCCCTGAAAGCGGCGAACATCGATATTTAAATGGGTAACAACGTCGTCGTACTGGGCACCCAATGGGGTGACGAAGGTAAAGGAAAGATCGTCGATCTTCTGACTGAACGGGCTAAATATGTTGTGCGCTACCAGGGTGGACACAACGCAGGCCATACTCTCGTAATCAACGGTGAAAAAACCGTCCTCCATCTTATTCCATCAGGCATTCTTCGCGAGAACGTAACCAGCATCATCGGTAACGGTGTTGTGCTGTCTCCTGCTGCGCTGATGA--------AAGAGATGA---------AAGGTCTGGAAGACCGTGGCATCCCCGTTCGTGAGCGTCTGCTCCTGTCTGAAGCCTGTCCGCTGATTCTTGATTATCACGTGGCGCTCGATAACGCCCGT-----GAGAAAGCGCGTGGCGCAAAAGCGATCGGCACCACAGGTCGCGGCATCGGGCCGGCTTATGAAGACAAAGTGGCGCGTCGCGGTCTGCGCGTCGGCGACCTGTTCGACAAAGCGACCTTCGCTGAAAAACTGAAAG---------AAGTGATGGAATATCACAAC------TTCCAGCTGGTTAACTTCTACAAAGTGGAAGCCGTTGACTACCAGAAAGTGCTGGATGATGTGATGGCGATTGCCGACATCCTGACCGCTATGGTTGTTGATGTTTCCGATCTGCTGGACCAGGCGCGCAAGCGTGGCGATTTCGTCATGTTTGAAGGCGCGCAGGGTACGCTGCTGGATATTGACCACGGTACGTATCCGTACGTGACCTCCTCGAACACCACCGCTGGCGGCGTGGCGACCGGCTCCGGCCTGGGGCCGCGTTATGTGGACTACGTTCTGGGGATCATCAAAGCGTACTCCACGCGCGTGGGCGCGGGTCCGTTCCCGACCGAGCTGTTTGATGAAACC---------GGCGAGTTCC---TCTGCAAGC-AGGGTAACGAATACGGCGCCACCACCGGTCGTCGTCGTCGTACCGGCTGGCTGGACTCCGTCGCCGTGCGCCGTGCGGTACAGATCAACTCTCTGTCTGGCTTCTGCC-TGACCAAACTGGACGTGCTGGACGGTCTGAAAGAGGTGAAAATCTGTGTCGCCTACCGTATGCCGGATGGCCGCGAAGTCACCACCACTCCGCTGGCGGCTGACGACTGGCAAGGTATTGAGCCGATCTACGAAACCATGCCGGGCTGGTCTGAGTCCACCTTCGGCGTGAAAGAGCGTAGCGGT-CTGCCGCAGGCGGCGCTGAACTACATCAAGCGTATCGAAGAACTGACCGGCGTGCCGATTGATATTATCTCTACCGGCCCGGATCGTACTGAAACCATGATTCTGCGCGATCCATTCGACGC---ATAAATGGCTATCGA------------------------------------------CGAAAACAAACAGAAAGCGTTGGCGGCAGCACTGGGCCAGATCGAAAAGCAATTCGGTAAAGGCTCCATCATGCGCCTGGGTGAAGACCGCTCCATGGATGTGGAAACCATCTCCACCGGTTCGCTTTCACTGGATATCGCCCTGGGCGCAGGCGGCCTGCCGATGGGCCGTATCGTTGAAATTTACGGTCCGGAATCATCCGGTAAAACTACGCTGACGTTACAGGTGATCGCCGCAGCGCAGCGCGAAGGTAAAACCTGCGCGTTTATCGATGCGGAACATGCGCTGGACCCTGTTTATGCGCGCAAGCTGGGCGTCGATATCGACAACCTGCTCTGCTCACAGCCGGATACCGGCGAGCAGGCGCTGGAAATCTGTGACGCGCTGGCGCGCTCCGGCGCCGTTGACGTTATCGTCGTCGACTCCGTTGCGGCGCTGACGCCGAAAGCGGAGATTGAAGGCGAAATCGGCGACTCTCACATGGGCCTCGCGGCGCGTATGATGAGTCAGGCGATGCGTAAGCTGGCGGGTAACCTGAAGCAGTCCAATACGCTGCTGATCTTCATCAACCAGATCCGTATGAAAATCGGCGTTATG---TTCGGTAACCCGGAAACCACTACCGGTGGTAACGCGCTGAAATTCTATGCCTCTGTTCGTCTGGACATCCGTCGTATCGGCGCGGTAAAAGAGGGCGATAACGTGGTGGGTAGCGAAACCCGCGTGAAGGTGGTGAAGAACAAAATCGCCGCGCCGTTTAAACAGGCCGAGTTCCAGATCCTCTATGGTGAAGGGATCAACTTCTATGGCGAACTGGTTGACCTGGGCGTGAAAGAGAAGCTGATCGAGAAAGCGGGCGCATGGTACAGCTATAACGGCGAGAAAATTGGTCAGGGTAAAGCGAATGCCACTACCTGGCTGAAAGAGAACCCGGCTACCGCCAAAGAGATTGA----------GAAAAAGGTTCGCG-------AGCTGC----------------TGCTC---AACAACCAGGA---------CTCCACGCCGGACTTC------TCCG------------TTGACG---ACGGTGAAGGCG---TGGCGGAAAC---CAACGAAGATTTT---TAA
>14
AAATTGAAGAGTTTGATCATGGCTCAGATTGAACGCTGGCGGCAGGCCTAACACATGCAAGTCGAACGGTAACAGGAAGC----AGCTTGCTGCTT-CGCTGACGAGTGGCGGACGGGTGAGTAATGTCTGGGAAAC-TGCCTGATGGAGGGGGATAACTACTGGAAACGGTAGCTAATACCGCATAACGTCGCAAGACCAAAGAGGGGGACCTTCGGGCCTCTTGCCATCAGATGTGCCCAGATGGGATTAGCTTGTTGGTGGGGTAACGGCTCACCAAGGCGACGATCCCTAGCTGGTCTGAGAGGATGACCAGCCACACTGGAACTGAGACACGGTCCAGACTCCTACGGGAGGCAGCAGTGGGGAATATTGCACAATGGGCGCAAGCCTGATGCAGCCATGCCGCGTGTATGAAGAAGGCCTTCGGGTTGTAAAGTACTTTCAGCGGGGAGGAAGGTGTTGTGGTTAATAACCGCAGCAATTGACGTTACCCGCAGAAGAAGCACCGGCTAACTCCGTGCCAGCAGCCGCGGTAATACGGAGGGTGCAAGCGTTAATCGGAATTACTGGGCGTAAAGCGCACGCAGGCGGTCTGTTAAGTCAGATGTGAAATCCCCGGGCTCAACCTGGGAACTGCATCTGATACTGGCAGGCTTGAGTCTCGTAGAGGGGGGTAGAATTCCAGGTGTAGCGGTGAAATGCGTAGAGATCTGGAGGAATACCGGTGGCGAAGGCGGCCCCCTGGACGAAGACTGACGCTCA-GGTGCGAAAGCGTGGGGAGCAAACAGGATTAGATACCCTGGTAGTCCACGCCGTAAACGATGTCGACTTGGAGGTTGTGCCCTTGAGGCGTGGCTTCC-------GGAGCTAACGCGTTAAGTCGACCGCCTGGGGAGTACGGCCGCAAGGTTAAAACTCAAATGAATTGACGGGGGCCCGCACAAGCGGTGGAGCATGTGGTTTAATTCGATGCAACGCGAAGAACCTTACCTGGTCTTGACATCCACAGAACTTG-GCAGAGATGCCTTGGT-----GCCTTCGGGAACTGTGAGACAGGTGCTGCATGGCTGTCGTCAGCTCGTGTTGTGAAATGTTGGGTTAAGTCCCGCAACGAGCGCAACCCTTATCCTTTGTTGCCAGCG-GTTAGGCCGGGAACTCAAAGGAGACTGCCAGTGATAAACTGGAGGAAGGTGGGGATGACGTCAAGTCATCATGGCCCTTACGACCAGGGCTACACACGTGCTACAATGGCATATACAAAGAGAAGCGACCTCGCGAGAGCAAGCGGACCTCATAAAGTATGTCGTAGTCCGGATTGGAGTCTGCAACTCGACTCCATGAAGTCGGAATCGCTAGTAATCGTGGATCAG-AATGCCACGGTGAATACGTTCCCGGGCCTTGTACACACCGCCCGTCACACCATGGGAGTGGGTTGC-AAAAGAAGTAGGTAGCTTAACCTTCGGGAGGGCGCTTACCACTTTGTGATTCATGACTGGGGTGAAGTCGTAACAAGGTAACCGTAGGGGAACCTGCGGTTGGATCACCTCCTTA--ATGGCTACTGGAAAAATTGTCCAGGTAATCGGCGCCGTAGTTGACG------TCGAGTTCCCTCAGGATGCCGTACCGCGCGTGT---ACGACGCCCTTGAGGTGCAGAATGGTAATGAACATCTGGTGCTGGAAGTTCAGCAG--CAGCTCGGTGGCGGTATCGTACGTACCATCGCCATGGGTTCTTCCGACGGCCTGCGTCGTGGTCTGGATGTGAAAGACCTTGAGCACCCGATCGAAGTCCCGGTAGGTAAAGCAACGCTGGGTCGTATCATGAACGTACTGGGCGAACCAGTAGATATGAAAGGCGAGATCGGTGAAGAAGAGCG----TTGGGCTATCCACCGTGCGGCACCGTCCTACGA-----AGAGTTGTCAAACTCTCAGGAACTGCTGGAAACCGGTATCAAAGTTATCGACCTGATGTGTCCGTTCGCGAAGGGCGGTAAAGTGGGTCTGTTCGGTGGTGCGGGTGTAGGTAAAACCGTAAACATGATGGAGCTGATCCGTAACATCGCGATCGAACACTCCGGTTACTCCGTGTTTGCGGGCGTAGGTGAACGTACTCGTGAGGGTAACGACTTCTACCACGAAATGACCGACTCCAACGTTATCGACAAAGTATCCCTAGTTTACGGCCAGATGAACGAGCCGCCGGGAAACCGTCTGCGCGTTGCGCTGACCGGCCTGACCATGGCGGAGAAATTCCGTGACGAA---GGTCGTGACGTTCTGCTGTTCGTCGACAACATCTACCGTTACACCCTGGCCGGTACGGAAGTATCCGCACTGCTGGGTCGTATGCCTTCAGCGGTAGGTTACCAGCCGACCCTGGCGGAAGAGATGGGTGTTTTGCAGGAACGTATCACCTCCACCAAAACCGGTTCTATCACATCCGTACAGGCGGTATACGTACCTGCGGATGACTTGACTGACCCGTCTCCAGCCACCACCTTTGCGCACCTTGACGCAACCGTGGTACTGAGCCGTCAGATCGCGTCTCTGGGTATCTACCCGGCCGTTGACCCGCTGGATTCCACCAGCCGTCAGCTGGACCCGCTGGTTGTTGGTCAGGAGCACTACGACACCGCGCGTGGCGTACAGTCTATCCTGCAACGTTACCAGGAACTGAAAGACATCATCGCCATCCTGGGTATGGATGAACTGTCTGAAGAAGACAAACTGGTGGTAGCTCGCGCACGTAAGATTCAGCGCTTCCTGTCCCAGCCGTTCTTCGTGGCAGAAGTATTTACCGGTTCTCCGGGTAAATACGTCTCCCTGAAAGACACCATCCGTGGCTTTAAAGGCATCATGGAAGGCGAATACGATCACCTGCCGGAGCAGGCGTTCTACATGGTCGGTTCCATCGACGAAGCCGTGGAAAAAGCCAAAAAACT---------TTAAATGCG--TATCATTCTG----CTTGGCGCTCCGGGCGCGGGTAAAGGAACTCAGGCTCAGTTCATCATGGAGAAATATGGT------ATTGTGCAAATCTCCACTGGCGACATGCTGCGTGCCGCCGTGAAATCTGGCTCCGAGCTGGGTAAACAAGCGAAAGACATCATGGACGCCGGCAAGCTGGTGACCGATGAGCTGGTGATTGCGCTGGTAAAAGAGCGTATCGCGCAG-----GACGATTGCCGCAACGGTTTCCTGCTG---GACGGCTTCCCGCGTACAATTCCGCAGGCTGACGCCATGAA-AGAAGCGGGCATTGCGGTTGACTATGTTCTCGAATTCGACGTACCGGACGAGCTGATCGTTGACCGCATCGTGGGCCGTCGCGTGCACGCGGCGTCTGGCCGTGTTTATCACATCAAATTCAATCCGCCGAAAGTGGAAGGCAAGGACGATGTGACCGGCGA---------AGAGCTGACCACCCGTAAAGACGATCAGGAAGA----------GACCGTTCGTAAGCGTCTGGTGGAATACCATCAGATGACTGCGCCGCTGATTGGTTATTACCAGAAAGAAGCAGAAGCGGGTAACACTAAATACGCGAAAGTGGACGGTACTCAGGCCGTTGCCGATGTGCGTGCTGACCTTGAAAAAATC------CTCGGT---TAAATGT---------------CGA------ATTCTTATGACTCCTCCAGTATCAAAGTCCTGAAAGGGCTGGATGCGGTGCGTAAGCGCCCGGGTATGTATATCGGCGACACGGATGACGGCACCGGTCTGCACCACATGGTATTCGAGGTGGTAGATAACGCTATCGACGAAGCGCTCGCGGGTCACTGTAAAGACATTATCGTCACCATTCATGCCGATAACTCCGTATCCGTGCAGGATGACGGGCGTGGCATCCCGACCGGTATTCACCCGGAAGAGGGCGTTTCTGCTGCGGAAGTGATCATGACCGTGCTGCACGCGGGCGGTAAATTTGACGATAACTCCTATAAAGTGTCCGGCGGTCTGCACGGCGTGGGTGTTTCCGTGGTTAACGCCCTGTCCCAGAAACTGGAAC-TGGTTATCCAGCGCGATAACAAAATCCACCGTCAGATCTATGAGCATGGCGTACCGCAGGCGCCGCTGGCGGTGACTGGCGAAACTGATA---------AAACCGGTACGATGGTGCGTTTCTGGCCGAGCCTGGAAACCTTCACCAACGTCACCGAATTTGAATACGAAATTCTGGCTAAGCGTCTGCGTGAGCTGTCCTTCCTGAACTCCGGCGTCTCTATTCGTCT----GAAAGACAAGCGCGACGGCAAAGAAGATCATTTCCACTACGAAGGCGGCATCAAAGCGTTTGTTGAGTACCTCAACAAGAACAAAACGCCGATCCACCCGAATATCTTCTACTTCTCCACCGAAAAAGACGGTATCGGCGTGGAAGTGGCATTGCAGTGGAACGACGGTTTCCAGGAAAACATCTACTGCTTTACCAACAACATTCCGCAGCGTGACGGCGGTACGCACCTTGCAGGCTTCCGTGCGGCGATGACCCGTACCCTGAACGCCTATATGGATAAAGAAGGCTACAGCAAGAAA------GCCAAAG--TCA-GCGCCACCGGCGACGATGCGCGTGAAGGCCTGATTGCCGTGGTTTCCGTGAAGGTGCCGGACCCGAAATTCTCCTCCCAGACCAAAGATAAACTGGTCTCTTCCGAGGTGAAATCGGCGGTGGAACAGCAGATGAACGAGCTGCTGAGCGAATACCTGCTGGAAAACCCGTCCGACGCTAAAATCGTGGTCGGCAAAATTATCGATGCGGCGCGTGCGCGTGAAGCCGCGCGTCGTGCGCGTGAAATGACGCGTCGTAAAGGCGCGCTGGATCTGGCGGGTCTGCCGGGTAAACTGGCGGATTGTCAGGAACGCGACCCGGCGCTGTCTGAACTGTACCTTGTGGAAGGGGACTCCGCGGGCGGCTCTGCTAAACAGGGTCGTAACCGCAAGAACCAGGCGATTCTGCCGCTGAAGGGTAAAATCCTCAACGTGGAGAAAGCGCGCTTCGACAAGATGCTCTCTTCCCAGGAAGTGGCGACGCTGATCACCGCACTGGGCTGCGGCATCGGTCGTGACGAGTACAACCCGGATAAACTGCGCTATCACAGCATCATCATCATGACCGATGCGGACGTCGATGGCTCGCACATCCGTACGCTGCTGTTGACCTTCTTCTATCGTCAGATGCCGGAAATCGTCGAGCGCGGTCACGTCTACATTGCGCAGCCGCCGCTGTACAAAGTGAAGAAAGGCAAGCAGGAACAGTACATTAAAGACGATGAAGCGATGGATCAGTACCAGATCTCCATCGCTCTGGATGGCGCAACGCTGCACACCAATGCCAGCGCACCGGCACTGGCGGGCGAAGCGTTAGAAAAATTGGTTTCTGATTACAACGCGACGCAGAAAATGATTGGCCGCATGGAGCGTCGCTTCCCGAAAGCGCTGCTG--------AAAGAGCT--GGTTTAT----CAGCCGACG----CTGACGGAAGCCGATCTTAGCAACGAACAGG-------CTGTCACCCGTTGGGTGAACGCGCTGATTACCGAGCTGAACGAGAAAGAGCAGCACGGCAGCCAGTGGAAGTTTGACGTTCGCGA----GAACGCCGAACAGCAGCAGTTCGAGCCGATTGTTCGCGTGCGTACCCACGGCGTGGATACCGACTATCCGCTGGATCACGAGTTTGTTACCGGCGGCGAATACCGTCGCATCTGCACGCTCGGCGAGAAGCTGCGCGGTCTGATCGAAGACGA----TGCGTTCATTGAA--CGCGGTGAGCGCCGTCAGCCGGTTGCGAGCTTCGAGCAGGCG------CTGGAGTGGCTGGTGAAAG-----AGTCCCGTCGT----GGCCTGGCGATTCAGCGCTATAAAGGTCTGGGCGAGATGAACCCGGATCAGCTGTGGGAAACCACGATGGACCCGGAAAGCCGTCGTATGCTGCGCGTCACCGTGAAAGATGCGATTGCCGCCGAC-CAGC-TGTTCACTACGCTGATGGGCGATGCCGTTGAACCGCGTCGCGCCTTTATCGAAGAGAACGCCCTGAAAGCGGCAAACATCGATATCTAAATGGGTAACAACGTCGTCGTACTGGGCACCCAATGGGGTGACGAAGGTAAAGGAAAGATCGTCGATCTTCTGACTGAACGGGCTAAATATGTTGTACGCTACCAGGGCGGTCACAACGCAGGCCATACTCTCGTAATCAACGGTGAAAAAACCGTCCTCCATCTTATTCCATCAGGTATTCTTCGTGAGAATGTTACCAGCATCATCGGTAACGGCGTTGTGCTGTCTCCGGCTGCGCTGATGA--------AAGAGATGA---------AAGGACTGGAAGACCGTGGTATCCCTGTCCGTGAGCGCCTGCTGCTGTCTGAAGCCTGTCCGCTGATCCTTGATTATCACGTTGCGCTGGATAACGCGCGT-----GAGAAAGCGCGTGGCGCGAAAGCGATCGGCACCACCGGTCGTGGTATCGGCCCGGCTTATGAAGACAAAGTGGCTCGTCGCGGTCTGCGCGTTGGCGATCTGTTCGATAAAGCTACCTTCGCTGTAAAACTGAAAG---------AAGTGATGGAATATCACAAC------TTCCAGCTGGTGAACTTCTACAAAGTGGAAGCTGTTGACTACCAGAAAGTGCTGGATGATGTGATGGCAATTGCCGACATCCTGACCTCTATGGTTGTTGATGTTTCCGATCTGCTGGACCAGGCGCGTAAGCGTGGCGATTTCGTCATGTTCGAAGGCGCGCAGGGTACGCTGCTGGATATCGACCACGGTACTTATCCGTACGTTACCTCCTCTAACACCACTGCGGGTGGCGTAGCGACCGGTTCTGGCCTGGGGCCGCGTTATGTGGACTACGTTCTGGGTATCATCAAAGCTTACTCCACTCGCGTGGGCGCGGGTCCGTTCCCGACTGAGCTGTTTGATGACACC---------GGCGAGTTCC---TGTGCAAGC-AGGGTAACGAATACGGTGCCACCACCGGTCGTCGTCGTCGTACCGGCTGGCTGGACTCCGTTGCTGTGCGCCGTGCGGTGCAGATCAACTCCTTGTCTGGCTTCTGCC-TGACCAAACTGGACGTGCTGGACGGTCTGGAAGAGGTGAAAATCTGCGTGGCTTACCGTATGCCGGATGGCCGTGAAGTGACCACCACACCGCTGGCAGCGGATGACTGGGAAGGCATCGAGCCGATCTACGAAACCATGCCGGGTTGGTCTGAGTCCACCTTTGGCGTGAAGGATCGCAGCGGC-CTGCCGCAGGCGGCGCTGAACTACATCAAACGTATCGAAGAACTGACCGGCGTGCCGATTGATATTATTTCTACCGGCCCGGACCGTACTGAAACGATGATTCTGCGTGACCCGTTTGACGC---ATAAATGGCTATCGA------------------------------------------CGAAAACAAACAGAAAGCGTTGGCGGCAGCGCTGGGCCAGATCGAAAAACAATTCGGTAAAGGCTCCATCATGCGCCTGGGTGAAGACCGTTCTATGGATGTGGAAACCATCTCTACCGGTTCGCTTTCTCTGGATATCGCGCTGGGCGCGGGTGGCCTGCCGATGGGGCGTATCGTAGAAATCTACGGGCCGGAATCCTCCGGTAAAACCACCCTGACGCTTCAGGTGATTGCCGCTGCACAGCGTGAAGGCAAAACCTGTGCGTTTATCGACGCCGAACATGCGCTGGACCCTATCTATGCCCGCAAACTGGGCGTCGATATCGACAACCTGCTGTGCTCCCAGCCGGACACCGGCGAGCAGGCGCTGGAAATCTGTGATGCGCTGGCGCGTTCAGGCGCTGTAGACGTTATCGTTGTTGACTCCGTGGCGGCGTTGACGCCGAAAGCGGAAATCGAAGGTGAAATCGGCGACTCTCATATGGGCCTCGCGGCGCGTATGATGAGCCAGGCGATGCGTAAGCTGGCCGGTAACCTGAAACAGTCCAACACCCTGCTGATCTTCATCAACCAGATCCGTATGAAAATTGGCGTCATG---TTCGGCAACCCGGAAACCACTACCGGGGGTAACGCGCTGAAATTCTACGCGTCCGTTCGTCTGGATATCCGCCGTATCGGCGCGGTGAAAGAGGGCGAAAACGTCGTGGGTAGCGAAACCCGCGTGAAGGTTGTGAAGAACAAAATCGCCGCGCCGTTTAAACAGGCAGAGTTCCAGATCCTCTATGGCGAAGGCATTAACTTCTATGGCGAACTGGTTGACCTGGGCGTGAAAGAGAAGCTGATCGAGAAAGCCGGTGCATGGTACAGCTATAACGGCGAGAAAATCGGTCAGGGTAAAGCGAATGCCACTGCCTGGCTGAAAGAGAACCCGGCGACCGCCAAAGAGATCGA----------GAAAAAAGTGCGTG-------AGCTGC----------------TGCTG---AGCAACCAGGA---------CTCGACGCCAGACTTC------TCCG------------TTGATGACAACGGTGAAGGTG---TGAAAGAAAC---CAACGAAGATTTC---TAA
>15
-------AGAGTTTGATCATGGCTCAGATTGAACGCTGGCGGCAGGCCTAACACATGCAAGTCGAACGGTAGCACAGAG-----AGCTTGCT-CTC-GGGTGACGAGTGGCGGACGGGTGAGTAATGTCTGGGAAAC-TGCCTGATGGAGGGGGATAACTACTGGAAACGGTAGCTAATACCGCATAACGTCGCAAGACCAAAGTGGGGGACCTTCGGGCCTCATGCCATCAGATGTGCCCAGATGGGATTAGCTAGTAGGTGGGGTAACGGCTCACCTAGGCGACGATCCCTAGCTGGTCTGAGAGGATGACCAGCCACACTGGAACTGAGACACGGTCCAGACTCCTACGGGAGGCAGCAGTGGGGAATATTGCACAATGGGCGCAAGCCTGATGCAGCCATGCCGCGTGTATGAAGAAGGCCTTCGGGTTGTAAAGTACTTTCAGCGAGGAGGAAGGCATTAAGGTTAATAACCTTGGTGATTGACGTTACTCGCAGAAGAAGCACCGGCTAACTCCGTGCCAGCAGCCGCGGTAATACGGAGGGTGCAAGCGTTAATCGGAATTACTGGGCGTAAAGCGCACGCAGGCGGTCTGTCAAGTCGGATGTGAAATCCCCGGGCTCAACCTGGGAACTGCATTCGAAACTGGCAGGCTTGAGTCTCGTAGA-GGGGGTAGAATTCCAGGTGTAGCGGTGAAATGCGTAGAGATCTGGAGGAATACCGGTGGCGAAGGCGGCCCCCTGGACGAAGACTGACGCTCA-GGTGCGAAAGCGTGGGGAGCAAACAGGATTAGATACCCTGGTAGTCCACGCCGTAAACGATGTCTATTTGGAGGTTGTTCCCTTGAGGAGTGGCTTCC-------GGAGCTAACGCGTTAAATAGACCGCCTGGGGAGTACGGCCGCAAGGTTAAAACTCAAATGAATTGACGGGGGCCCGCACAAGCGGTGGAGCATGTGGTTTAATTCGATGCAACGCGAAGAACCTTACCTGGTCTTGACATCCACGGAATTTG-GCAGAGATGCCTTAGT-----GCCTTCGGGAACCGTGAGACAGGTGCTGCATGGCTGTCGTCAGCTCGTGTTGTGAAATGTTGGGTTAAGTCCCGCAACGAGCGCAACCCTTATCCTTTGTTGCCAGCG-GTTAGGCCGGGAACTCAAAGGAGACTGCCAGTGATAAACTGGAGGAAGGTGGGGATGACGTCAAGTCATCATGGCCCTTACGACCAGGGCTACACACGTGCTACAATGGCATATACAAAGAGAAGCGACCTCGCGAGAGCAAGCGGACCTCATAAAGTATGTCGTAGTCCGGATTGGAGTCTGCAACTCGACTCCATGAAGTCGGAATCGCTAGTAATCGTGAATCAG-AATGTCACGGTGAATACGTTCCCGGGCCTTGTACACACCGCCCGTCACACCATGGGAGTGGGTTGC-AAAAGAAGTAGGTAGCTTAACCTTCGGGAGGGCGCTTACCACTTTGTGATTCATGACTGGGGTGAAGTCGTAACAAGGTAACCGTAGGGGAACCTGCGGTTGGATCACCT-------ATGGCTACTGGAAAAATTGTCCAGGTAATCGGCGCCGTAGTGGACG------TCGAATTCCCTCAGGATGCCGTACCGCGCGTGT---ACGATGCTCTTGAGGTTCAGAATGGTAAAGAGCGCCTGGTGCTGGAAGTTCAGCAG--CAGCTCGGTGGTGGTATCGTACGTACCATCGCGATGGGTTCCTCCGACGGTCTGCGTCGCGGTCTGGTAGTAAACGACCTCGAACACCCGATCGAAGTCCCGGTAGGTAAAGCAACGCTGGGTCGTATCATGAACGTACTGGGTGAACCGGTCGACATGAAAGGCGAAATCGGCGAAGAAGAGCG----TTGGGCGATTCACCGCGCAGCGCCGTCCTATGA-----AGAGCTTTCCAACTCTCAGGAACTGCTGGAAACCGGCATCAAAGTTATGGACCTGATTTGTCCGTTCGCGAAGGGCGGTAAAGTCGGTCTGTTCGGTGGTGCGGGCGTAGGTAAAACCGTAAACATGATGGAGCTGATTCGTAACATCGCGATCGAGCACTCCGGTTACTCTGTGTTTGCGGGCGTGGGTGAACGTACTCGTGAGGGTAACGACTTCTACCACGAAATGACCGACTCCAACGTTATCGATAAAGTATCCCTGGTGTATGGCCAGATGAACGAGCCGCCGGGAAACCGTCTGCGCGTTGCGCTGACCGGCCTGACCATGGCTGAGAAATTCCGTGACGAA---GGTCGTGACGTTCTGCTGTTCGTCGACAACATCTATCGTTACACCCTGGCCGGTACAGAAGTATCCGCACTGCTGGGCCGTATGCCTTCAGCGGTAGGTTACCAGCCGACGCTGGCGGAAGAGATGGGCGTTCTGCAGGAACGTATCACCTCCACCAAAACCGGTTCTATCACCTCCGTTCAGGCGGTATACGTACCTGCGGATGACTTGACTGACCCGTCACCAGCAACCACCTTTGCGCACCTTGACGCAACCGTGGTACTGAGCCGTCAGATCGCGTCCCTGGGTATCTACCCGGCCGTTGACCCGCTGGATTCCACCAGCCGTCAGCTGGATCCGCTGGTTGTTGGTCAGGAACACTACGACACCGCGCGTGGCGTTCAGTCCATCCTGCAGCGTTATCAGGAACTGAAAGACATTATCGCCATCCTGGGTATGGATGAACTGTCTGAAGAAGATAAACTGGTGGTAGCACGCGCGCGTAAGATCCAGCGCTTCCTGTCCCAGCCGTTCTTCGTAGCAGAAGTCTTTACCGGTTCTCCGGGTAAATTCGTCGCGCTGAAAGACACCATCCGTGGCTTTAAGGGCATCATGGACGGCGAATACGATCACCTGCCGGAGCAGGCGTTCTACATGGTTGGTTCCATCGACGAAGCTGTGGAAAAAGCCAAAAAACT---------TTAAATGCG--TATCATTCTG----CTTGGCGCTCCGGGCGCGGGTAAAGGAACTCAGGCTCAGTTCATCATGGAGAAATACGGT------ATTCCGCAGATCTCTACCGGCGATATGCTGCGCGCTGCCGTGAAATCCGGCTCCGAGCTTGGCAAACAGGCAAAAGACATCATGGATGCGGGCAAGCTGGTCACCGACGAGCTGGTTATCGCCCTGGTGAAAGAGCGCATTGCTCAG-----GAAGACTGCCGCAACGGTTTCCTGCTG---GACGGCTTCCCGCGCACCATTCCGCAGGCTGATGCCATGAA-AGAGGCGGGCATCAACGTGGACTACGTGCTGGAGTTCGACGTACCGGACGAGCTGATTGTCGATCGTATCGTCGGTCGCCGCGTTCATGCCGCTTCCGGCCGCGTTTACCACATCAAATTCAATCCGCCGAAGGTGGAAGGTAAAGACGACGTTACCGGCGA---------AGAGCTGACGACCCGTAAAGACGACCAGGAAGA----------GACCGTACGTAAGCGCCTGGTGGAATATCATCAGATGACCGCGCCGCTTATCGGCTACTACTCTAAAGAAGCGCAGGCGGGTAACACCCGGTACGCGAAGGTTGACGGTACCAAAGCCGTTGCCGACGTACGCGCTGAGCTGGAAAAAATC------CTCGGC---TAAATGT---------------CGA------ATTCTTATGACTCCTCCAGTATCAAAGTCCTGAAAGGGCTGGATGCGGTGCGTAAGCGCCCGGGTATGTATATCGGCGATACGGATGACGGCACCGGTCTGCACCACATGGTATTCGAGGTGGTAGATAACGCTATCGACGAAGCGCTCGCGGGTCACTGTAAAGACATCGTGGTCACGATCCATGCGGACAACTCCGTCTCCGTCACCGATGATGGTCGTGGCATCCCAACCGGTATTCACCCGGAAGAGGGCGTGTCTGCTGCCGAAGTTATCATGACCGTTCTGCACGCAGGCGGTAAGTTCGATGATAACTCCTACAAAGTTTCCGGCGGTCTGCACGGCGTAGGCGTGTCCGTGGTTAACGCCCTGTCGCAGAAGCTGGAGC-TGGTTATCCAGCGCGAAGGAAAAATTCACCGCCAGCTTTATACCCACGGCGTGCCGCAGGCGCCGCTGGCGGTGACGGGCGATACCGATA---------AAACCGGTACTATGGTGCGTTTCTGGCCAAGCCACGAAACCTTCACCAACGTCACCGAATTCGAATATGACATCCTGGCCAAGCGCCTGCGCGAGCTGTCGTTCCTGAACTCCGGCGTTTCTATCCGCCT----GAAAGACAAGCGCGACAACAAAGAAGACCATTTCCACTACGAAGGCGGCATCAAGGCGTTCGTTGAGTATCTCAACAAGAACAAAACGCCGATTCACCCGAATATCTTCTACTTCTCCACCGAAAAAGACGGTATCGGCGTTGAAGTTGCGCTGCAGTGGAACGATGGTTTCCAGGAAAACATCTACTGCTTTACCAACAACATTCCGCAGCGTGACGGCGGTACCCACCTCGCGGGCTTCCGCGCGGCGATGACCCGTACCCTGAACGCCTACATGGATAAAGAAGGTTACAGCAAAAAA------GCCAAAG--TCA-GCGCCACCGGCGACGATGCCCGTGAAGGCCTGATTGCGGTGGTTTCCGTGAAGGTGCCGGACCCGAAATTCTCCTCTCAGACCAAGGACAAGCTGGTCTCCTCTGAGGTGAAATCGGCGGTGGAACAGCAGATGAACGAACTGCTGAGCGAATACCTGCTGGAAAACCCGTCTGACGCGAAAATCGTCGTCGGCAAGATTATCGATGCGGCGCGCGCCCGTGAAGCCGCGCGTAAAGCCCGTGAAATGACCCGCCGTAAAGGCGCGCTGGACCTCGCCGGTCTGCCGGGCAAGCTGGCCGACTGCCAGGAGCGCGACCCGGCGCTGTCCGAACTGTACCTCGTGGAAGGGGACTCCGCGGGCGGTTCTGCAAAGCAGGGCCGTAACCGTAAGAACCAGGCGATTCTGCCGCTGAAGGGTAAAATCCTCAACGTCGAGAAAGCCCGCTTCGACAAGATGCTCTCCTCTCAGGAAGTGGCGACGCTTATCACCGCGCTCGGCTGTGGCATCGGCCGCGACGAGTACAATCCGGACAAGCTGCGCTACCACAGCATCATCATCATGACCGATGCGGACGTCGACGGCTCGCACATCCGTACGCTGCTGCTGACCTTCTTCTACCGTCAGATGCCGGAAATCGTTGAGCGCGGCCACGTGTATATCGCGCAGCCGCCGCTGTACAAGGTGAAAAAAGGCAAGCAGGAACAGTACATTAAAGACGATGAAGCGATGGATCAGTACCAAATCGCTATCGCCCTTGATGGCGCCACCCTGCACTGCAACGCGAATGCGCCAGCGCTGGCCGGCGAGCCGCTGGAGCGTCTGGTCTCCGAGTTCAACGCCACGCAGAAAATGATCGGCCGTATGGAGCGCCGCTACCCGCGCGCGCTGCTG--------AACGCGCT--GATTTAC----CAGCCGACG----CTGACGGAAAGCGATCTGGGCAGCGAGCAGA-------CGGCAACCCGCTGGGTTAACCAGCTGGTGAGCGAGCTGAACGAAAACGAACAGCACGGCAGCCAGTGGAAATTCGATATTCGTGA----AAACGCCGAACAGCAGCAGTTTGAGCCGGTTATTCGCGTACGTACCCACGGCGTGGATACCGACTATCTGTTCGATCACGAGTTCGTGACCGGCGGCGAGTACCGTCGCATCTGCACGCTCGGCGAGAAGCTGCGCGGCCTGATTGAAGACGA----CGCCTTTATTGAA--CGCGGCGAACGCCGTCAGCCGGTCGCCAGCTTCGAGCAGGCG------CTGGACTGGCTGGTGAAAG-----AGTCCCGTCGT----GGTCTCTCGATTCAGCGCTATAAAGGCCTGGGCGAGATGAACCCGGATCAGCTGTGGGAAACCACGATGGACCCGGAAAGCCGTCGCATGCTGCGCGTGACCGTAAAAGACGCGATCGCTGCCGAC-CAGC-TGTTCACCACGCTGATGGGCGACGCCGTTGAACCGCGTCGCGCCTTCATCGAAGAGAACGCGCTGAAAGCGGCGAATATCGACATCTAAATGGGTAACAACGTCGTCGTACTGGGCACCCAATGGGGTGACGAAGGTAAAGGGAAGATCGTCGATCTCCTGACTGAACGGGCTAAATATGTTGTACGCTACCAGGGCGGTCACAACGCAGGCCATACTCTCGTAATCAACGGTGAAAAAACCGTCCTCCATCTTATTCCATCAGGCATTCTTCGCGATAACGTAACCAGCATCATCGGTAACGGCGTTGTGCTGTCTCCGGCAGCGCTGATGA--------AAGAGATGA---------AAGAACTGGAAGACCGTGGTATCCCGGTTCGCGAACGTCTGCTGCTCTCTGAAGCTTGTCCGCTGATCCTCGACTATCATGTCGCTCTGGATAACGCGCGT-----GAAAAAGCGCGCGGCGCGAAGGCTATCGGCACCACCGGTCGTGGTATCGGGCCTGCTTATGAAGATAAAGTAGCGCGTCGCGGTCTGCGCGTCGGCGATCTGTTCGACAAAGCGACCTTCGCTGACAAACTGAAAG---------AAGTGATGGAATATCACAAC------TTCCAGCTGGTGAATTTCTACAAGGCCGATGCGGTTGACTACCAGAAAGTGCTGGACGATGTCATGGCGGTTGCCGACGTTCTGACCGCGATGGTGGTTGACGTTTCCGACCTGCTGGATAGCGCGCGTAAACGCGGCGACTTCGTGATGTTCGAAGGCGCGCAGGGTACGCTGCTGGATATCGACCACGGCACCTATCCGTACGTGACCTCTTCCAACACCACCGCTGGCGGCGTTGCAACCGGTTCTGGCCTCGGCCCGCGCTACGTTGATTATGTGCTTGGCATCATTAAGGCTTACTCCACCCGCGTGGGCGCAGGTCCGTTCCCGACCGAACTGTTCGACGAAACC---------GGCGAGTTCC---TGTGCAAGC-AGGGTAACGAATATGGCGCGACCACCGGTCGTCGTCGTCGTACCGGCTGGCTGGACTCCGTTGCGGTGCGCCGTGCGGTGCAGATCAACTCCCTGTCCGGCTTCTGTC-TGACCAAGCTGGACGTGCTGGACGGTCTGAAAGAAGTGAAAATCTGCGTTGCCTACCGCATGCCGGATGGCCGCGAAGTGACGACCACTCCGCTGGCTGCCGACGACTGGGAAGGTATTGAAGCGATTTACGAAACCATGCCGGGCTGGTCTGAATCCACCTTCGGCGTGAAGGATCGTAGCGGC-CTGCCGCAGGCGGCGCTGAACTACATCAAGCGTATTGAAGAACTGACGGGCGTACCGATTGATATTATCTCTACCGGTCCGGACCGTACTGAAACGATGATCCTGCGCGACCCGTTTGACGC---ATAAATGGCTATCGA------------------------------------------CGAAAACAAACAGAAAGCGTTGGCGGCAGCACTGGGCCAGATCGAAAAACAATTCGGTAAAGGCTCTATCATGCGCCTGGGTGAAGACCGCTCCATGGATGTGGAAACTATCTCCACCGGCTCGCTTTCGCTGGATATCGCCCTGGGTGCCGGCGGTTTACCGATGGGCCGTATTGTTGAAATTTACGGGCCGGAGTCTTCCGGTAAAACCACGCTGACCCTGCAGGTGATCGCGGCAGCGCAGCGCGAAGGTAAAACCTGTGCGTTTATCGATGCCGAACACGCGCTGGACCCGATTTATGCCCGCAAGCTGGGTGTCGATATCGACAACCTGCTGTGCTCCCAGCCGGACACCGGCGAGCAGGCGCTGGAAATCTGTGATGCGCTGGCGCGTTCCGGCGCGGTCGACGTTATCGTCGTCGACTCCGTCGCGGCGCTGACGCCGAAAGCGGAAATCGAAGGTGAAATCGGCGACTCTCACATGGGTCTCGCGGCGCGTATGATGAGCCAGGCGATGCGTAAGCTGGCCGGTAACCTGAAGCAGTCCAACACGCTGCTGATCTTCATCAACCAGATCCGTATGAAAATCGGCGTGATG---TTTGGCAACCCGGAAACCACCACCGGGGGTAACGCGCTCAAATTCTACGCCTCCGTGCGCCTGGACATTCGTCGTATCGGCGCGGTGAAAGAGGGTGAAAACGTCGTCGGCAGCGAAACCCGCGTGAAGGTCGTGAAAAACAAAATCGCGGCGCCGTTTAAACAGGCTGAATTCCAGATCCTCTACGGCGAAGGGATTAACTTCTTCGGCGAACTGGTCGATCTCGGCGTGAAAGAGAAGCTGATCGAAAAAGCGGGCGCCTGGTATAGCTATAACGGTGAAAAAATCGGGCAGGGTAAAGCTAACGCGATTGCCTGGCTGAAGGAAAACCCGGCCGCCGCAAAAGAGATCGA----------AAAGAAAGTTCGCG-------AACTGC----------------TGCTC---AACAACCAGGA---------TCCTACTCCGGCGTTC------ACCG------------TTGACG---ATAACGA---CG---TCGCGGAAAC---CAGCGAAGATTTC---TGA
>16
TAATTGAAGAGTTTGATCATGGCTCAGATTGAACGCTGGCGGCAGGCTTAACACATGCAAGTCGAGCGGTAGCAGGGAGAA---AGCTTGCTTTCTCCGCTGACGAGCGGCGGACGGGTGAGTAATGTCTGGGGATC-TGCCTGATGGAGGGGGATAACTACTGGAAACGGTAGCTAATACCGCATAACGTCGCAAGACCAAAGTGGGGGACCTTCGGGCCTCATGCCATCAGATGAACCCAGATGGGATTAGCTAGTAGGTGGGGTAATGGCTCACCTAGGCGACGATCCCTAGCTGGTCTGAGAGGATGACCAGCCACACTGGAACTGAGACACGGTCCAGACTCCTACGGGAGGCAGCAGTGGGGAATATTGCACAATGGGCGCAAGCCTGATGCAGCCATGCCGCGTGTATGAAGAAGGCCTTCGGGTTGTAAAGTACTTTCAGTAGGGAGGAAGGTGTGAACGTTAATAGCGCTCACAATTGACGTTACCTACAGAAGAAGCACCGGCTAACTCCGTGCCAGCAGCCGCGGTAATACGGAGGGTGCAAGCGTTAATCGGAATTACTGGGCGTAAAGCGCACGCAGGCGGTTTGTTAAGTTGGATGTGAAATCCCCGGGCTTAACCTGGGAACTGCATCCAAGACTGGCAAGCTAGAGTCTCGTAGAGGGAGGTAGAATTCCAGGTGTAGCGGTGAAATGCGTAGAGATCTGGAGGAATACCGGTGGCGAAGGCGGCCTCCTGGACGAAGACTGACGCTCA-GGTGCGAAAGCGTGGGGAGCAAACAGGATTAGATACCCTGGTAGTCCACGCTGTAAACGATGTCGATTTGGAGGTTGTGCCCTTGAGGCGTGGCTTCC-------GAAGCTAACGCGTTAAATCGACCGCCTGGGGAGTACGGCCGCAAGGTTAAAACTCAAATGAATTGACGGGGGCCCGCACAAGCGGTGGAGCATGTGGTTTAATTCGATGCAACGCGAAGAACCTTACCTACTCTTGACATCCAGCGAATCCT-GTAGAGATACGGGAGT-----GCCTTCGGGAACGCTGAGACAGGTGCTGCATGGCTGTCGTCAGCTCGTGTTGTGAAATGTTGGGTTAAGTCCCGCAACGAGCGCAACCCTTATCCTTTGTTGCCAGCG-GTTCGGCCGGGAACTCAAAGGAGACTGCCAGTGATAAACTGGAGGAAGGTGGGGATGACGTCAAGTCATCATGGCCCTTACGAGTAGGGCTACACACGTGCTACAATGGCGTATACAAAGAGAAGCGAACTCGCGAGAGCAAGCGGACCTCATAAAGTACGTCGTAGTCCGGATTGGAGTCTGCAACTCGACTCCATGAAGTCGGAATCGCTAGTAATCGTGGATCAG-AATGCCACGGTGAATACGTTCCCGGGCCTTGTACACACCGCCCGTCACACCATGGGAGTGGGTTGC-AAAAGAAGTAGGTAGCTTAACCTTCGGGAGGGCGCTTACCACTTTGTGATTCATGACTGGGGTGAAGTCGTAACAAGGTAACCGTAGGGGAACCTGCGGTTGGATCACCTCCTTA--ATGGCTACTGGAAAGATTATCCAGGTTATCGGCGCCGTGGTGGACG------TGGAGTTCCCGCAGGATGCCGTGCCGAAGGTGT---ATAACGCACTGGAGGTAAAAGGCGGTGCCACTAAACTGGTACTGGAAGTTCAGCAG--CAGCTGGGCGGCGGCGTCGTTCGCTGTATCGCAATGGGTTCTTCTGACGGCCTGCGTCGCGGGCTGGACGTAGAAGACCAAAACCACCCGATCGAAGTGCCGGTGGGTAAAGCAACGCTGGGCCGTATCATGAACGTACTGGGCGATCCGGTCGACATGAAGGGCGAGATCGGCGAAGAAGAGCG----CTGGGCGATTCACCGCGCGGCGCCGAGCTACGA-----AGATCTGTCCAACTCCCAGGAGCTGCTGGAGACCGGTATCAAGGTTATCGACCTGATCTGTCCGTTTGCTAAAGGCGGTAAGGTGGGTCTGTTCGGGGGCGCTGGCGTAGGTAAGACCGTCAACATGATGGAGCTTATCCGTAACATCGCTATCGAACACTCCGGCTACTCGGTCTTTGCCGGCGTGGGTGAGCGTACCCGTGAGGGTAACGACTTCTACCACGAGATGACGGACTCCAACGTACTGGACAAAGTGTCTCTGGTCTATGGTCAGATGAACGAGCCGCCGGGAAACCGTCTGCGCGTGGCGCTGACCGGTCTGACCATGGCGGAGAAGTTCCGCGATGAA---GGCCGCGACGTTCTGCTGTTTATCGATAACATCTACCGTTATACCCTGGCCGGTACCGAGGTGTCCGCACTGCTGGGCCGTATGCCGTCAGCGGTAGGTTATCAGCCGACGCTGGCAGAAGAGATGGGCGTGCTGCAGGAGCGTATTACCTCCACGAAAACTGGCTCTATCACCTCTGTTCAGGCGGTATACGTCCCTGCGGATGACCTGACTGACCCGTCGCCGGCAACCACCTTTGCGCACTTGGATGCGACCGTGGTTCTGAGCCGTCAGATCGCCTCTCTGGGTATCTACCCGGCCGTTGACCCGCTGGACTCCACCAGCCGTCAGCTGGATCCGCTGGTGGTGGGCCAGGAACACTATGACACCGCGCGCGGCGTGCAGTCCATTCTGCAGCGTTATCAGGAATTGAAGGATATCATCGCCATTCTGGGGATGGATGAGCTGTCTGAAGAGGACAAGCTGGTCGTTGCCCGTGCGCGTAAGATCCAGCGTTTCCTGTCACAGCCGTTCTTCGTTGCGGAAGTGTTCACCGGTTCTCCTGGCAAGTACGTTTCGCTGAAAGACACCATCATGGGCTTTAAGGGCATCATGAACGGTGACTATGACCATCTGCCGGAGCAGGCGTTCTACATGGTGGGCTCTATCGACGAAGCCGTGGAAAAAGCCAAGAAACT---------GTAAATGCG--TATCATTCTG----CTGGGCGCTCCGGGCGCCGGTAAGGGCACACAGGCACAGTTTATCATGGAGAAATACGGC------ATTCCGCAGATCTCCACCGGTGACATGCTGCGCGCTGCGGTGAAGGCAGGCAGTGAGCTGGGCAAACAGGCGAAGGCGATTATGGACGCCGGTAAGCTGGTGACCGATGAGCTGGTTATCGCGCTGGTCAAAGAGCGTATCGCTCAG-----GAAGATTGCCGCAACGGTTTTCTGCTC---GATGGTTTCCCGCGCACCATTCCGCAGGCGGACGCCATGAA-AGAGGCCGGCATCAACGTAGATTACGTGCTGGAGTTTGCCGTACCGGACGAACTGATCGTCGACCGCATCATTGGCCGTCGCGTGCACCCGGGCTCCGGGCGTGTTTATCACGTTAAGTTCAACCCGCCGCAGGTTGAGGGCAAGGATGACGTGACCGGTGA---------AGATCTGATGACCCGTAAGGACGATCAGGAAGA----------GACCGTGCGTAAGCGTCTGGTGGAATACCATCAGCAGACCGCACCGCTGATTGGCTACTATGGCCAGGAAGCGCAGGCGGGCAATACTCGCTATGTGAAGATCGATGGCACCCAGAGCGTCGATCGCGTGCGCGCCGAGCTGGAAAGCGTA------CTGGGC---TAAATGT---------------CAA------ATACGTATGACTCCTCAAGTATCAAGGTATTAAAAGGGCTGGATGCCGTTCGTAAGCGCCCGGGCATGTACATCGGGGATACCGATGATGGTACGGGTCTGCACCACATGGTGTTTGAGGTGGTGGATAACGCGATTGACGAAGCGCTCGCTGGTTATTGCAAAGATATCATCGTCACCATTCACAGTGACAACTCCGTCTCCGTACAGGATGACGGCCGCGGCATCCCAACCGGCATTCACCCGGAGGAGGGCGTCTCTGCCGCCGAGGTCATCATGACCGTGCTGCACGCCGGCGGTAAGTTTGACGATAACTCCTATAAGGTCTCCGGCGGCCTGCACGGCGTGGGGGTTTCCGTGGTGAACGCCCTGTCTGAAAAGCTGGAGC-TGGTGATCCGTCGCGACGGCCATGTCCATGAGCAAATCTACCGACACGGTGTGCCGGCGGCGCCGCTGAAAGTGGTTGGCGACACCGAGC---------AGACCGGTACTCGCGTGCGTTTCTGGCCGAGCATGGAGACCTTCAGCAATGTGGTCGAATTCCAGTATGACATTCTGGCTAAGCGCCTGCGCGAACTCTCTTTCCTGAACTCCGGCGTCTCCATCCGCCT----GCGCGATAAACGCAACGATCGCGAAGATCATTTCCACTATGAGGGTGGGATTAAGGCGTTTGTCGAGTATCTGAACAAGAACAAAACGCCAATCCATCCGAACGTGTTTTACTTTTCGACCATGAAGGATGATATCGGCGTAGAAGTGGCGCTGCAGTGGAACGATGGCTTCCAGGAGAATATCTACTGCTTTACCAATAACATCCCGCAGCGCGACGGCGGGACCCATTTGGCCGGTTTCCGTGCGGCGATGACCCGTACGCTGAACAGCTACATGGAAAACGAAGGCTATACCAAGAAG------AGCAAAA--TCT-CCGCTACCGGTGACGACGCGCGTGAGGGGCTGATTGCCGTGGTGTCCGTGAAGGTGCCGGACCCCAAGTTCTCCTCTCAGACCAAGGATAAGCTGGTCTCTTCGGAGGTGAAATCCGCCGTTGAGTCGCTGATGAACGAGCGTCTGGCTGAATACCTGCTGGAAAACCCCAGTGATGCCAAAATCGTCGTCGGCAAAATCATCGACGCGGCCCGCGCACGTGAAGCCGCGCGTAAGGCCCGTGAGATGACCCGCCGCAAGGGTGCGCTGGATCTGGCCGGCCTGCCGGGCAAGCTGGCGGACTGCCAGGAGCGCGACCCCGCCCACTCAGAGCTTTACTTAGTGGAAGGGGACTCCGCGGGCGGCTCTGCCAAGCAGGGACGTAACCGTAAGAATCAGGCCATCCTGCCGCTGAAGGGGAAAATCCTCAACGTCGAGAAGGCGCGCTTCGACAAGATGCTCTCCTCGCAGGAGGTCGCGACCCTGATCACCGCGCTGGGCTGCGGCATTGGCCGGGATGAGTACAACCCGGATAAGCTGCGCTACCACAGCATTATCATCATGACCGATGCCGACGTCGACGGCTCGCACATCCGTACGCTGCTGTTGACCTTCTTCTATCGTCAGATGCCGGAAATTATCGAGCGCGGCCATGTATATATTGCTCAGCCGCCGCTGTACAAGGTGAAAAAAGGCAAGCAGGAGCAGTACATTAAAGACGATGAGGCGATGGATCAGTATCAGATGTCCATCGCGCTGGACGGCGCCGCCCTGCATATCAACGCTGCCGCGCCCGCGCTGGCCGGTGAGCCGCTGGAAAAACTGGTGGCGGAGCATTATCAGGTGCAGAAGCTGATCGGTCGCATGGAGCGTCGCTATCCCAAGGCGGTGCTG--------AATCAGCT--TATCTAT----CAGCCGACC----CTTAGCGAAGCCGATCTGGGGAACCAGGCGC-------AGGTTGAGCAGTGGATTAACTCGCTGGTGGCAACGCTGAACGAGAAAGAGCAGCACGGTAGCGTCTATAGCGCCCGCGTTCTGGA----GAATCGCGAGCGTCAGATGTTTGAGCCGCTGGTGCGCGTGCGTACCCACGGCGTGGATACCGACTACGCGTTTGACTTTGACTTTGTTCACGGCGCCGAATATCGCCGCATCTGCGCGCTGGGCGAAAAGCTGCGCGACCTGCTGGAAGAGAG----CGCTTTCGTGGAG--CGTGGCGAACGTCGTCAGCCGGTGGCCAGCTTTGAGCAGGCG------TTGGACTGGCTGGTGAAGG-----AGTCGCGTCGT----GGCCTGGCCATTCAGCGCTACAAAGGGCTGGGTGAAATGAACCCGGAGCAGCTGTGGGAAACCACCATGGATCCGGAAGGGCGCCGTATGCTGCGCGTGACCATCAAGGATGCGGTGGCGGCCGAT-CAGC-TGTTCACCACCCTGATGGGGGATGCGGTAGAGCCGCGCCGGGCCTTTATTGAAGAGAACGCGCTTAAAGCGTCCAATCTGGACTTTTAAATGGGCAAGAACGTCGTCGTACTGGGCACCCAATGGGGTGACGAAGGTAAAGGTAAGGTCGTAGACCTCTTAACTGAACGGGCCAAGTATGTTGTACGCTATCAGGGCGGGCACAACGCGGGCCATACGCTAGTCATTAACGGTGAAAAAACCGTTCTGCATCTGATTCCCTCAGGTATTCTGCGCGAAAATGTCGTCAGTATTATTGCCAACGGCGTTGTTCTGGCGCCGGATGCGCTGCTGC--------GCGAAATGA---------CCGAGCTGGAAGCGCGCGGTGTACCGGTGCGCGAGCGCCTGCTGCTCTCTGAAGCCTGTCCGCTGATCCTGCCGTATCACGTTGCGCTGGACAATGCGCGA-----GAGAAAGCGCGCGGTGCCAAGGCTATCGGCACCACCGGTCGCGGCATCGGCCCGGCCTATGAAGACAAAGTCGCTCGCCGCGGCCTGCGCGTCGGCGACCTGTTTGATAAAGAAAGCTTCGCCGTTAAGCTGAAAG---------AGATTATGGAATACCATAAC------TTCCAGCTGGTGAACTACTACCACGTCGATGCCGTTGATTACCAGCGCGTGCTGGACGAAGTGATGGCGGTTGCCGACCTGCTGACCAGCATGGTGGTTGACGTTGCCGATCTGCTGAACAAGGCCTATCGCAACGGCGAATATGTGATGTTCGAAGGTGCCCAGGGCACTCTGCTGGATATCGACCACGGTACCTATCCGTACGTGACCTCCTCCAACACCACCGCCGGTGGCGTGGCGACGGGTTCCGGCGTCGGTCCGCGCTGTGTGGACTATGTGCTGGGTATCGTGAAAGCGTACTCTACCCGCGTGGGCGCGGGTCCGTTCCCGACGGAGCTGTTCGATAGCGTC---------GGCGAATTCC---TGTGCGAGA-AGGGCAACGAGTTTGGTGCCACCACCGGCCGTCGCCGTCGCACCGGCTGGCTGGACGCCGTTGCCGTGCGCCGCGCCGTCGAGCTGAACTCGCTGTCTGGCTTCTGCC-TGACCAAGCTGGATGTGCTGGATGGTCTGGATGAAGTGAAAATCTGCGTAGGCTATCGCCTGCCGGATGGCCGCGAAGTCGACGTAACGCCGCTGGCTGCCGAGGGCTGGGAAGGCATTGAGCCGATCTACGAAGTGCTGCCGGGCTGGAAAGAGAGCACCTTCGGCGTGAAGCAGCGTGACGGT-CTGCCGCAGGCGGCGCTGAACTACATCAAACGCATTGAAGAGGTTACCGGTGTACCGGTCGATATTATCTCTACCGGTCCCGACCGCGAAGAGACGATCGTTCTGCGTCACCCGTTCGACGC---GTAAATGGA------------------------------------------------CGAGAACAAACAACGTGCCCTGGCTGCGGCGTTAGGCCAGATTGAAAAGCAGTTTGGTAAAGGTTCTATCATGCGTCTGGGGGATACCCAAACGCTGGACATTGAGTCCATTTCAACCGGTTCTCTGAGTCTGGACGTGGCGCTGGGCATCGGCGGTCTGCCGATGGGGCGCGTCGTTGAGATCTTCGGGCCGGAGTCCTCCGGTAAAACCACGCTGACCCTGTCTGTCATCGCGCGCGCTCAGGCGGCGGGGAAGACCTGCGCCTTTATTGACGCGGAACACGCGCTGGATCCGATCTATGCCGCCAAGCTGGGGGTCAACGTCGATGATCTGCTGGTGTCGCAGCCGGATACCGGTGAGCAGGCGCTGGAGATCTGCGATGCGCTGGTGCGCTCTGGCGCCGTCGATGTGATCATCGTGGACTCCGTGGCCGCCCTGACGCCGAAGGCGGAGATCGAGGGCGAAATGGGGGACTCTCACGTAGGCCTGCAGGCGCGTCTGATGTCGCAGGCGCTGCGTAAGCTGACCGCCAATATCAAAAACGCCAACTGTCTGGTGGTCTTTATCAACCAGATCCGCATGAAGATCGGGGTGATG---TTCGGTAACCCTGAGACCACCACTGGCGGTAACGCGCTGAAGTTTTACTCCTCCGTGCGTCTGGATATCCGTCGCATCGGCGCCATCAAAGAGGGCGATGAGGTGGTCGGCAACGAGACCCGCGTCAAGGTGGTCAAGAACAAGGTGGCCCCGCCGTTCCGCCAGGCTGAGTTCCAGATCCTGTACGGCGCCGGTATCTCCAAGGAGAGCGAGCTTATCGATCTGGGCGTTAAGCACAAGCTGCTGGATAAGTCCGGAGCTTGGTACAGCTACAATGGCGACAAGATCGGTCAGGGTAAAGCGAACTCCATGAAGTTCCTGCAGGAGAATACGACGATCTCCGCTGAGCTGGA----------GGGCAAGCTGCGTG-------AGCTGC----------------TGCTG---AGCCACGC------------CGCGGCGACCGACGCCGAGCGCGCGG------------GTGCTG---AGCGCGAAGATG---ACGCGGCGACGGATGATGAAAACTTC---TAA
>17
-------AGAGTTTGATCATGGCTCAGATTGAACGCTGGCGGCAGGCTTAACACATGCAAGTCGGGCGGTAGCAGGGAGAA---AGCTTGCTTTCTCCGCTGACGAGCGGCGGACGGGTGAGTAATGTCTGGGGATC-TGCCTGATGGAGGGGGATAACTACTGGAAACGGTAGCTAATACCGCATAACGTCGCAAGACCAAAGTGGGGGACCTTCGGGCCTCATGCCATCAGATGAACCCAGATGGGATTAGCTAGTAGGTGGGGTAATGGCTCACCTAGGCGACGATCCCTAGCTGGTCTGAGAGGATGACCAGCCACACTGGAACTGAGACACGGTCCAGACTCCTACGGGAGGCAGCAGTGGGGAATATTGCACAATGGGCGCAAGCCTGATGCAGCCATGCCGCGTGTATGAAGAAGGCCTTCGGGTTGTAAAGTACTTTCAGTAGGGAGGAAGGTGTGAGCGTTAATAGCGTTCACAATTGACGTTACCTACAGAAGAAGCACCGGCTAACTCCGTGCCAGCAGCCGCGGTAATACGGAGGGTGCAAGCGTTAATCGGAATTACTGGGCGTAAAGCGCACGCAGGCGGTTTGTTAAGTTGGATGTGAAATCCCCGGGCTTAACCTGGGAACTGCATCCAAGACTGGCAAGCTAGAGTCTCGTAGAGGGAGGTAGAATTCCAGGTGTAGCGGTGAAATGCGTAGAGATCTGGAGGAATACCGGTGGCGAAGGCGGCCTCCTGGACGAAGACTGACGCTCA-GGTGCGAAAGCGTGGGGAGCAAACAGGATTAGATACCCTGGTAGTCCACGCTGTAAACGATGTCGATTTGGAGGTTGTGCCCTTGAGGCGTGGCTTCC-------GAAGCTAACGCGTTAAATCGACCGCCTGGGGAGTACGGCCGCAAGGTTAAAACTCAAATGAATTGACGGGGGCCCGCACAAGCGGTGGAGCATGTGGTTTAATTCGATGCAACGCGAAGAACCTTACCTACTCTTGACATCCAGCGAATCCT-GTAGAGATACGGGAGT-----GCCTTCGGGAACGCTGAGACAGGTGCTGCATGGCTGTCGTCAGCTCGTGTTGTGAAATGTTGGGTTAAGTCCCGCAACGAGCGCAACCCTTATCCTTTGTTGCCAGCG-GTTAGGCCGGGAACTCAAAGGAGACTGCCAGTGATAAACTGGAGGAAGGTGGGGATGACGTCAAGTCATCATGGCCCTTACGAGTAGGGCTACACACGTGCTACAATGGCGTATACAAAGAGAAGCGACCTCGCGAGAGCAAGCGGACCTCATAAAGTACGTCGTAGTCCGGATTGGAGTCTGCAACTCGACTCCATGAAGTCGGAATCGCTAGTAATCGTGGATCAG-AATGCCACGGTGAATACGTTCCCGGGCCTTGTACACACCGCCCGTCACACCATGGGAGTGGGTTGC-AAAAGAAGTAGGTAGCTTAACCTTCGGGAGGGCGCTTACCACTTTGTGATTCATGACTGGGGTGAAGTCGTAACAAGGTAACCGTAGGGGAACCTGCGGTTGGATCACCT-------ATGGCTACTGGAAAGATTATCCAGGTTATCGGCGCCGTGGTGGACG------TGGAGTTCCCGCAGGATGCCGTGCCGAAGGTGT---ATAACGCACTGGAGGTAAAAGGCGGTGCCACTAAACTGGTACTGGAAGTTCAGCAG--CAGCTGGGTGGTGGCGTCGTTCGCTGCATCGCAATGGGTTCTTCTGACGGCCTGCGTCGCGGGCTGGATGTAGAAGACCAAAACCATCCGATCGAAGTCCCGGTGGGTAAGGCAACACTGGGCCGTATCATGAACGTACTGGGCGATCCGGTCGATATGAAGGGCGAGATCGGCGAGGAAGAGCG----CTGGGCAATTCACCGCGCAGCGCCGAGCTACGA-----AGATCTGTCCAACTCCCAGGAGCTGCTGGAGACCGGCATCAAGGTTATCGACCTGATCTGCCCGTTCGCTAAAGGCGGTAAGGTGGGTCTGTTCGGGGGCGCCGGTGTCGGCAAGACCGTTAACATGATGGAGCTTATCCGTAACATCGCTATCGAGCACTCCGGTTACTCCGTTTTCGCCGGCGTGGGTGAGCGTACCCGTGAGGGTAATGACTTCTACCACGAGATGACGGATTCCAACGTACTGGACAAAGTGTCTCTGGTCTATGGCCAGATGAATGAGCCGCCGGGAAACCGTCTGCGCGTTGCACTGACCGGTCTGACCATGGCGGAGAAGTTCCGCGATGAA---GGCCGCGACGTTCTGCTATTTATCGATAACATCTACCGCTATACCCTGGCCGGTACCGAGGTATCTGCACTGTTGGGCCGTATGCCGTCAGCGGTAGGTTATCAGCCGACGCTGGCAGAAGAGATGGGCGTGTTGCAGGAGCGTATTACCTCTACGAAAACCGGCTCTATCACCTCAGTTCAGGCGGTATACGTTCCTGCAGATGACCTGACTGACCCGTCGCCGGCAACCACCTTTGCCCACCTGGATGCCACCGTGGTTCTGAGCCGTCAGATCGCCTCTCTGGGTATCTACCCGGCCGTTGACCCGCTGGACTCGACCAGCCGTCAGCTGGATCCTCTGGTGGTGGGTCAGGAGCACTATGACACGGCACGCGGCGTGCAGTCCATTCTGCAGCGCTATCAGGAGCTGAAGGATATCATCGCCATTCTGGGTATGGATGAGCTGTCTGAAGAGGACAAGCTGGTCGTGGCCCGTGCGCGTAAGATCCAGCGCTTCCTGTCACAGCCGTTCTTCGTTGCGGAAGTGTTCACCGGTTCTCCTGGCAAGTACGTTTCGCTGAAAGACACCATCATGGGCTTTAAAGGCATCATGAACGGTGACTATGACCATCTGCCGGAGCAGGCGTTCTACATGGTGGGCTCTATCGACGAAGCCGTGGAAAAAGCCAAGAAACT---------GTAAATGCG--TATTATTCTG----CTGGGCGCTCCGGGCGCCGGTAAGGGCACACAGGCACAGTTTATCATGGAGAAATACGGT------ATTCCGCAGATCTCCACCGGTGACATGCTACGCGCTGCGGTGAAGGCAGGCAGTGAGCTGGGCAAACAGGCTAAAGCGATCATGGACGCCGGTAAGCTGGTGACCGATGAGCTGGTTATCGCGCTGGTCAAAGAGCGTATCGCTCAG-----GAAGATTGCCACAACGGTTTTCTGCTC---GATGGTTTCCCGCGCACCATTCCGCAGGCGGATGCCATGAA-AGAGGCCGGGATCAACGTCGATTATGTTCTGGAGTTTGCCGTACCGGACGAACTGATCGTCGATCGCATCATTGGCCGTCGCGTTCACCCGGGATCCGGGCGGGTTTATCACGTTAAGTTCAACCCGCCGCAGGTTGAAGGTAAGGATGACGTGACCGGTGA---------AGATCTGATGACCCGTAAGGACGATCAGGAAGA----------GACCGTGCGTAAGCGTCTGGTTGAATACCATCAGCAGACCGCGCCGCTGATTGGCTACTATGGCCAGGAAGCGCAGGCGGGCAATACCCGCTATGTGAAGATCGATGGTACCCAGAGCGTCGATAGCGTGCGCGCCGAGCTGGAAAACGTG------CTGGGC---TAAATGT---------------CAA------ATACGTATGACTCCTCAAGTATCAAGGTATTAAAAGGGCTGGATGCCGTTCGTAAGCGCCCGGGCATGTACATCGGGGATACCGATGATGGTACGGGTCTGCACCACATGGTGTTTGAGGTGGTGGATAACGCGATTGACGAAGCGCTCGCTGGTTATTGCAAAGATATCATCGTCACCATTCACAGTGACAACTCCGTCTCCGTACAGGATGACGGCCGCGGCATTCCAACCGGCATTCACCCGGAGGAGGGTGTCTCTGCCGCCGAGGTCATCATGACCGTGCTGCACGCCGGGGGTAAGTTCGACGATAACTCCTATAAGGTCTCCGGCGGCCTGCATGGCGTGGGGGTTTCCGTGGTGAACGCCCTGTCTGAAAAGCTGGAGC-TGGTGATCCGTCGCGACGGCCATGTCCATGAGCAAATCTACCGGCACGGGGTACCGGCAGCACCGCTGAAAGTGGTTGGCGACACCGATC---------TGACCGGTACCCGTGTGCGTTTCTGGCCGAGTATGGAGACCTTCAGCAATGTGGTTGAGTTCCAGTATGACATCCTGGCCAAGCGCCTGCGTGAACTCTCCTTCCTGAACTCCGGCGTCTCCATTCGTCT----GTGCGACAAACGCAACGATCGCGAAGATCATTTCCACTATGAGGGTGGGATCAAGGCGTTTGTTGAGTATCTGAACAAGAACAAAACGCCAATCCATCCGAACGTGTTTTACTTTTCGACCATGAAGGATGATATCGGCGTAGAGGTGGCACTGCAGTGGAACGATGGCTTCCAGGAAAATATCTACTGCTTTACCAATAACATCCCGCAGCGCGATGGCGGGACCCATCTGGCCGGTTTCCGTGCGGCGATGACCCGTACGCTGAACAGCTACATGGAGAACGAGGGCTATACCAAGAAG------AGCAAAA--TCT-CCGCTACCGGCGACGATGCGCGTGAGGGGCTGATTGCCGTGGTATCCGTGAAGGTACCGGATCCCAAGTTCTCCTCTCAGACCAAGGATAAGCTGGTCTCTTCTGAGGTGAAATCCGCCGTTGAGTCGCTGATGAACGAGCGTCTGGCTGAATACCTGCTGGAAAATCCCAGCGATGCCAAAATTGTCGTGGGCAAAATCATCGACGCGGCCCGCGCACGCGAGGCAGCTCGCAAGGCGCGTGAAATGACCCGCCGCAAGGGCGCGCTGGATCTGGCCGGCCTGCCGGGCAAGCTGGCGGACTGCCAGGAGCGCGATCCCGCCCACTCAGAGCTCTACCTGGTGGAAGGGGACTCCGCGGGCGGCTCTGCCAAGCAGGGACGTAACCGTAAGAATCAGGCGATCCTGCCACTGAAGGGGAAAATCCTCAACGTGGAGAAGGCGCGCTTCGATAAGATGCTCTCCTCGCAGGAGGTCGCGACCCTGATCACCGCACTGGGCTGCGGCATTGGCCGGGATGAGTACAACCCGGATAAGCTGCGTTATCACAGCATCATCATCATGACCGATGCCGACGTCGATGGCTCGCACATCCGTACCCTGTTGCTGACCTTCTTCTATCGCCAGATGCCGGAAATTATCGAGCGCGGTCATGTATATATTGCTCAGCCGCCGCTGTACAAGGTGAAGAAAGGTAAGCAGGAACAGTACATTAAAGACGATGAGGCGATGGATCAGTATCAGATGTCCATCGCACTGGACGGCGCCGCCCTGCATATCAATGCCGCCGCCCCCGCGCTGGCCGGTGAGCCGCTGGAAAAACTGGTGGCGGAATATTACCAGGCGCAGAAGCTGATTGGTCGCATGGAGCGTCGCTATCCCAAAGCGGTGCTG--------AACCAGCT--GATCTAT----CAGCCGACC----CTCAGCGACGCCGATCTGGGGAACCAGGCGC-------AGGTTGAGCAGTGGATTAACTCACTGGTGGCAACGCTGAACGAGAAAGAGCTGCACGGTAGCGTCTATAGCGCCCGCGCTCTGGA----GAATCGCGAACGTCAGATGTTCGAGCCACTGGTGCGTGTGCGTACCCACGGTGTGGATACCGACTATGGGTTTGACTTTGATTTTGTTCACGGCGCCGAGTATCGCCGTATCTGCGCGCTGGGTGAAAAGCTGCGAGATCTGCTGGAAGAGAG----CGCCTTCGTGGAG--CGCGGCGAACGTCGTCAGCCGGTGGCCAGCTTTGAGCAGGCG------CTGGACTGGCTGGTGAAGG-----AGTCGCGTCGT----GGCCTGGCCATTCAGCGTTACAAAGGGCTGGGTGAAATGAACCCGGATCAGCTGTGGGAAACCACCATGGATCCGGAAGGGCGCCGTATGTTGCGTGTGACCATTAAGGATGCGGTGGCAGCCGAT-CAGC-TGTTCACCACCCTGATGGGGGATGCGGTTGAGCCGCGTCGGGCCTTTATCGAAGAGAATGCGCTGAAGGCCTCCAACCTAGACTTCTAAATGGGCAAGAACGTCGTCGTACTGGGCACCCAATGGGGTGACGAAGGTAAAGGTAAGGTCGTAGACCTCTTAACTGAACGGGCCAAGTATGTTGTACGCTATCAGGGCGGGCACAACGCGGGCCATACGCTAGTCATTAACGGTGAAAAAACCGTTCTGCATCTGATTCCCTCAGGTATTCTGCGCGAAAATGTCGTCAGTATTATTGCCAACGGCGTTGTTCTGGCGCCGGATGCGCTGCTGC--------GCGAAATGA---------CCGAGCTGGAAGCGCGCGGTGTACCGGTGCGCGAGCGTCTGCTGCTCTCTGAAGCCTGTCCGCTGATCCTGCCGTATCACGTTGCGCTGGACAATGCACGT-----GAGAAAGCACGCGGCGCCAAGGCTATCGGCACCACCGGTCGCGGCATTGGCCCGGCCTATGAAGACAAAGTGGCCCGCCGCGGTCTGCGCGTCGGCGACCTGTTTGATAAAGCCAGCTTCGCCGTTAAGCTGAAAG---------AGATTATGGAGTACCATAAC------TTCCAGCTGGTGAACTACTACCACGTCGATGCCGTTGATTACCAGAGCGTGCTGGATGAAGTGATGGCGGTTGCCGATCTGCTGACCAGCATGGTGGTTGACGTTGCCGATCTGCTGAACAAGGCCTATCGCAACGGCGAATATGTGATGTTCGAAGGTGCCCAGGGCACCCTGCTGGATATCGACCACGGTACCTATCCGTACGTGACCTCCTCCAACACGACCGCTGGTGGCGTCGCGACCGGCTCCGGTATCGGCCCGCGCTGCGTGGACTATGTGCTGGGTATCGTCAAGGCGTACTCTACCCGCGTGGGCGCCGGTCCGTTCCCGACTGAGCTGTTCGATAGCGTC---------GGTGAGTTCC---TGTGCGAGA-AGGGTAACGAGTTTGGTGCCACCACCGGTCGCCGCCGCCGTACCGGCTGGCTGGACGCCGTTGCCGTGCGCCGCGCCGTAGAGCTGAACTCGCTGTCTGGCTTCTGCC-TGACCAAGCTGGATGTGCTGGACGGCCTGGATGAAGTGAAAATCTGCGTAGGCTATCGCCTGCCGGATGGCCGCGAAGTCGATGTAACGCCGTTGGCTGCTGAGGGCTGGGAAGGCATAGAGCCGATCTACGAAGTGCTGCCGGGCTGGAAAGAGAGCACCTTCGGCGTGAAGTTGCGTGACGGG-CTGCCGCAGGCGGCACTGAACTACATCAAACGTATTGAAGAAGTTACCGGTGTGCCGGTCGATATCATCTCTACCGGTCCGGACCGTGAAGAGACCATCGTGCTGCGTCATCCGTTCGATGC---TTAAATGGA------------------------------------------------CGAGAACAAACAACGTGCCCTGGCTGCGGCGTTAGGCCAGATTGAAAAGCAGTTTGGTAAAGGTTCTATCATGCGTCTGGGAGATACCCAAACGCTGGACATTGAGTCCATTTCAACCGGTTCTCTGAGTCTGGACGTCGCGCTGGGTATCGGCGGTCTGCCGATGGGGCGCATCGTTGAGATCTTTGGGCCCGAGTCCTCCGGTAAAACCACGCTGACCCTGTCAGTCATCGCTTGTGCACAGGCTGCAGGAAAGACCTGTGCCTTTATTGACGCCGAACACGCACTGGATCCGATCTATGCCGCCAAGCTGGGGGTAAACGTCGATGATCTGCTGGTGTCGCAGCCGGATACCGGTGAGCAGGCGCTGGAGATCTGCGATGCGCTGGTGCGCTCCGGCGCCGTCGATGTGATCATCGTGGACTCCGTAGCAGCCCTGACGCCGAAGGCGGAGATCGAGGGCGAAATGGGGGACTCTCACGTTGGCCTGCAGGCGCGTCTAATGTCTCAGGCGCTGCGTAAGCTGACTGCCAATATCAAAAACGCCAACTGTCTGGTGGTGTTTATCAACCAGATTCGTATGAAAATCGGCGTGATG---TTCGGTAACCCAGAGACCACCACCGGCGGTAACGCGCTGAAGTTCTACTCTTCCGTGCGTCTGGATATCCGTCGCATCGGTGCCATCAAAGAGGGCGATGAGGTGGTCGGCAACGAGACCCGCGTCAAGGTGGTCAAGAACAAAGTAGCCCCGCCATTCCGTCAGGCTGAGTTTCAGATCCTGTACGGTGCCGGTATCTCCAAGGAGAGCGAGCTGATCGATCTGGGCGTTAAGCACAAGCTGCTGGATAAATCCGGCGCCTGGTACAGCTACAATGGCGACAAGATTGGCCAAGGTAAAGCGAACTCCATGAAGTTCCTGCAGGAGAATACGACGATCTCTGCTGAGCTGGA----------GGGCAAGCTGCGTG-------AGCTGC----------------TGCTG---AGCCACGC------------CGCGGCGACCGACGCCGAGCGGGCGG------------GTGCCG---AACGCGAAGACA---ACGCGGCGGCGGATGATGAAAACTTC---TAA
>18
TTAATTGAGAGTTTGATCATGGCTCAGATTGAACGCTGGCGGCAGGCTTAACACATGCAAGTCGAGCGGTAGCACAGGGG----AGCTTGCTCCCT-GGGTGACGAGCGGCGGACGGGTGAGTAATGTCTGGGAAAC-TGCCTGATGGAGGGGGATAACTACTGGAAACGGTAGCTAATACCGCATAACGTCGCAAGACCAAAGAGGGGGACCTTCGGGCCTCTTGCCATCAGATGTGCCCAGATGGGATTAGCTAGTAGGTGGGGTAATGGCTCACCTAGGCGACGATCCCTAGCTGGTCTGAGAGGATGACCAGCCACACTGGAACTGAGACACGGTCCAGACTCCTACGGGAGGCAGCAGTGGGGAATATTGCACAATGGGCGCAAGCCTGATGCAGCCATGCCGCGTGTGTGAAGAAGGCCTTCGGGTTGTAAAGCACTTTCAGCGAGGAGGAAGGTGGTGAACTTAATACGTTCATCAATTGACGTTACTCGCAGAAGAAGCACCGGCTAACTCCGTGCCAGCAGCCGCGGTAATACGGAGGGTGCAAGCGTTAATCGGAATTACTGGGCGTAAAGCGCACGCAGGCGGTTTGTTAAGTCAGATGTGAAATCCCCGGGCTCAACCTGGGAACTGCATTTGAAACTGGCAAGCTAGAGTCTCGTAGAGGGGGGTAGAATTCCAGGTGTAGCGGTGAAATGCGTAGAGATCTGGAGGAATACCGGTGGCGAAGGCGGCCCCCTGGACGAAGACTGACGCTCA-GGTGCGAAAGCGTGGGGAGCAAACAGGATTAGATACCCTGGTAGTCCACGCTGTAAACGATGTCGATTTGGAGGTTGTGCCCTTGAGGCGTGGCTTCC-------GGAGCTAACGCGTTAAATCGACCGCCTGGGGAGTACGGCCGCAAGGTTAAAACTCAAATGAATTGACGGGGGCCCGCACAAGCGGTGGAGCATGTGGTTTAATTCGATGCAACGCGAAGAACCTTACCTACTCTTGACATCCAGAGAACTTT-CCAGAGATGGATTGGT-----GCCTTCGGGAACTCTGAGACAGGTGCTGCATGGCTGTCGTCAGCTCGTGTTGTGAAATGTTGGGTTAAGTCCCGCAACGAGCGCAACCCTTATCCTTTGTTGCCAGCG-GTTCGGCCGGGAACTCAAAGGAGACTGCCAGTGATAAACTGGAGGAAGGTGGGGATGACGTCAAGTCATCATGGCCCTTACGAGTAGGGCTACACACGTGCTACAATGGCGTATACAAAGAGAAGCGACCTCGCGAGAGCAAGCGGACCTCATAAAGTACGTCGTAGTCCGGATTGGAGTCTGCAACTCGACTCCATGAAGTCGGAATCGCTAGTAATCGTAGATCAG-AATGCTACGGTGAATACGTTCCCGGGCCTTGTACACACCGCCCGTCACACCATGGGAGTGGGTTGC-AAAAGAAGTAGGTAGCTTAACCTTCGGGAGGGCGCTTACCACTTTGTGATTCATGACTGGGGTGAAGTCGTAACAAGGTAACCGTAGGGGAACCTGCGGTTGGATCACCT-------ATGGCTACTGGAAAGATTATCCAGGTAATCGGCGCCGTGGTGGACG------TCGAGTTCCCTCAGGATGCCGTACCGAAAGTGT---ACGACGCCCTTGAGGTAGAAAACGGCACCGAAAAACTGGTGTTGGAAGTTCAGCAA--CAGCTGGGCGGTGGCGTGGTTCGCTGTATCGCAATGGGGACCTCCGACGGTCTGCGTCGCGGTCTGAAAGTGAACAACCTGAACCACCCGATTGAAGTGCCGGTGGGTAAAGCTACCCTGGGCCGTATCATGAACGTATTGGGTCAACCGATCGACATGAAAGGCGACATCGGCGAAGAAGAGCG----TTGGGCGATTCACCGCGCGGCGCCAAGCTACGA-----AGAGCTGTCCAACTCCCAGGAACTGCTGGAAACCGGTATCAAGGTAATGGACCTGATTTGTCCATTCGCCAAGGGCGGTAAAGTCGGTCTGTTCGGCGGTGCGGGCGTAGGTAAAACCGTAAACATGATGGAGCTGATCCGTAACATCGCGATCGAGCACTCCGGTTATTCCGTGTTCGCGGGCGTGGGCGAGCGTACTCGTGAGGGTAACGACTTCTACCACGAAATGACAGACTCCAACGTTCTGGACAAAGTATCTCTGGTTTACGGCCAGATGAACGAGCCACCAGGTAACCGTCTGCGCGTTGCGCTGACCGGTCTGACCATGGCGGAGAAATTCCGTGACGAA---GGCCGTGACGTTCTGCTGTTCGTTGACAACATCTACCGTTACACCCTGGCCGGTACCGAAGTGTCCGCACTTCTGGGCCGTATGCCATCCGCGGTAGGTTATCAGCCAACGCTGGCGGAAGAGATGGGCGTTCTGCAAGAACGTATCACCTCGACCAAGACCGGTTCCATCACTTCCGTACAGGCCGTTTACGTTCCTGCGGATGACTTGACTGACCCGTCTCCAGCCACCACCTTTGCGCACTTGGACGCAACCGTGGTACTGAGCCGTAACATCGCTTCTCTGGGTATCTACCCGGCCGTTGACCCGCTGGATTCCACCAGCCGTCAGCTGGATCCGCTGGTTGTTGGCCAGGAGCACTACGACGTAGCGCGTGGCGTGCAGTCCATTCTGCAACGTTACCAGGAACTGAAAGATATCATCGCGATCCTGGGTATGGACGAGCTGTCTGAAGAAGACAAACTGGTCGTATCCCGTGCGCGTAAGATCCAACGCTTCCTGTCTCAGCCGTTCTTCGTGGCAGAAGTCTTCACCGGTTCTCCGGGCAAGTTCGTATCGCTGAAAGACACCATCCGTGGTTTCAAAGGCATTATGGACGGCGACTATGACCACCTGCCGGAGCAGGCGTTCTACATGGTTGGCACCATTGAAGAAGCAGTGGAAAAAGCCAAGAAACT---------GTAAATGCG--TATCATTCTG----CTGGGCGCTCCGGGCGCTGGTAAAGGTACTCAGGCTCAATTCATCATGGAGAAATACGGC------ATTCCGCAAATCTCCACCGGTGATATGTTGCGCGCAGCCGTGAAGGCCGGCAGTGAACTGGGCAAGCAGGCGAAAGAGATCATGGACGCCGGCAAGCTGGTGACCGATGAGCTGGTGATCGCGCTGGTCAAAGAGCGCATCGCTCAG-----GAAGATTGCCGCAAGGGCTTCCTGCTG---GACGGTTTCCCACGCACCATTCCGCAGGCTGACGCGATGAA-AGAAGCCGGCATCAACGTGGACTTCGTGCTGGAGTTCGACGTGCCGGATGAGCTGATCGTTGACCGCATCGTTGGCCGCCGCGTGCACGCGCCATCCGGCCGCGTATACCACGTGAAATTCAATCCGCCGCAGGTGGAAGGCAAAGACGACGTGACCGGCGA---------AGAGCTGACCACGCGCAAGGACGATCAGGAAGA----------GACCGTGCGCAAGCGTCTGGTGGAATACCATCAGATGACCGCGCCGCTGATCTCTTACTACAGCAAAGAAGCGGCAGCGGGCAACACCCAATACCGCAAAATCGACGGCACCCGCAAGGTGGCCGAAGTGAGCGCAGAGCTGGCGACCATC------CTCGGT---TGAATGT---------------CGA------ATTCTTATGACTCCTCAAGTATCAAGGTATTAAAAGGGCTGGATGCGGTGCGCAAGCGCCCGGGCATGTATATCGGCGACACCGATGACGGCACCGGTCTGCACCACATGGTATTCGAGGTTGTGGACAACGCTATCGACGAAGCGCTCGCGGGCCACTGTAGTGACATTCAGGTCACCATCCATGCCGACAACTCGGTATCGGTGCAGGATGACGGCCGCGGCATTCCGACCGGCATTCACCCGGAAGAAGGGGTTTCAGCCGCAGAGGTCATCATGACCGTGCTGCACGCCGGCGGTAAATTCGACGACAACTCCTATAAAGTTTCCGGCGGCCTGCACGGCGTGGGCGTCTCGGTGGTTAACGCCCTGTCGGAGAAATTGGAGC-TGGTGATCCGCCGCGAAGGCAAGGTGCACGAACAAACCTACAGTCACGGTGAGCCGCAGGCGCCGCTGAACGTGGTGGGCGAAACCGAAC---------AGACCGGCACCATGGTGCGTTTCTGGCCGAGCCACCAGACTTTCACCAACGTGACCGAATTCGAGTACGACATTCTGGCCAAGCGTCTGCGCGAGCTGTCCTTCCTCAACTCCGGCGTGTCCATCCGCCT----GAAGGACAAGCGCACCGACCGTGAAGATCACTTCCATTACGAAGGCGGCATCAAGGCGTTTGTCGAGTACCTGAACAAGAACAAAACCCCGATCCACCCGAACGTGTTCTACTTCTCCACCGTGAAAGACGACATCGGCGTGGAAGTGGCGCTGCAGTGGAACGACGGTTTCCAGGAAAACATCTACTGCTTCACCAACAACATTCCGCAGCGCGACGGCGGCACGCACCTGGTCGGTTTCCGTACCGCGATGACCCGTACGCTGAACAGCTACATGGAGAAGGAAGGCTACAGCAAGAAG------GCCAAGG--TCA-GCGCCACCGGCGATGACGCGCGTGAAGGCCTGATCGCCGTGGTGTCGGTGAAGGTGCCGGATCCGAAGTTCTCTTCTCAGACCAAGGACAAGCTGGTCTCTTCCGAGGTGAAAACCGCGGTTGAAACGCTGATGAACGAGAAGCTGGTGGATTACCTGATGGAGAATCCGGGCGACGCGAAAATCGTGGTCGGCAAAATCATCGACGCGGCGCGCGCGCGCGAAGCGGCGCGTAAAGCGCGTGAGATGACCCGCCGCAAAGGCGCGCTGGATCTGGCCGGCCTGCCGGGCAAGCTGGCGGACTGCCAGGAACGCGATCCGGCGCTGTCCGAACTGTACCTGGTGGAAGGGGACTCCGCGGGCGGCTCTGCCAAGCAGGGGCGCAACCGCAAGAATCAGGCTATCTTGCCGCTGAAGGGTAAAATCCTCAACGTCGAGAAAGCGCGTTTCGACAAAATGCTCTCTTCGCAGGAAGTGGCGACGCTGATCACCGCGCTGGGTTGCGGCATCGGCCGCGACGAGTACAGCCCGGACAAGCTGCGTTATCACAGCATCATCATCATGACCGATGCCGACGTCGACGGTTCGCACATCCGTACGCTGCTGTTGACCTTCTTCTACCGCCAGATGCCGGAAATCATCGAGCGTGGCCACGTGTTCATCGCACAGCCGCCGCTGTACAAGGTGAAGAAAGGCAAGCAGGAGCAGTACATCAAAGATGACGAGGCGATGGATCAGTACCAGATCGCCATCGCGATGGACGGCGCTACGCTGCACACCAACGCCAGCGCACCGGCGCTCGGCGGCGAGCAGTTGGAAAAACTGGTGGCCGAGCACTACGGCGTGCAGAAGCTGATCGGCCGCATGGAGCGCCGCTACCCGCGCGCGCTGCTG--------AACAGCCT--GATCTAT----CAGCCGACG----CTGAACGAAGGCGATCTCAGCGATGAAGCCA-------AGGTGAAGACCTGGATCGCGTCGCTGGTGCAGGCGCTGAACGACAAAGAGCAGCACGGCAGCAGCTATGACTTCGTGATCTTCGA----GAACCGCGAACGCCAGATGTTCGAGCCGGCGCTGCGCATCCGCACCCACGGCGTGGATACCGACTACAAGCTGGACTTCGACTTCATCCACGGCGGTGAATACCGCAAGATCTGCCAGCTGGGCGAGCAGCTGCGCGGGCTGATCGAAGAGGG----CGCGTTCATCGAG--CGCGGCGAACGCCGTCAGCCGGTAGACAGCTTCGAACAGGCG------CTGGAGTGGCTGGTGAAAG-----AGTCGCGCCGC----GGCCTGTCGGTGCAGCGTTATAAAGGTCTGGGCGAGATGAACCCGGAGCAGCTGTGGGAAACCACCATGGATCCGGAAAGCCGCCGCATGCTGCGCGTGACCGTCAAGGACGCCATCGCTGCCGAT-CAGC-TGTTCACCACGCTGATGGGCGATGCGGTTGAACCGCGTCGCGCCTTTATCGAAGAAAACGCCCTGAAAGCGGCGAACATCGATATCTGAATGGGTAAGAACGTCGTCGTACTGGGCACCCAATGGGGTGACGAAGGTAAAGGCAAGGTTGTAGACCTGCTGACTGAACGGGCTCAATATGTTGTGCGCTACCAAGGTGGCCATAACGCTGGCCACACTCTGGTAATCAACGGTGAAAAAACCGTTCTTCATTTAATTCCTTCAGGTATTCTGCGTGAAAACGTCACCAGCATCATCGGCAACGGTGTTGTTCTGGCGCCGGACGCGTTGATGA--------AAGAAATGG---------GTGAACTCGAAGCGCGTGGCATCCCGGTACGCGAACGTCTGTTGCTCTCTGAAGCTTGCCCGTTGATCCTGCCTTACCACGTTGCGTTGGATAACGCGCGT-----GAGAAAGCGCGCGGCGCGAAAGCGATCGGCACCACCGGTCGCGGCATCGGCCCGGCTTACGAAGATAAAGTGGCTCGTCGCGGCCTGCGCGTCGGCGATCTGTTCAACAAAGAAACCTTCGCCGTTAAGCTGAAAG---------AGATCGTCGATTACCACAAC------TTCCAGCTGGTCAACTACTACAAAGTTGACGCCGTCGATTATCAGGCGACGCTGGACTATGTGCTGTCTATCGCCGACATCCTGACCGCCATGGTGGTTGACGTTTCCGAACTGCTGGACGGCGCGCGCAAGCGTGGCGACCTGATCATGTTCGAAGGCGCTCAGGGCACCCTGCTGGATATCGACCACGGTACTTACCCGTACGTTACCTCTTCCAACACCACCGCAGGCGGCGTAGCTACCGGTTCCGGCATTGGCCCACGTTATGTGGACTACGTGCTGGGCATCGTGAAAGCCTACTCCACTCGCGTGGGTGCAGGTCCGTTCCCAACCGAACTGTTCGATGAAACC---------GGCGAGTACC---TGTGTAAGC-AGGGTAACGAGTTCGGCGCCACCACCGGCCGTCGTCGTCGTACCGGCTGGCTGGACGCGGTAGCGGTGCGCCGCGCCGTGCAGATCAACTCCCTGTCCGGCTTCTGCC-TGACCAAACTGGACGTCCTGGACGGCCTGAAAGAAGTGAAGATCTGCGTGGGCTACCGCATGCCGGACGGCCGCGAAGTGGACACCACTCCGCTGGCGGCTGAAGGCTGGGAAGGCATCGAGCCTATCTACGAAACCATGCCGGGCTGGAGCGAAACCACCTTTGGCGTGAAAGAGCACAGCAAG-CTGCCTCAGGCTGCGCTGAACTACATCAAGCGCATCGAAGAAGTGACCGGCGTACCGGTAGACATCATCTCTACCGGCCCGGATCGCAGCGAAACCATGATCCTGCGCGACCCGTTCGACGC---ATAAATGGCTATTGA------------------------------------------TGAGAACAAGCAAAAGGCGTTAGCTGCGGCACTGGGCCAGATTGAGAAACAGTTCGGCAAAGGCTCCATCATGCGCCTGGGTGAAGACCGCTCCATGGACGTGGAAACGATCTCCACCGGCTCACTGTCACTCGATATCGCCCTGGGCGCCGGCGGCCTGCCGATGGGCCGCATCGTAGAAATCTACGGCCCGGAATCGTCCGGTAAAACCACTTTGACGCTGCAGGTGATCGCCGCTGCGCAGCGCGAAGGCAAAACCTGTGCGTTCATCGACGCCGAACACGCGCTGGATCCTATCTATGCGAAAAAGCTGGGCGTCGATATCGACAACCTGCTGTGCTCCCAGCCGGATACCGGCGAGCAGGCGCTGGAAATCTGTGATGCGCTGACCCGCTCCGGCGCGGTTGATGTCATCATCGTCGACTCCGTGGCGGCGCTGACGCCGAAGGCGGAAATCGAAGGTGAAATCGGCGATTCGCACATGGGCCTGGCGGCGCGCATGATGAGCCAGGCGATGCGTAAACTGGCCGGCAACCTGAAAAACGCCAATACCCTGCTGATCTTCATCAACCAGATCCGTATGAAAATTGGTGTGATG---TTCGGCAACCCGGAAACCACGACCGGCGGTAACGCCCTGAAGTTCTATGCTTCGGTGCGTCTGGATATCCGTCGTATCGGCGCCATCAAAGAAGGCGACGAAGTGGTGGGCAGCGAAACCCGCGTGAAAGTGGTGAAGAACAAAATCGCTGCGCCGTTCAAACAGGCTGAGTTCCAAATCATGTACGGCGAAGGCATCAACAGCCGCGGCGAACTGGTCGATCTGGGCGTGAAGCACAAGATGATCGAAAAAGCTGGCGCCTGGTACAGCTATAACGGCGAGAAGATTGGTCAGGGCAAGGCGAATGCCTGTAACTTCCTGAAAGAAAACCCGGCTATTGCCGCCGAGCTGGA----------TAAGAAACTGCGCG-------ACCTGC----------------TGCTGCATAGCGGCGGTGA---------ACTGGTAGCCGCTTCC------GGTG------------ACGACT---TCGAAGACGACG---AAGCGGAAAC---CAGCGAGCAGTTC---TAA
>19
-------AGAGTTTGATCATGGCTCAGATTGAACGCTGGCGGCAGGCCTAACACATGCAAGTCGAGCGGTAGCACAGGAG----AGCTTGCTCTCT-GGGTGACGAGCGGCGGACGGGTGAGTAATGTCTGGGAAAC-TGCCTGATGGAGGGGGATAACTACTGGAAACGGTAGCTAATACCGCATAACGTCTACGGACCAAAGTGGGGGACCTTCGGGCCTCACGCCATCAGATGTGCCCAGATGGGATTAGCTAGTAGGTGGGGTAATGGCTCACCTAGGCGACGATCCCTAGCTGGTCTGAGAGGATGACCAGCCACACTGGAACTGAGACACGGTCCAGACTCCTACGGGAGGCAGCAGTGGGGAATATTGCACAATGGGCGCAAGCCTGATGCAGCCATGCCGCGTGTGTGAAGAAGGCCTTAGGGTTGTAAAGCACTTTCAGCGAGGAGGAAGGGTTCAGTGTTAATAGCACTGTGCATTGACGTTACTCGCAGAAGAAGCACCGGCTAACTCCGTGCCAGCAGCCGCGGTAATACGGAGGGTGCAAGCGTTAATCGGAATTACTGGGCGTAAAGCGCACGCAGGCGGTTTGTTAAGTCAGATGTGAAATCCCCGCGCTTAACGTGGGAACTGCATTTGAAACTGGCAAGCTAGAGTCTTGTAGAGGGGGGTAGAATTCCAGGTGTAGCGGTGAAATGCGTAGAGATCTGGAGGAATACCGGTGGCGAAGGCGGCCCCCTGGACAAAGACTGACGCTCA-GGTGCGAAAGCGTGGGGAGCAAACAGGATTAGATACCCTGGTAGTCCACGCTGTAAACGATGTCGATTTGGAGGTTGTGCCCTTGAGGCGTGGCTTCC-------GGAGCTAACGCGTTAAATCGACCGCCTGGGGAGTACGGCCGCAAGGTTAAAACTCAAATGAATTGACGGGGGCCCGCACAAGCGGTGGAGCATGTGGTTTAATTCGATGCAACGCGAAGAACCTTACCTACTCTTGACATCCAGAGAACTTT-CCAGAGATGGATTGGT-----GCCTTCGGGAACTCTGAGACAGGTGCTGCATGGCTGTCGTCAGCTCGTGTTGTGAAATGTTGGGTTAAGTCCCGCAACGAGCGCAACCCTTATCCTTTGTTGCCAGCG-ATTCGGTCGGGAACTCAAAGGAGACTGCCGGTGATAAACCGGAGGAAGGTGGGGATGACGTCAAGTCATCATGGCCCTTACGAGTAGGGCTACACACGTGCTACAATGGCGTATACAAAGAGAAGCGAACTCGCGAGAGCAAGCGGACCTCATAAAGTACGTCGTAGTCCGGATTGGAGTCTGCAACTCGACTCCATGAAGTCGGAATCGCTAGTAATCGTAGATCAG-AATGCTACGGTGAATACGTTCCCGGGCCTTGTACACACCGCCCGTCACACCATGGGAGTGGGTTGCAAAAAGAAGTAGGTAGCTTAACCTTCGGGAGGGCGCTTACCACTTTGTGATTCATGACTGGGGTGAAGTCGTAACAAGGTAACCGTAGGGGAACCTGCGGTTGGATCACCT-------ATGGCTACTGGAAAGATTATCCAGGTAATCGGCGCCGTAGTGGACG------TCGAGTTCCCTCAGGATGCCGTACCTAAAGTGT---ACAATGCTCTTGAGGTAGAAAACGGTACCGATAAGCTGGTGCTGGAAGTTCAGCAA--CAGCTGGGCGGTGGCGTGGTTCGCTGTATCGCGATGGGGACCTCAGATGGTCTGCGTCGCGGCCTGAAAGTGATCGACCTGGATCACCCGATTGAAGTACCGGTAGGTAAAGCTACCCTGGGCCGCATCATGAACGTATTGGGTGAACCAATCGACATGAAAGGCGACATCGGCGAAGAAGAACG----TTGGGCAATTCACCGTCCAGCGCCAAGCTACGA-----AGATTTGGCCAACTCCCAGGATCTGCTGGAAACCGGTATCAAGGTTATGGACCTGATCTGTCCGTTCGCTAAGGGCGGTAAAGTTGGTCTGTTCGGCGGTGCGGGCGTGGGTAAAACCGTAAACATGATGGAGTTGATCCGTAACATCGCGATCGAACACTCCGGTTATTCCGTGTTTGCGGGCGTGGGTGAGCGTACTCGTGAGGGTAACGACTTCTACCACGAAATGAACGACTCCAACGTACTGGACAAAGTATCCCTGGTTTACGGTCAGATGAACGAGCCACCGGGTAACCGTCTGCGCGTTGCTCTGACCGGTCTGACCATGGCGGAGAAATTCCGTGACGAA---GGCCGCGACGTTCTGCTGTTCGTTGATAACATCTACCGTTATACCCTGGCCGGTACCGAAGTGTCCGCACTTCTGGGCCGTATGCCATCTGCGGTAGGTTATCAGCCAACGCTGGCGGAAGAGATGGGCGTTCTGCAAGAGCGTATCACCTCTACCAAGACCGGTTCTATCACCTCCGTACAGGCCGTTTACGTTCCTGCGGATGACTTGACTGACCCGTCGCCAGCCACCACCTTTGCCCACTTGGACGCAACCGTGGTACTGAGCCGTAATATCGCTTCTCTGGGTATCTACCCGGCCGTTGACCCGCTGGATTCCACCAGCCGTCAGTTGGATCCGCTGGTAGTTGGCCAGGAGCACTACGATGTAGCGCGTGGCGTGCAGTCCATTCTGCAACGTTACCAGGAACTGAAAGATATCATCGCAATTCTGGGTATGGACGAGCTGTCAGAAGAGGACAAACTGGTCGTATCCCGTGCGCGTAAAATCCAACGCTTCCTGTCTCAGCCGTTCTTCGTGGCAGAAGTCTTTACCGGTTCTCCGGGCAAGTTCGTATCGCTGAAAGACACCATTCGTGGTTTCAAAGGCATTATGGACGGCGACTATGACCACCTGCCTGAACAAGCGTTCTACATGGTTGGCACCATTGAAGAAGCAGTGGAAAAAGCCAAGAAACT---------GTAAATGCG--TATCATTCTG----CTGGGCGCTCCGGGCGCTGGTAAAGGTACTCAGGCTCAATTCATCATGGAGAAATACGGT------ATTCCGCAAATCTCCACCGGTGATATGTTGCGCGCAGCCGTGAAGGCCGGCAGTGAGCTGGGCAAGCAGGCGAAAGAAATCATGGACGCCGGCAAGCTGGTGACCGATGAGCTGGTGATTGCACTGGTTAAAGAACGCATCACTCAG-----GAAGATTGCCGTAACGGCTTCCTGCTG---GACGGTTTCCCGCGCACCATTCCACAGGCTGATGCGATGAA-AGAAGCCGGCATCAACGTGGACTACGTGCTGGAATTCGCCGTGCCGGACGAACTGATCGTCGATCGCATCGTTGGCCGCCGCGTACATGCGCCGTCTGGCCGCGTGTATCACGTTAAATTCAATCCGCCGCAGGTGGAAGGCAAAGACGACGTGACCGGCGA---------AGAGCTGACCACCCGTAAAGACGATCAGGAAGA----------AACCGTGCGCAAGCGCCTGGTGGAATACCATCAGATGACCGCACCGCTGATTTCCTATTACAGCAAAGAAGCGCAAGCAGGCCACACCCAATACCGTAAAATCGACGGCACCCGTAAAGTCACCGAAGTGAGCGCTGAACTGGCGACCATT------CTCGGC---TGAATGT---------------CGA------ATTCTTATGACTCCTCAAGTATCAAGGTATTAAAAGGGCTGGATGCGGTGCGTAAGCGCCCGGGCATGTATATCGGCGACACCGATGATGGCACCGGTCTGCACCACATGGTATTCGAGGTTGTGGACAACGCTATCGACGAAGCACTCGCGGGCCACTGTAGTGACATTCAGGTGGTCATCCATGCCGATAACTCCGTTTCGGTACAGGATGACGGCCGTGGTATCCCGACCGGTATTCACGAAGAGGAAGGGGTTTCTGCGGCGCAGGTCATCATGACCGTGCTGCATGCCGGCGGCAAATTTGACGACAACTCCTACAAGGTATCCGGCGGCCTGCACGGCGTGGGTGTCTCCGTTGTTAACGCCCTGTCCGAGAAGCTGGAAC-TGGTTATCCGCCGCGAAGGCAAGGTGCATGAGCAGACCTACGCCATGGGTGAGCCGCAGGCGCCGCTGAAAGTGGTCGGTGAAACCGATC---------AGACCGGCACCACGGTGCGTTTCTGGCCGAGCTACGAAACCTTCACCAACAACGTTGAATTTGAGTACGACATCCTGGCCAAGCGCCTGCGCGAGCTGTCTTTCCTTAACTCCGGCGTGTCTATCCGCCT----GAAAGACAAACGCACGGACAAAGAAGACCACTTCCACTACGAAGGCGGCATCAAGGCGTTTGTCGAATACCTGAACAAAAACAAAACCCCAATCCACCCTAACGTGTTCTATTTCTCCACCGTGAAAGACGACATCGGTGTGGAAGTGGCGCTGCAGTGGAACGACGGTTTCCAGGAAAACATCTACTGCTTCACCAACAACATCCCGCAGCGCGACGGCGGTACCCATCTGGTCGGTTTCCGTACCGCGATGACCCGTACCCTGAACAGCTACATGGATAAAGAAGGCTACAGCAAAAAG------GCTAAAA--TCA-GCGCCACCGGCGATGATGCGCGTGAAGGCCTGATTGCCGTGGTTTCGGTGAAGGTGCCGGATCCCAAGTTCTCTTCCCAGACCAAAGACAAGCTGGTTTCCTCCGAGGTGAAAACCGCGGTTGAAACGCTGATGAACGAGAAGCTGGTCGATTATCTGATGGAAAACCCGGGCGATGCGAAAATCGTCGTCGGCAAAATCATCGATGCGGCGCGTGCCCGTGAAGCGGCGCGTAAAGCGCGTGAAATGACCCGTCGTAAAGGCGCGTTGGATCTGGCCGGCCTGCCGGGCAAACTGGCGGACTGCCAGGAACGCGATCCGGCGTTGTCCGAACTCTACCTGGTGGAAGGGGACTCTGCGGGCGGCTCTGCCAAGCAGGGGCGTAACCGTAAGAACCAGGCGATTCTGCCGCTGAAAGGTAAAATCCTCAACGTCGAGAAGGCGCGCTTCGACAAGATGCTGTCTTCGCAGGAAGTGGCGACGCTGATCACCGCGCTGGGTTGCGGCATCGGCCGTGACGAGTACAACCCGGACAAGCTGCGTTACCACAGCATCATCATCATGACCGATGCCGACGTCGACGGTTCGCACATCCGTACGCTGCTGTTGACCTTCTTCTACCGCCAGATGCCGGAAATCATTGAACGCGGCCATGTGTTCATTGCCCAGCCGCCGCTGTACAAGGTGAAAAAAGGCAAGCAGGAACAGTACATCAAAGATGACGAGGCGATGGATCAGTATCAGATCGCCATCGCGATGGACGGCGCAACCCTGCACACCAATGCCAACGCGCCGGCGCTTGCCGGCGAACCACTGGAAAAACTGGTGGCCGAGCACTACAGCGTGCAGAAGCTGATCGGTCGTATGGAACGCCGCTACCCGCGCGCGCTGCTG--------AACAACCT--GATCTAC----CAGCCAACC----CTGAATGAAAGCGATCTGAGCGATCAGGGCA-------AAGTGCAGGTATGGATTGAGTCGCTGGTGAAACTGCTGAACGATAATGAGCAGCATGGCAGCAGCTATGACTCGGTGATCTTCGA----GAACCGCGAGCGCCAGATGTTTGAGCCGGTGCTGCGCATCCGTACCCACGGCGTGGATACCGACTACCCGCTGGACTTCGAGTTCTTCCACGGCGGCGAATATCGCAAAATCTGCCAGCTGGGCGAAAAACTGCGTGGCCTGATCGAAGAAGA----TGCCTTCATCGAA--CGTGGCGAACGCCGTCAGCCGGTAGACAGCTTCGAGCAAGCG------CTGGAGTGGCTGGTGAAAG-----AGTCGCGCCGT----GGCCTGTCGATACAGCGTTATAAAGGTCTGGGCGAAATGAACCCTGAGCAGCTGTGGGAAACCACCATGGATCCGGAAAGCCGCCGCATGCTGCGCGTGACCGTGAAGGACGCCATCGCCGCCGAT-CAAC-TGTTCACCACCCTGATGGGTGATGCCGTTGAGCCGCGCCGTGCCTTTATCGAAGAAAATGCCCTGAAAGCGGCCAATATCGATATCTAAATGGGTAAGAACGTCGTCGTACTGGGCACCCAATGGGGTGACGAAGGTAAGGGCAAGGTCGTAGACCTGCTGACTGAACGGGCTCAATATGTTGTGCGCTACCAAGGTGGCCATAACGCTGGCCACACTCTGGTTATTAACGGTGAGAAAACCGTCCTTCATTTAATTCCTTCAGGCATTTTGCGTGATAACGTGACCAGCATCATCGGCAACGGTGTAGTTCTGGCGCCAGACGCATTGATGA--------AAGAAATGG---------GTGAACTTGAAGCGCGCGGCATCCCGGTACGCGAACGTCTGTTACTGTCCGAAGCCTGCCCGCTGATCCTGCCTTATCACGTTGCGCTGGATAACGCGCGT-----GAGAAAGCGCGCGGTGCTAAAGCTATCGGCACCACCGGTCGCGGTATCGGTCCGGCTTACGAAGATAAAGTTGCCCGCCGCGGTCTGCGCGTTGGCGATCTGTTCAATAAAGAAACCTTCGCCGTTAAGCTGAAAG---------AAATCATCGATTACCATAAC------TTCCAGCTGGTTAACTACTACAAAGTCGAAGCCGTCGATTACCAGGCGACACTGGATTACGTGCTGTCCATCGCCGATATCCTGACCGCAATGGTTGTTGACGTTTCCGAACTGCTGGACGGCGCGCGCAAGCGTGGCGATCTGATCATGTTCGAAGGCGCTCAGGGTACCCTGCTGGATATCGACCACGGTACTTATCCGTATGTAACCTCTTCCAATACCACTGCTGGCGGCGTTGCTACCGGTTCAGGTATTGGTCCGCGTTACGTGGACTACGTGCTGGGCATCGTTAAAGCCTACTCTACCCGTGTAGGTGCAGGTCCGTTCCCGACCGAACTGTTCGACGAAACC---------GGTGAATACC---TGTGCAAAC-AAGGTAACGAGTTCGGTGCCACCACAGGCCGTCGTCGTCGTACCGGTTGGCTGGACGCCGTAGCGGTTCGCCGCGCAGTGCAGATCAACTCCCTGTCCGGCTTCTGCC-TGACCAAGCTGGACGTGCTGGACGGCCTGAAAGAAGTGAAGATCTGCGTGGGTTACCGCATGCCTGACGGCCGCGAAATGGACACCACGCCGCTGGCTGCAGAAGGTTGGGAAGGCATTGAGCCAATCTACGAAACCCTGCCTGGCTGGAGCGATACCACTTTTGGCGTGAAAGAACACAGCAAA-CTGCCACAGGCGGCGCTGGACTACATCAAGCGTATTGAAGAATTGACTGGCGTACCGGTAGACATTATCTCTACTGGCCCAGACCGTAGCGAGACCATGATCCTGCGCGACCCGTTCGACGC---ATAAATGGCTATTGA------------------------------------------TGAGAACAAGCAAAAGGCGTTAGCTGCGGCACTGGGCCAGATTGAGAAACAGTTCGGCAAAGGCTCCATCATGCGTCTGGGTGAAGACCGTTCTATGGATGTAGAAACGATCTCTACCGGCTCACTGTCACTCGATATCGCACTGGGTGCGGGCGGCCTGCCAATGGGCCGTATCGTTGAAATTTATGGCCCGGAATCCTCCGGTAAAACCACTCTGACGCTGCAGGTTATCGCTGCCGCACAGCGCGAAGGCAAAACTTGCGCATTTATCGATGCCGAGCACGCGCTGGACCCGATTTATGCCAAAAAACTGGGCGTCGATATCGACAACCTGCTGTGTTCCCAGCCGGACACCGGTGAGCAGGCTCTGGAAATTTGTGATGCCTTGACCCGTTCTGGTGCGGTTGACGTGATCATCGTTGACTCCGTAGCGGCGTTGACGCCAAAAGCGGAAATTGAAGGTGAAATCGGTGACTCACACATGGGCCTTGCGGCACGTATGATGAGCCAGGCGATGCGTAAGCTGGCCGGTAACCTGAAAAACGCCAACACGCTGCTGATCTTCATCAACCAGATCCGTATGAAAATCGGTGTCATG---TTCGGTAACCCGGAAACCACCACCGGCGGTAACGCACTGAAATTCTATGCCTCCGTTCGTCTGGATATCCGCCGTATCGGTGCGGTTAAAGAAGGCGATGAAGTGGTGGGCAGTGAAACCCGCGTTAAAGTGGTGAAAAACAAAATCGCTGCGCCATTCAAGCAGGCTGAGTTCCAAATTCTGTACGGTGAAGGCATCAACAGCCGCGGTGAACTGGTCGATCTGGGCGTTAAGCACAAGATGATCGAGAAAGCCGGCGCCTGGTACAGTTACAACGGCGATAAAATCGGTCAGGGCAAGGCGAATGCCTGCAACTTCCTGAAAGAAAACCCGGCTGTTGCCGCTGAGTTGGA----------CAAAAAACTGCGCG-------ATCTGC----------------TGCTGCACAGCAACGGTGA---------ACTGGTTACTGCTACC------AATG------------AAAGCT---TCGATGATGGCG---AAGCTGAAAC---CAGCGAAGAGTTT---TAA
>20
-------AGAGTTTGATCATGGCTCAGATTGAACGCTGGCGGCAGGCCTAACACATGCAAGTCGAGCGGTAGCACAGGAG----AGCTTGCTCTCC-GGGTGACGAGCGGCGGACGGGTGAGTAATGTCTGGGAAAC-TGCCTGATGGAGGGGGATAACTACTGGAAACGGTAGCTAATACCGCATAACGTCTACGGACCAAAGTGGGGGACCTTCGGGCCTCACGCCATCAGATGTGCCCAGATGGGATTAGCTAGTAGGTGGGGTAATGGCTCACCTAGGCGACGATCCCTAGCTGGTCTGAGAGGATGACCAGCCACACTGGAACTGAGACACGGTCCAGACTCCTACGGGAGGCAGCAGTGGGGAATATTGCACAATGGGCGCAAGCCTGATGCAGCCATGCCGCGTGTGTGAAGAAGGCCTTAGGGTTGTAAAGCACTTTCAGCGAGGAGGAAGGGTTCAGTGTTAATAGCACTGTACATTGACGTTACTCGCAGAAGAAGCACCGGCTAACTCCGTGCCAGCAGCCGCGGTAATACGGAGGGTGCAAGCGTTAATCGGAATTACTGGGCGTAAAGCGCACGCAGGCGGTTTGTTAAGTCAGATGTGAAATCCCCGCGCTTAACGTGGGAACTGCATTTGAAACTGGCAAGCTAGAGTCTTGTAGAGGGGGGTAGAATTCCAGGTGTAGCGGTGAAATGCGTAGAGATCTGGAGGAATACCGGTGGCGAAGGCGGCCCCCTGGACAAAGACTGACGCTCA-GGTGCGAAAGCGTGGGGAGCAAACAGGATTAGATACCCTGGTAGTCCACGCTGTAAACGATGTCGATTTGGAGGTTGTGCCCTTGAGGCGTGGCTTCC-------GGAGCTAACGCGTTAAATCGACCGCCTGGGGAGTACGGCCGCAAGGTTAAAACTCAAATGAATTGACGGGGGCCCGCACAAGCGGTGGAGCATGTGGTTTAATTCGATGCAACGCGAAGAACCTTACCTACTCTTGACATCCAGAGAATTCG-CTAGAGATAGCTTAGT-----GCCTTCGGGAACTCTGAGACAGGTGCTGCATGGCTGTCGTCAGCTCGTGTTGTGAAATGTTGGGTTAAGTCCCGCAACGAGCGCAACCCTTATCCTTTGTTGCCAGCG-ATTCGGTCGGGAACTCAAAGGAGACTGCCGGTGATAAACCGGAGGAAGGTGGGGATGACGTCAAGTCATCATGGCCCTTACGAGTAGGGCTACACACGTGCTACAATGGCGTATACAAAGAGAAGCGAACTCGCGAGAGCAAGCGGACCTCATAAAGTACGTCGTAGTCCGGATTGGAGTCTGCAACTCGACTCCATGAAGTCGGAATCGCTAGTAATCGTAGATCAG-AATGCTACGGTGAATACGTTCCCGGGCCTTGTACACACCGCCCGTCACACCATGGGAGTGGGTTGC-AAAAGAAGTAGGTAGCTTAACCTTCGGGAGGGCGCTTACCACTTTGTGATTCATGACTGGGGTGAAGTCGTAACAAGGTAACCGTAGGGGAACCTGCGGTTGGATCACCT-------ATGGCTACTGGAAAGATTATCCAGGTAATCGGCGCCGTAGTGGACG------TCGAGTTCCCTCAGGATGCCGTACCGAAAGTGT---ACAACGCTCTTGAGGTAGAAAACGGTGCCAATAAGCTGGTGCTGGAAGTTCAGCAA--CAGCTGGGCGGTGGCGTGGTTCGCTGTATCGCGATGGGGACCTCTGATGGTCTGCGTCGCGGTCTGAAAGTGACTGACCTGGACCACCCGATTGAAGTACCGGTAGGTAAAGCTACCCTGGGCCGTATCATGAACGTATTGGGTGAACCAATCGACATGAAAGGCGACATCGGCGAAGAAGAACG----TTGGGCAATTCACCGTCCAGCGCCAAGCTACGA-----AGATTTGGCCAACTCCCAGGATCTGCTGGAGACCGGTATCAAGGTTATGGACCTGATCTGTCCGTTCGCTAAGGGCGGTAAAGTGGGTCTGTTCGGCGGTGCGGGCGTGGGTAAAACCGTAAACATGATGGAGTTGATCCGTAACATCGCGATCGAACACTCCGGTTATTCCGTGTTTGCGGGCGTGGGTGAGCGTACTCGTGAGGGTAACGACTTCTACCACGAAATGAACGACTCCAACGTACTGGACAAAGTATCCCTGGTTTACGGCCAGATGAACGAGCCACCGGGTAACCGTCTGCGCGTTGCTCTGACCGGTCTGACCATGGCGGAGAAATTCCGTGACGAA---GGCCGCGACGTTCTGCTGTTCGTTGATAACATCTACCGTTATACCCTGGCCGGTACCGAAGTGTCCGCACTTCTGGGCCGTATGCCATCTGCGGTAGGTTATCAGCCAACGCTGGCGGAAGAGATGGGCGTTCTGCAAGAACGTATCACCTCTACCAAGACCGGTTCTATCACCTCCGTACAGGCCGTTTACGTTCCTGCGGATGACTTGACTGACCCGTCACCAGCCACCACCTTTGCCCACTTGGACGCAACCGTGGTACTGAGCCGTAATATCGCTTCTCTGGGTATCTACCCGGCCGTTGACCCGCTGGATTCCACCAGCCGTCAGTTGGATCCGCTGGTAGTTGGCCAGGAGCACTACGATGTAGCGCGTGGCGTGCAGTCCATTCTGCAACGTTACCAGGAACTGAAAGATATCATCGCAATTCTGGGTATGGACGAGCTGTCAGAAGAAGACAAACTGGTCGTATCCCGTGCGCGTAAAATCCAACGCTTCCTGTCTCAGCCGTTCTTCGTGGCAGAAGTCTTTACCGGTTCTCCGGGCAAGTTCGTATCGCTGAAAGACACCATTCGTGGTTTCAAAGGCATTATGGACGGCGACTATGACCACCTGCCTGAACAAGCGTTCTACATGGTTGGCACCATTGAAGAAGCAGTGGAAAAAGCCAAGAAACT---------GTAAATGCG--TATCATTCTG----CTGGGCGCTCCGGGCGCTGGTAAAGGTACTCAGGCTCAATTCATCATGGAGAAATACGGT------ATTCCGCAAATCTCCACCGGTGATATGTTGCGCGCAGCCGTGAAGGCCGGCAGTGAACTGGGCAAACAGGCGAAAGAAATCATGGACGCCGGCAAGCTGGTGACCGATGAGCTGGTAATTGCACTGGTCAAAGAACGCATCACTCAG-----GAAGATTGCCGTAACGGCTTCCTGCTG---GACGGTTTCCCGCGCACCATTCCACAGGCTGATGCGATGAA-AGAAGCCGGTATCAACGTGGACTACGTGCTGGAATTCGCCGTGCCGGACGAACTGATCGTCGATCGCATCGTTGGCCGCCGCGTGCATGCGCCGTCTGGCCGCGTGTATCACGTTAAATTCAATCCGCCGCAGGTGGAAGGCAAAGACGACGTGACCGGCGA---------AGAGCTGACCACCCGTAAAGACGATCAGGAAGA----------AACCGTGCGCAAGCGCCTGGTGGAATACCATCAGATGACCGCACCGCTGATTTCCTACTACAGCAAAGAAGCGGAAGCAGGCCACACCCAATACCGTAAAATCGACGGCACCCGTAAAGTGACCGAAGTGAGCGCTGAACTGGCGACCATC------CTCGGC---TGAATGT---------------CGA------ATTCTTATGACTCCTCAAGTATCAAGGTATTAAAAGGGCTGGATGCGGTGCGTAAGCGCCCGGGCATGTATATCGGCGACACCGATGATGGCACCGGTCTGCACCACATGGTATTCGAGGTTGTGGACAACGCTATCGACGAAGCACTCGCGGGCCACTGTAGTGACATTCAGGTGGTCATCCATGCCGATAACTCCGTTTCGGTACAGGATGACGGCCGTGGTATCCCGACCGGTATTCACGAAGAGGAAGGGGTTTCTGCGGCGCAGGTCATCATGACCGTGCTGCATGCCGGCGGTAAATTTGACGACAACTCCTACAAGGTATCCGGCGGCCTGCACGGCGTGGGGGTCTCCGTTGTTAACGCCCTGTCCGAGAAACTGGAAC-TGGTTATTCGCCGTGAAGGCAAGGTGCATGAGCAGACCTACGCCATGGGTGAGCCACAGGCGCCGCTGAAAGTGGTCGGTGAAACCGATC---------AGACCGGCACCACGGTGCGTTTCTGGCCGAGCTATGAAACCTTCACCAACAACGTTGAATTTGAGTACGACATTCTGGCCAAGCGCCTGCGCGAGCTGTCTTTCCTTAACTCCGGCGTGTCTATCCGCCT----GAAAGACAAGCGCACGGATAAAGAAGACCACTTCCACTACGAAGGCGGCATCAAGGCGTTTGTTGAGTACCTGAACAAAAACAAAACCCCAATCCATCCTAACGTGTTCTATTTCTCCACCGTGAAAGACGACATCGGTGTGGAAGTGGCGCTGCAGTGGAACGACGGTTTCCAGGAAAACATCTACTGCTTCACCAACAACATCCCGCAGCGCGATGGCGGTACCCATCTGGTCGGTTTCCGTACCGCGATGACCCGTACCCTGAACAGCTACATGGATAAAGAAGGCTACAGCAAAAAG------GCTAAAA--TCA-GCGCCACCGGCGATGATGCGCGTGAAGGCCTGATTGCCGTGGTTTCGGTGAAGGTGCCGGATCCCAAGTTCTCTTCTCAGACCAAAGACAAGCTGGTTTCTTCCGAGGTGAAAACCGCGGTTGAAACGCTGATGAACGAGAAGCTGGTCGATTATCTGATGGAAAACCCGGGCGATGCGAAAATCGTCGTCGGCAAAATCATCGATGCGGCGCGTGCCCGTGAAGCGGCGCGTAAAGCGCGTGAAATGACCCGTCGTAAAGGCGCGTTGGATCTGGCCGGCCTGCCGGGCAAACTGGCGGACTGCCAGGAACGTGACCCTGCGCTGTCCGAACTCTACCTGGTGGAAGGGGACTCTGCGGGCGGCTCTGCCAAGCAGGGGCGCAACCGTAAGAACCAGGCGATTTTGCCGCTGAAAGGTAAAATCCTCAACGTCGAGAAGGCGCGCTTCGACAAGATGCTGTCTTCGCAGGAAGTGGCGACGCTGATCACCGCGTTGGGTTGCGGCATCGGCCGTGACGAATACAACCCGGACAAGCTGCGTTACCACAGCATCATCATCATGACCGATGCCGACGTCGACGGTTCGCACATCCGTACGCTGCTGTTGACCTTCTTCTACCGCCAGATGCCGGAAATCATTGAACGCGGCCACGTGTTCATTGCCCAGCCGCCGCTGTACAAGGTGAAAAAAGGCAAGCAGGAACAGTACATCAAAGATGACGAGGCGATGGATCAGTATCAGATCGCCATCGCGATGGACGGCGCAACCCTGCACACCAACGCCAGCGCGCCGGCGCTTGCCGGTGAACCACTGGAAAAACTGGTGGCCGAGCACTACAGCGTGCAGAAGCTGATCGGTCGTATGGAACGCCGCTACCCGCGCGCGCTGCTG--------AACAACCT--GATCTAC----CAGCCAACC----CTGAATGAAAGCGATCTGAGCGATCAGAGCA-------AAGTCCAGGTATGGATTGAGTCGCTGGTGAAACTGCTGAACGATAATGAGCAGCACGGCAGCAGCTATGACTCGGTGATCTTCGA----GAACCGCGAGCGCCAGATGTTTGAGCCGGTGCTGCGCATCCGTACCCACGGCGTGGATACCGACTACCCGCTGGACTTCGAGTTCTTCCACGGCGGCGAATATCGCAAAATCTGCCTGCTGGGCGAAAAACTGCGTGGCCTGATCGAAGAGGA----TGCCTTCATCGAA--CGCGGTGAGCGCCGTCAGCCGGTAGACAGCTTCGAGCAAGCG------CTGGAGTGGCTGGTGAAAG-----AGTCACGCCGT----GGCCTGTCGATACAGCGTTATAAAGGTTTGGGCGAAATGAACCCTGAGCAGCTGTGGGAAACCACCATGGATCCGGAAAGCCGCCGCATGCTGCGCGTGACCGTGAAGGACGCCATCGCTGCCGAT-CAAC-TGTTCACCACCCTGATGGGTGATGCCGTTGAGCCACGCCGTGCCTTTATCGAAGAAAACGCCCTGAAAGCGGCGAATATCGATATCTAAATGGGTAAGAACGTCGTCGTACTGGGCACCCAATGGGGTGACGAAGGTAAGGGCAAGGTCGTAGACCTGCTGACTGAACGGGCTCAATATGTTGTGCGCTACCAAGGTGGCCATAACGCTGGCCACACTCTGGTTATTAACGGTGAGAAAACCGTCCTTCATTTAATTCCTTCAGGCATTCTGCGTGATAACGTAACCAGCATCATCGGCAACGGTGTAGTTCTGGCGCCAGACGCATTGATGA--------AAGAAATGG---------GTGAACTTGAAGCGCGCGGCATCCCGGTACGCGAACGTCTGTTACTGTCCGAAGCCTGCCCGCTGATCCTGCCTTATCACGTTGCGCTGGATAACGCGCGT-----GAGAAAGCGCGCGGTGCGAAAGCTATCGGCACCACCGGTCGCGGTATCGGCCCGGCTTACGAAGATAAAGTTGCTCGCCGCGGTCTGCGCGTTGGCGATCTGTTCAACAAAGAAACCTTCGCCGTTAAGCTGAAAG---------AAATCATCGATTACCATAAC------TTCCAGCTGGTTAACTACTACAAAGTCGAAGCCGTCGATTACCAGACGACTCTGGATTATGTGCTGTCCATCGCTGATATCCTGACCGCAATGGTTGTTGACGTTTCCGAACTGCTGGACGGCGCGCGCAAGCGTGGCGATCTGATCATGTTCGAAGGTGCTCAGGGTACCCTGCTGGATATCGACCACGGTACTTATCCGTATGTAACCTCTTCCAATACCACTGCTGGCGGCGTTGCTACCGGTTCAGGTATTGGTCCGCGTTACGTGGACTACGTGCTGGGCATCGTTAAAGCCTACTCTACCCGTGTGGGTGCAGGTCCGTTCCCTACTGAACTGTTCGACGAAACC---------GGTGAATACC---TGTGCAAAC-AAGGTAACGAGTTCGGTGCCACCACAGGCCGTCGTCGTCGTACCGGTTGGCTGGACGCCGTAGCGGTTCGCCGCGCAGTGCAGATCAACTCCCTGTCCGGCTTCTGCC-TGACCAAGCTGGACGTGCTGGACGGTCTGAAAGAAGTGAAGATCTGCGTGGGTTACCGCATGCCTGACGGCCGCGAAATGGACACCACGCCGCTGGCTGCAGAAGGTTGGGAAGGCATTGAGCCAATCTACGAAAGCCTGCCTGGCTGGAGCGATACCACTTTTGGCGTGAAAGATCACAGCAAA-CTGCCACAGGCGGCGCTGGACTACATCAAGCGTATTGAAGAATTGACTGGCGTACCGGTAGACATTATCTCTACTGGCCCAGATCGTAGCGAGACCATGATCCTGCGCGACCCGTTCGACGC---ATAAATGGCTATTGA------------------------------------------TGAGAACAAGCAAAAGGCGTTAGCTGCGGCACTGGGCCAGATTGAGAAACAGTTCGGCAAAGGCTCCATCATGCGTCTGGGTGAAGACCGTTCTATGGATGTAGAAACGATCTCCACCGGCTCACTGTCACTCGATATCGCACTGGGTGCGGGCGGCCTGCCAATGGGCCGTATCGTTGAAATTTATGGCCCGGAATCCTCCGGTAAAACCACTCTGACGCTGCAGGTTATCGCTGCCGCACAGCGCGAAGGCAAAACTTGCGCATTTATCGATGCCGAGCACGCGCTGGACCCGATTTATGCCAAAAAACTGGGCGTCGATATCGACAACCTGCTGTGTTCCCAGCCGGACACCGGTGAACAGGCTCTGGAAATTTGTGATGCCTTGACCCGTTCTGGTGCGGTTGACGTGATCATCGTTGACTCCGTAGCGGCGCTGACGCCAAAAGCGGAAATTGAAGGTGAAATCGGTGACTCACATATGGGCCTTGCGGCACGTATGATGAGCCAGGCGATGCGTAAGCTGGCCGGTAACCTGAAAAACGCCAACACGCTGTTGATCTTCATCAACCAGATCCGTATGAAAATCGGTGTCATG---TTCGGTAACCCGGAAACCACCACCGGCGGTAACGCACTGAAATTCTATGCTTCTGTTCGTCTGGATATCCGCCGTATCGGTGCGGTTAAAGAAGGCGATGAAGTGGTGGGCAGTGAAACCCGCGTTAAAGTGGTGAAAAACAAAATCGCTGCGCCATTCAAGCAGGCTGAGTTCCAAATTCTGTACGGTGAAGGCATCAACAGCCGCGGTGAACTGGTCGATCTGGGCGTTAAGCACAAGATGATCGAGAAAGCCGGCGCCTGGTACAGTTATAACGGCGATAAAATCGGTCAGGGTAAGGCGAATGCCTGCAACTTCCTGAAAGAAAACCCGGCTGTTGCCGCTGAGTTGGA----------TAAAAAACTGCGCG-------ACCTGC----------------TGCTGCACAGCAACGGTGA---------ACTGGTTACTGCTACC------AATG------------AAAGCT---TCGATGATGGCG---AAGCTGAAAC---CAGCGAAGAGTTT---TAA
>21
---------------------------ATTGAACGCTGGCGGCAGGCCTAACACATGCAAGTCGAGCGGCAGCGGGAAGT----AGTTTACTACTT-CGCCGGCGAGCGGCGGACGGGTGAGTAATGTCTGGGAAAC-TGCCTGATGGAGGGGGATAACTACTGGAAACGGTAGCTAATACCGCATAACGTCTTCGGACCAAAGTGGGGGACCTTCGGGCCTCACGCCATCGGATGTGCCCAGATGGGATTAGCTAGTAGGTGGGGTAATGGCTCACCTAGGCGACGATCCCTAGCTGGTCTGAGAGGATGACCAGCCACACTGGAACTGAGACACGGTCCAGACTCCTACGGGAGGCAGCAGTGGGGAATATTGCACAATGGGCGCAAGCCTGATGCAGCCATGCCGCGTGTGTGAAGAAGGCCTTCGGGTTGTAAAGCACTTTCAGCGAGGAGGAAGGCCAATAACTTAATAGGTTGTTGGATTGACGTTACTCGCAGAAGAAGCACCGGCTAACTCCGTGCCAGCAGCCGCGGTAATACGGAGGGTGCAAGCGTTAATCGGAATTACTGGGCGTAAAGCGCACGCAGGCGGTTTGTTAAGTCAGATGTGAAATCCCCGCGCTTAACGTGGGAACTGCATTTGAAACTGGCAAGCTAGAGTCTTGTAGAGGGGGGTAGAATTCCAGGTGTAGCGGTGAAATGCGTAGAGATCTGGAGGAATACCGGTGGCGAAGGCGGCCCCCTGGACAAAGACTGACGCTCA-GGTGCGAAAGCGTGGGGAGCAAACAGGATTAGATACCCTGGTAGTCCACGCTGTAAACGATGTCGACTTGGAGGTTGTGCCCTTGAGGCGTGGCTTCC-------GGAGCTAACGCGTTAAGTCGACCGCCTGGGGAGTACGGCCGCAAGGTTAAAACTCAAATGAATTGACGGGGGCCCGCACAAGCGGTGGAGCATGTGGTTTAATTCGATGCAACGCGAAGAACCTTACCTACTCTTGACATCCACAGAACTTA-GCAGAGATGCTTCGGT-----GCCTTCGGGAACTGTGAGACAGGTGCTGCATGGCTGTCGTCAGCTCGTGTTGTGAAATGTTGGGTTAAGTCCCGCAACGAGCGCAACCCTTATCCTTTGTTGCCAGCACGTAATGGTGGGAACTCAAAGGAGACTGCCGGTGATAAACCGGAGGAAGGTGGGGATGACGTCAAGTCATCATGGCCCTTACGAGTAGGGCTACACACGTGCTACAATGGCAGATACAAAGTGAAGCGAACTCGCGAGAGCAAGCGGACCACATAAAGTCTGTCGTAGTCCGGATTGGAGTCTGCAACTCGACTCCATGAAGTCGGAATCGCTAGTAATCGTAGATCAG-AATGCTACGGTGAATACGTTCCCGGGCCTTGTACACACCGCCCGTCACACCATGGGAGTGGGTTGC-AAAAGAAGTAGGTAGCTTAACCTTCGGGAGGGCGCTTACCACTTTGTGATTCATGACTGGGGTGAAGTCGTAACAAGGTAACCGTAGG-----------------------------ATGGCTACTGGAAAGATTATCCAGGTAATCGGCGCCGTAGTGGACG------TCGAATTCCCCCAAGACGCTGTACCAAAAGTGT---ACAACGCCCTTGAGGTTGAAGGCGCAGCTGAGAAGCTCGTGCTGGAAGTTCAGCAA--CAGCTGGGCGGTGGTGTTGTTCGTTGTATCGCAATGGGCTCTTCCGATGGTCTGAGCCGTGGGTTGAAAGTCATCAACCTGGAACACCCAATTGAAGTGCCTGTGGGCAAGTCAACTCTGGGCCGTATCATGAACGTATTGGGTGACCCAATCGACATGAAAGGTCCTATCGGCGAAGAAGAGCG----TTGGGCAATCCATCGTGAAGCGCCTTCTTACGA-----AGATCTTGCCAGCTCGCAAGACTTGTTAGAAACCGGTATCAAGGTAATGGACTTGATTTGTCCGTTCGCTAAGGGCGGTAAAGTCGGTCTGTTCGGTGGTGCGGGTGTAGGTAAAACGGTAAACATGATGGAGCTTATTCGTAACATTGCGATTGAGCACTCAGGTTATTCCGTATTTGCTGGCGTGGGTGAGCGTACTCGTGAGGGTAACGACTTCTACCACGAGATGACTGACTCCAACGTTCTGGACAAAGTATCCTTGGTTTATGGCCAAATGAATGAGCCACCAGGTAACCGTCTGCGCGTTGCACTGACCGGCTTGACCATGGCGGAGAAATTCCGTGATGAA---GGTCGTGACGTATTGCTGTTCATCGATAACATCTATCGCTATACCTTAGCCGGTACGGAAGTTTCCGCACTGCTGGGTCGTATGCCATCTGCCGTAGGTTACCAGCCAACGCTGGCAGAAGAGATGGGTGTGTTGCAGGAACGTATTACTTCCACCAAGACGGGTTCAATCACCTCTGTTCAGGCCGTTTACGTGCCAGCGGATGACTTGACTGACCCATCTCCAGCAACCACCTTTGCTCACTTGGATGCAACCGTCGTTCTGAGCCGCCAAATCGCCTCTCTGGGTATTTACCCAGCGGTTGACCCGCTTGACTCCACCAGCCGTCAGCTTGATCCGTTGGTTGTTGGTCAGGAGCATTACGATGTAGCGCGTGGCGTGCAGTCAATTCTGCAACGTTACCAGGAACTGAAAGATATTATCGCAATCTTGGGTATGGACGAGTTGTCAGAAGATGACAAACTGGTGGTATCCCGTGCGCGTAAAATCCAACGCTTCCTGTCTCAACCGTTCTTCGTGGCAGAAGTCTTTACCGGTTCACCGGGCAAGTTCGTATCGCTGAAAGATACCATTCGTGGTTTCAAAGGCATCATGAACGGCGACTATGACCACCTGCCGGAGCAGGCGTTCTACATGGTTGGCACCATTGAAGAAGCAGTGGAAAAAGCCAAGAAACT---------GTAAATGCG--TATCATTCTG----CTGGGCGCTCCGGGCGCTGGTAAGGGTACTCAGGCTCAATTCATCATGGAGAAATACGGT------ATTCCGCAAATCTCTACTGGTGATATGTTGCGCGCCGCTGTAAAAGCAGGTTCTGAGTTAGGTCTGAAAGCGAAAGAAATTATGGATGCCGGCAAGCTGGTCACTGATGAGCTGGTTATTGCATTGGTTAAAGAGCGCATTACACAG-----GACGATTGCCGTGACGGTTTCCTGCTA---GATGGGTTCCCGCGTACTATTCCTCAAGCTGATGCCATGAA-AGAAGCCGGTATCAAGGTTGATTATGTACTGGAGTTTGATGTTCCGGACGATCTGATTGTTGAGCGTATCGTCGGGCGTCGGGTACATGCGGCTTCAGGTCGGGTTTACCACGTTAAATTCAACCCACCGAAAGTTGAAGATAAAGATGATGTCACTGGCGA---------AGATCTGACCATCCGTAAAGATGATCAGGAAGC----------AACAGTGCGCAAACGTCTGGTTGAGTATCATCAGCAAACGGCACCTTTGGTATCTTATTATCGTAAAGAAGCTGATGCCGGTAACACGCAATATTTTAAACTGGACGGAACCCGTAAAGTAGCAGAAGTCAGTGCAGAACTGGCGACTATT------CTCGGT---TAAATGT---------------CGA------ATACTTATGACTCCTCAAGTATCAAGGTATTAAAAGGGCTGGATGCGGTTCGTAAGCGTCCGGGCATGTATATCGGTGATACTGATGACGGTACCGGTCTGCACCACATGGTATTCGAGGTTGTGGACAACGCTATCGACGAAGCCCTCGCTGGCCACTGTAAAGAAATTATCGTCACCATCCACTCGGATAACTCTGTTTCTGTACAGGATGATGGCCGTGGTATCCCAACCGGTATGCATGACGAGGAAGGGGTATCGGCAGCTGAGGTCATCATGACCGTGTTGCATGCTGGCGGTAAGTTTGACGATAACTCGTACAAAGTTTCCGGTGGTTTGCACGGCGTAGGTGTATCCGTTGTTAACGCCCTGTCTGAAAAACTGGAGC-TGGTGATTCGCCGTGAAGGTAAAGTTCACGAGCAGACTTACAAGATGGGTGTGCCGCAGGCACCATTGAAAGTGGTGGGCGAAACCGATC---------AAACCGGGACAACCGTGCGTTTCTGGCCGAGCTTCCAGACGTTCACCAATAATACCGAATTCCAATATGAAATCCTGGCAAAACGTCTGCGTGAGCTGTCGTTCCTGAACTCTGGGGTTTCAATCAAGCT----GAAAGACAAACGTAACGACAAAGAAGACCACTTCCATTACGAAGGCGGTATCAAAGCGTTTGTTGAGTATCTGAACAAAAACAAAAACCCGATCCACCCGAAAGTGTTCTATTTCTCCACCATGAAAGATGATATCGGTGTGGAAGTGGCATTGCAGTGGAACGATGGTTTCCAGGAAAATATTTACTGTTTCACCAACAACATTCCACAGCGCGATGGGGGGACTCACTTAGTCGGGTTCCGTACGGCGATGACTCGTACCCTGAATAGCTACATGGATAAAGAAGGTTACAGTAAAAAA------GCGAAAA--TCA-GTGCAACCGGTGATGATGCCCGTGAAGGTTTGATTGCTGTGGTTTCCGTGAAAGTGCCAGACCCTAAATTCTCCTCACAGACCAAAGATAAACTGGTTTCTTCTGAGGTAAAAACTGCGGTCGAAACGCTGATGAACGAGAAGCTGGTTGAGTATTTGCTGGAAAACCCAACCGACGCCAAAATCGTGGTTGGCAAAATTATTGACGCGGCCCGTGCTCGTGAAGCTGCGCGTAAAGCTCGTGAAATGACACGCCGTAAAGGTGCACTGGATTTGGCTGGCTTACCAGGCAAACTGGCTGACTGTCAGGAACGTGACCCAGCATTGTCCGAACTCTACTTAGTGGAAGGGGACTCAGCGGGCGGCTCTGCGAAACAAGGCCGTAACCGTAAAAATCAGGCTATTTTGCCGCTGAAAGGTAAAATTCTGAACGTCGAGAAAGCGCGTTTTGACAAAATGCTTTCTTCGCAGGAAGTGGCAACACTGATCACCGCGTTGGGTTGTGGTATTGGACGGGATGAATATAACCCGGACAAATTGCGTTATCACAATATCATTATCATGACCGATGCCGACGTAGATGGTTCTCACATCCGTACGTTATTGTTGACCTTCTTCTACCGCCAGATGCCGGAAATTATTGAGCGTGGTCATGTATTTATCGCTCAGCCGCCACTGTATAAAGTGAAAAAAGGTAAACAAGAGCAATACATCAAAGATGATGACGCGATGGAGCAGTATCAGATGACTCTGGCACTGGATGGCGCGGCTCTGCATATCAATGCCGATGCACCACCACTGGTAGGCGAACATCTGGAGAAACTGGTTGCCGAGCACTACAGCGTCCAGAAGACTATCGCTCGTATGGAACGTCGTTATCCGCGTGCTTTACTG--------AATAACCT--GATTTAT----CAACCAACC----TTGCAAGAAGAGGATTTGAGCGATAAAGAGG-------CGGTAACGCAATGGATTGATTCGCTGGTGGTCATGCTAAATGAGAAAGAACAGCATGGCAGCAGCTACAGTTCAGTGGTGCGCGA----AAACCGTGAGCGTCAGCTGTTTGAGCCGGTATTGCGTATTCGTACCCACGGGGTTGATACCGATTATGATCTGGACTTCGATTTCATCCACGGTGGTGAATATCGCAAGATCTGTCTGTTGGGCGACAAGTTACGCGGCTTAATCGAAGAAGG----TGCTTTTGTTGAA--CGTGGCGAGCGCCGTGTGCCGGTTTCAAGCTTCGAAGATGCA------CTTGACTGGTTGGTTAAAG-----AGTCGCGTCGT----GGTCTGGCAATCCAGCGCTATAAAGGTCTGGGTGAAATGAATCCAGAGCAACTGTGGGAAACCACTATGGACCCAACCAGCCGCCGTATGCTGCGGGTGATGGTGAAAGATGCCATTGCGGCAGAC-CAGT-TGTTCACCACTCTGATGGGGGACGCGGTTGAACCTCGCCGCGCCTTTATCGAAGAGAATGCGTTGCGAGCAGCAAATATCGATATCTAAATGGGTAAGAACGTCGTCGTACTGGGCACCCAATGGGGTGACGAAGGTAAGGGCAAGGTCGTTGACCTGCTGACTGAACGGGCTAAATATGTTGTGCGCTATCAAGGTGGTCACAACGCTGGCCATACTTTGGTTATCAACGGTGAGAAAACCGTTCTTCATTTAATTCCCTCAGGTATTCTGCGTGAAAACGTAACCAGCATCATCGGCAACGGTGTTGTACTGGCACCTGACGCCTTAATGA--------AAGAGATGA---------CAGACCTTGAAGCGCGCGGTGTGCCTGTACGTGAGCGACTGTTACTCTCCGAAGCATGCCCATTAATCCTGCCATATCATGTGGCTCTGGATAATGCGCGT-----GAAAAAGCACGTGGTGCAAAAGCAATCGGTACTACCGGTCGTGGTATCGGCCCTGCCTATGAAGATAAAGTTGCCCGCCGCGGTCTGCGCGTAGGTGATTTGTTCAACAAAGAAACCTTCGCAATCAAACTGAAAG---------AAATTGTGGATTACCACAAC------TTCCAGTTGGTGCACTACTACAAAGAAGAAGCGGTTGACTATCAAAAAGTGCTGGATGAAGTATTGGCTATTGCCGATATTCTGACTGCAATGGTAGTTGATGTTTCCGAATTGCTGGACAGTGCGCGTAAGCGTGGTGATTTCATGATGTTTGAAGGCGCTCAAGGCACCTTGCTGGACATCGACCACGGTACTTATCCGTATGTGACTTCATCTAACACCACAGCGGGTGGCGTTGCGACAGGCTCTGGCCTGGGCCCACGTTATGTTGATTACGTGCTGGGTATCGTGAAAGCCTATTCCACCCGTGTTGGTGCAGGTCCATTCCCGACTGAACTGAACGATGAAACA---------GGTGAGTTCC---TGCGTAAGC-AAGGTAACGAATATGGCGCGACCACTGGCCGTAGCCGTCGTACCGGTTGGTTGGATATCGTTGCAGTACGTCGTGCTGTGCAGATCAACTCCTTGTCTGGCTTCTGCA-TGACCAAACTGGACGTGCTGGATGGTCTGAAAGAAGTGAAACTGTGTGTTGGCTACCGCATGCCAGATGGCCGCGAAGTTGATACCACTCCACTGGCTGCTGAAGGCTGGGAAGGTATTGAGCCAATCTACGAAACCATGCCAGGCTGGTCAGAAGTGACCTTTGGCGTAAAAGAACACAGCAAG-TTGCCACAGGCAGCGCTGAACTACATCAAGCGTGTAGAAGAGCTGACAGGTGTTCCGGTTGATATCATCTCTACCGGCCCGGATCGGGAAGAAACCATGATCCTGCGCGACCCATTTGATGC---ATGAATGGCTATTGA------------------------------------------TGAGAATAAACAAAAGGCGTTAGCAGCAGCACTGGGCCAAATTGAAAAACAATTCGGCAAAGGTTCTATCATGCGCCTTGGCGAAGACCGCTCAATGGATGTTGAAACCATCTCTACTGGTTCTCTTTCTCTTGATATCGCATTGGGGGCGGGTGGCCTGCCAATGGGGCGTATTGTTGAGATTTATGGCCCTGAATCGTCCGGTAAGACAACACTGACCTTACAGGTTATTGCTGCCGCACAACGCGAAGGTAAAACCTGCGCCTTTATCGATGCAGAGCATGCTCTTGACCCTATTTACGCTAAAAAACTAGGCGTAGATATTGATAACCTGCTGTGTTCTCAGCCAGATACCGGCGAGCAAGCACTGGAAATCTGTGATGCGCTGACTCGTTCGGGCGCAGTTGATGTCATCATCGTTGACTCCGTCGCTGCATTAACACCAAAAGCTGAAATTGAAGGTGAAATTGGTGACTCTCACATGGGCCTGGCAGCTCGTATGATGAGCCAGGCCATGCGTAAACTGGCGGGTAACCTGAAAAATGCTAATACCCTGTTAATCTTCATCAACCAGATCCGTATGAAAATCGGCGTTATG---TTTGGTAACCCTGAAACTACGACGGGTGGTAATGCCCTGAAATTTTATGCATCCGTACGTTTGGATATCCGCCGTATTGGTGCAGTAAAAGAAGGTGATGTGGTTGTTGGTAGCGAGACACGCGTTAAAGTGGTGAAAAACAAAATCGCAGCGCCATTTAAACAAGCCGAATTCCAGATCCTGTATGGTGAAGGTATCAATATTAACGGTGAGCTCGTTGATTTAGGCGTTAAGCATAAACTGATTGAGAAAGCCGGTGCATGGTATAGCTACAACGGTGACAAGATTGGTCAGGGTAAAGCGAATGCCAGTAACTACTTAAAAGAAAACCCAGCAGTTGCCGCTGAGTTGGA----------TAAAAAATTGCGTG-------AAATGCTTCTTAATGGTGGCAATGGTG---AGCAGCCTGTA---------GCAACAGCCGCATTTG----------------------------------CTGATGAAG---CAGATGAAAC---CAGCGAAGAGTTT---TAA
>22
---------------------------ATTGAACGCTGGCGGCAGGCCTAACACATGCAAGTCGAGCGGCAGCGGGAAGT----AGTTTACTACTT-TGCCGGCGAGCGGCGGACGGGTGAGTAATGTCTGGGAAAC-TGCCTGATGGAGGGGGATAACTACTGGAAACGGTAGCTAATACCGCATAACGTCTTCGGACCAAAGTGGGGGACCTTCGGGCCTCACGCCATCGGATGTGCCCAGATGGGATTAGCTAGTAGGTGGGGTAATGGCTCACCTAGGCGACGATCCCTAGCTGGTCTGAGAGGATGACCAGCCACACTGGAACTGAGACACGGTCCAGACTCCTACGGGAGGCAGCAGTGGGGAATATTGCACAATGGGCGCAAGCCTGATGCAGCCATGCCGCGTGTGTGAAGAAGGCCTTCGGGTTGTAAAGCACTTTCAGCGAGGAGGAAGGCATAAAGGTTAATAACCTTTGTGATTGACGTTACTCGCAGAAGAAGCACCGGCTAACTCCGTGCCAGCAGCCGCGGTAATACGGAGGGTGCAAGCGTTAATCGGAATTACTGGGCGTAAAGCGCACGCAGGCGGTTTGTTAAGTCAGATGTGAAATCCCCGCGCTTAACGTGGGAACTGCATTTGAAACTGGCAAGCTAGAGTCTTGTAGAGGGGGGTAGAATTCCAGGTGTAGCGGTGAAATGCGTAGAGATCTGGAGGAATACCGGTGGCGAAGGCGGCCCCCTGGACAAAGACTGACGCTCA-GGTGCGAAAGCGTGGGGAGCAAACAGGATTAGATACCCTGGTAGTCCACGCTGTAAACGATGTCGACTTGGAGGTTGTGCCCTTGAGGCGTGGCTTCC-------GGAGCTAACGCGTTAAGTCGACCGCCTGGGGAGTACGGCCGCAAGGTTAAAACTCAAATGAATTGACGGGGGCCCGCACAAGCGGTGGAGCATGTGGTTTAATTCGATGCAACGCGAAGAACCTTACCTACTCTTGACATCCACGGAATTTA-GCAGAGATGCTTTAGT-----GCCTTCGGGAACCGTGAGACAGGTGCTGCATGGCTGTCGTCAGCTCGTGTTGTGAAATGTTGGGTTAAGTCCCGCAACGAGCGCAACCCTTATCCTTTGTTGCCAGCACGTGATGGTGGGAACTCAAAGGAGACTGCCGGTGATAAACCGGAGGAAGGTGGGGATGACGTCAAGTCATCATGGCCCTTACGAGTAGGGCTACACACGTGCTACAATGGCAGATACAAAGTGAAGCGAACTCGCGAGAGCAAGCGGACCACATAAAGTCTGTCGTAGTCCGGATTGGAGTCTGCAACTCGACTCCATGAAGTCGGAATCGCTAGTAATCGTAGATCAG-AATGCTACGGTGAATACGTTCCCGGGCCTTGTACACACCGCCCGTCACACCATGGGAGTGGGTTGC-AAAAGAAGTAGGTAGCTTAACCTTCGGGAGGGCGCTTACCACTTTGTGATTCATGACTGGGGTGAAGTCGTAACAAGGTAACCGTAGG-----------------------------ATGGCTACTGGAAAGATTATCCAGGTAATCGGCGCCGTAGTGGACG------TCGAATTCCCCCAAGACGCTGTACCAAAAGTGT---ACAACGCCCTTGAGGTTGAAGGCGCAGCTGAGAAGCTCGTGCTGGAAGTTCAGCAA--CAGCTGGGCGGTGGTGTTGTTCGTTGTATCGCAATGGGCTCTTCCGATGGTCTGAGCCGCGGGTTGAAAGTCATCAATCTGGAACACCCAATTGAAGTGCCAGTGGGCAAGTCAACTCTGGGCCGTATCATGAACGTATTGGGTGACCCAATCGACATGAAAGGTCCTATCGGCGAAGAAGAGCG----TTGGGCAATCCATCGTGAAGCGCCTTCTTACGA-----AGATCTTGCCAGCTCGCAAGACTTGTTAGAAACCGGTATCAAGGTAATGGACTTGATTTGTCCGTTCGCTAAGGGCGGTAAAGTCGGTCTGTTCGGTGGTGCGGGTGTAGGTAAAACGGTAAACATGATGGAGCTTATTCGTAACATTGCGATTGAGCACTCAGGTTATTCCGTATTTGCTGGCGTGGGGGAGCGTACTCGTGAGGGTAACGACTTCTACCATGAGATGACTGACTCCAACGTTCTGGACAAAGTATCCTTGGTTTATGGCCAGATGAATGAGCCACCAGGTAACCGTCTGCGCGTTGCACTGACCGGCTTGACCATGGCGGAGAAATTCCGTGATGAA---GGTCGTGACGTATTGCTGTTCATCGATAACATCTATCGCTATACCTTAGCCGGTACGGAAGTTTCCGCACTGCTGGGTCGTATGCCATCTGCCGTTGGTTACCAGCCAACGCTGGCAGAAGAGATGGGTGTGTTGCAGGAACGTATTACTTCCACCAAGACGGGTTCAATCACCTCTGTTCAGGCCGTTTACGTGCCAGCGGATGACTTGACTGACCCATCTCCAGCAACCACCTTTGCTCACTTGGATGCAACCGTCGTTCTGAGCCGTCAAATCGCCTCTCTGGGTATTTACCCGGCGGTTGACCCACTTGACTCCACCAGCCGTCAGCTTGATCCGCTGGTTGTTGGTCAGGAGCACTACGATGTAGCGCGTGGCGTGCAGTCAATTCTGCAACGTTACCAGGAACTGAAAGATATTATCGCAATCTTGGGTATGGACGAGTTGTCAGAAGATGACAAACTGGTGGTATCCCGTGCGCGTAAAATCCAACGCTTCCTGTCTCAACCGTTCTTCGTGGCAGAAGTCTTTACCGGTTCACCGGGCAAGTTCGTATCGCTGAAAGATACCATTCGTGGTTTCAAAGGCATCATGAACGGCGACTATGACCACCTGCCGGAACAGGCGTTCTACATGGTTGGCACCATTGAAGAAGCAGTGGAAAAAGCCAAGAAACT---------GTAAATGCG--TATCATTCTG----CTGGGCGCTCCGGGCGCTGGTAAGGGTACTCAGGCTCAATTCATCATGGAGAAATACGGT------ATTCCGCAAATCTCTACTGGTGATATGTTGCGCGCCGCTGTAAAAGCAGGTTCTGAGTTAGGTCTGAAAGCGAAAGAAATTATGGATGCCGGCAAGCTGGTCACTGATGAACTGGTTATCGCATTGGTTAAAGAGCGCATTACACAG-----GACGATTGCCGTGACGGTTTCCTGCTA---GATGGGTTCCCGCGTACCATTCCTCAAGCTGATGCCATGAA-AGAAGCCGGTATCAAGGTTGATTATGTATTGGAGTTTGATGTTCCAGACGAACTGATTGTTGATCGCATCGTTGGGCGTCGGGTACATGCTGCTTCAGGTCGGGTTTATCACATTAAATTCAACCCACCTAAAGTTGAAGATAAAGATGATGTGACCGGTGA---------AGAACTGACAATTCGTAAAGATGATCAGGAAGC----------AACAGTTCGCAAACGTCTGGTTGAATATCATCAGCAAACTGCACCATTGGTTTCTTACTATCGTAAAGAAGCTGATGCAGGTAACACACAATATTTTAAACTGGACGGAACCCGTAAAGTAGCAGAAGTCAGTGCGGAACTGGCGACTATT------CTCGGT---TAAATGT---------------CGA------ATACTTATGACTCCTCAAGTATCAAGGTATTAAAAGGGCTGGATGCGGTTCGTAAGCGTCCGGGCATGTATATCGGTGATACTGATGACGGTACCGGTCTGCACCACATGGTATTCGAGGTTGTGGACAACGCTATCGACGAAGCCCTCGCTGGCCACTGTAAAGAAATTATCGTCACCATCCACTCGGATAACTCTGTTTCTGTACAGGATGATGGCCGTGGTATCCCAACCGGTATGCATGACGAGGAAGGGGTATCGGCAGCAGAGGTCATCATGACCGTGTTGCATGCTGGCGGTAAGTTTGACGATAACTCGTACAAAGTTTCCGGTGGTTTGCACGGCGTAGGTGTATCCGTTGTTAACGCCCTGTCTGAAAAACTGGAGC-TGGTGATTCGCCGTGAAGGTAAAGTTCACGAGCAGACTTACAAGATGGGTGTGCCGCAGGCACCATTGAAAGTGGTGGGCGAAACCGATC---------AAACCGGGACAACCGTGCGTTTCTGGCCGAGCTTCCAGACGTTCACCAATAATACCGAATTCCAATATGAAATCCTGGCAAAACGTCTGCGTGAGCTATCGTTCCTGAACTCTGGGGTTTCAATCAAGCT----GAAAGACAAACGTAATGACAAAGAAGACCACTTCCATTACGAAGGCGGTATCAAAGCGTTTGTTGAGTATCTGAACAAAAACAAAAACCCGATCCACCCGAAAGTGTTCTATTTCTCCACCGTGAAAGATGATATCGGTGTGGAAGTGGCATTGCAGTGGAACGATGGTTTCCAGGAAAATATTTACTGTTTCACCAACAACATTCCACAGCGCGATGGGGGGACTCACTTAGTCGGGTTCCGTACGGCGATGACTCGTACCCTGAATAGCTACATGGATAAAGAAGGTTACAGTAAAAAA------GCGAAAA--TCA-GTGCAACCGGTGATGATGCCCGTGAAGGATTGATTGCTGTGGTTTCCGTGAAAGTGCCAGACCCTAAATTCTCCTCACAGACCAAAGATAAACTGGTTTCTTCTGAGGTAAAAACTGCGGTCGAAACGCTGATGAACGAGAAGCTGGTTGAGTATTTACTGGAAAACCCAACCGACGCCAAAATCGTGGTTGGCAAAATTATTGACGCAGCCCGCGCTCGTGAAGCTGCGCGTAAAGCCCGTGAAATGACGCGCCGTAAAGGTGCGCTGGATTTGGCTGGCTTACCAGGCAAACTGGCTGACTGTCAGGAACGTGACCCAGCATTGTCCGAACTCTACTTAGTGGAAGGGGACTCAGCGGGCGGCTCTGCGAAACAAGGCCGTAACCGTAAAAATCAGGCTATTTTGCCGCTGAAAGGTAAAATTCTGAACGTCGAGAAAGCGCGTTTTGACAAAATGCTTTCCTCGCAGGAAGTGGCAACACTGATCACCGCGTTGGGTTGTGGTATTGGACGGGATGAATATAACCCGGACAAATTGCGTTATCACAATATCATTATCATGACCGATGCCGACGTGGATGGTTCGCATATCCGTACGTTATTGTTGACCTTCTTCTACCGCCAGATGCCGGAAATTATTGAGCGTGGTCATGTATTTATCGCTCAGCCGCCACTGTATAAAGTGAAAAAAGGTAAACAAGAGCAATACATCAAAGATGATGACGCGATGGAGCAGTATCAGATGACTCTGGCACTGGATGGCGCGGCTCTGCATATCAATGCCGAAGCACCACCACTGGTGGGAGAACATCTGGAGAAACTGGTTGCCGAGCACTATAGCGTCCAGAAAACTATCGCTCGTATGGAACGTCGTTATCCACGTGCTTTACTG--------AATAACCT--GATTTAT----CAGCCAACC----TTGAAAGAAGAGGATTTGAGCGATAAAGAGG-------CGGTAACGCAATGGATTGATTCGCTGGTGGTCATGCTAAATGAGAAAGAACAGCATGGCAGCAGCTACAGTTCAGTGGTGCGCGA----AAACCGTGAGCGTCAGCTGTTTGAGCCGGTATTGCGTATTCGTACCCACGGGGTTGATACTGATTATGATCTGGACTTCGATTTCATTCACGGTGGTGAATATCGCAAGATCTGTCTGTTGGGCGACAAGTTGCGCGGCTTAATCGAAGAAGG----TGCTTTTGTTGAA--CGTGGCGAGCGGCGTGTGCCGGTTTCAAGCTTCGAAGATGCA------CTTGACTGGTTGGTTAAAG-----AGTCGCGTCGT----GGTCTGGCAATCCAGCGCTATAAAGGTCTGGGTGAAATGAACCCAGAGCAACTGTGGGAAACCACTATGGATCCAACCAGCCGCCGTATGTTGCGGGTGATGGTGAAAGATGCGATTGCGGCAGAT-CAGT-TGTTTACCACTCTGATGGGCGATGCGGTTGAACCTCGTCGTGCCTTTATCGAAGAGAATGCGTTGCGAGCAGCAAATATCGATATCTAAATGGGTAAGAACGTCGTCGTACTGGGCACCCAATGGGGTGACGAAGGTAAGGGCAAGGTCGTTGACCTGCTGACTGAACGGGCTAAATATGTTGTGCGCTATCAAGGTGGTCACAACGCTGGCCACACTTTGGTTATCAACGGTGAGAAAACCGTTCTTCATTTAATTCCCTCAGGTATTCTGCGTGAAAACGTAACCAGCATCATCGGCAACGGTGTTGTACTGGCACCTGACGCTTTAATGA--------AAGAGATGA---------CAGACCTTGAAGCGCGCGGTGTGCCTGTACGTGAGCGACTGTTACTCTCCGAAGCATGCCCATTAATCCTGCCATATCATGTGGCTCTGGATAATGCGCGT-----GAAAAAGCACGTGGTGCAAAAGCAATCGGTACTACCGGTCGTGGTATTGGCCCTGCCTATGAAGATAAAGTTGCCCGCCGCGGTCTGCGCGTAGGTGATTTGTTCAACAAAGAAACCTTCGCAATCAAACTGAAAG---------AAATTGTGGATTACCACAAC------TTCCAGTTGGTGCACTACTACAAAGAAGAAGCGGTTGACTATCAAAAAGTGCTGGATGAAGTATTGGCTATTGCCGATATTCTGACTGCAATGGTCGTTGATGTTTCCGAATTGCTGGACAGTGCGCGTAAGCGTGGTGATTTCATGATGTTTGAAGGCGCTCAAGGCACCTTGCTGGACATCGACCACGGTACTTATCCGTATGTGACTTCATCTAACACCACAGCGGGTGGCGTTGCTACAGGCTCTGGCCTGGGCCCACGTTATGTTGATTACGTGCTGGGTATCGTGAAAGCCTATTCCACTCGTGTTGGTGCAGGTCCATTCCCGACTGAACTGAACGACGAAACA---------GGTGAGTTCC---TGCGTAAGC-AAGGTAACGAATATGGCGCGACCACTGGCCGTAGCCGTCGTACCGGTTGGTTGGATATCGTTGCAGTACGTCGTGCTGTGCAGATCAACTCCTTGTCTGGCTTCTGCA-TGACCAAACTGGACGTGCTGGATGGTCTGAAAGAAGTGAAACTGTGTGTTGGCTACCGCATGCCAGATGGTCGCGAAGTGACTACCACTCCGCTGGCTGCTGAAGGCTGGGAAGGTATTGCGCCAATCTACGAAACCATGCCAGGCTGGTCAGAAGTGACCTTTGGCGTAAAAGAACACAGCAAG-TTGCCACAGGCAGCGCTGAACTACATCAAGCGTGTAGAAGAGCTGACAGGTGTTCCGGTTGATATCATCTCTACCGGCCCGGATCGTGAAGAAACCATGATCCTGCGCGACCCATTTGATGC---ATGAATGGCTATTGA------------------------------------------TGAGAATAAACAAAAGGCGTTAGCAGCAGCACTGGGCCAAATTGAAAAACAATTCGGCAAAGGTTCTATCATGCGCCTTGGCGAAGACCGCTCAATGGATGTTGAAACCATCTCTACTGGTTCTCTTTCTCTTGATATCGCATTGGGGGCAGGTGGCCTGCCAATGGGGCGTATTGTTGAGATTTATGGCCCTGAATCGTCCGGTAAGACAACACTGACCTTACAGGTTATTGCTGCCGCACAACGCGAAGGTAAAACCTGCGCCTTTATCGATGCAGAGCATGCTCTTGACCCTATTTACGCTAAAAAACTAGGCGTAGATATTGATAATCTGTTGTGTTCTCAGCCAGATACCGGCGAGCAAGCACTGGAAATCTGTGATGCGCTGACTCGTTCGGGCGCAGTTGATGTCATCATCGTTGACTCCGTCGCTGCATTAACACCAAAAGCTGAAATTGAAGGTGAAATTGGTGACTCTCACATGGGCCTGGCAGCTCGTATGATGAGCCAGGCCATGCGTAAACTGGCGGGTAACCTGAAAAATGCTAATACCCTGTTAATCTTCATCAACCAGATCCGTATGAAAATCGGCGTTATG---TTTGGTAACCCTGAAACTACGACGGGTGGTAATGCCCTGAAATTTTATGCATCCGTACGTTTGGATATCCGCCGTATTGGTGCAGTAAAAGAAGGTGATGTGGTTGTTGGTAGCGAGACACGCGTTAAGGTGGTGAAAAACAAAATCGCAGCGCCATTTAAACAAGCCGAATTCCAGATCCTGTATGGTGAAGGTATCAATATTAACGGTGAGCTCGTTGATTTAGGCGTTAAGCATAAACTGATTGAGAAAGCCGGTGCATGGTATAGCTACAACGGTGACAAGATTGGTCAGGGTAAAGCGAATGCCAGTAACTACTTAAAAGAAAATCCAGCAGTTGCCGCTGAGTTGGA----------TAAAAAATTGCGTG-------AAATGCTTCTTAATGGCGGCAATGGTG---AGCAGCCTGTA---------GCAACAGCCGCATTTG----------------------------------CTGATGAAG---CAGATGAAAC---CAGCGAAGAATTT---TAA
>23
-AATTGAAGAGTTTGATCATGGCTCAGATTGAACGCTGGCGGCAGGCCTAACACATGCAAGTCGAGCGGTAACAGGGGA-----AGCTTGC-TTCT-CGCTGACGAGCGGCGGACGGGTGAGTAATGTATGGGGATC-TGCCCGATAGAGGGGGATAACTACTGGAAACGGTGGCTAATACCGCATAATCTCTTAGGAGCAAAGCAGGGGACCTTCGGGCCTTGCGCTGTCGGATGAACCCATATGGGATTAGCTAGTAGGTAAGGTAATGGCTTACCTAGGCGACGATCCCTAGCTGGTCTGAGAGGATGATCAGCCACACTGGGACTGAGACACGGCCCAGACTCCTACGGGAGGCAGCAGTGGGGAATATTGCACAATGGGCGCAAGCCTGATGCAGCCATGCCGCGTGTATGAAGAAGGCCCTAGGGTTGTAAAGTACTTTCAGTCGGGAGGAAGGCGTTGATGTTAATACCATCAACGATTGACGTTACCGACAGAAGAAGCACCGGCTAACTCCGTGCCAGCAGCCGCGGTAATACGGAGGGTGCAAGCGTTAATCGGAATTACTGGGCGTAAAGCGCACGCAGGCGGTTAATTAAGTTAGATGTGAAATCCCCGGGCTTAACCTGGGAATGGCATCTAAGACTGGTTAGCTAGAGTCTTGTAGAGGGGGGTAGAATTCCATGTGTAGCGGTGAAATGCGTAGAGATGTGGAGGAATACCGGTGGCGAAGGCGGCCCCCTGGACAAAGACTGACGCTCA-GGTGCGAAAGCGTGGGGAGCAAACAGGATTAGATACCCTGGTAGTCCACGCTGTAAACGATGTCGATTTGGAGGTTGTTCCCTAGAGGAGTGGCTTCC-------GGAGCTAACGCGTTAAATCGACCGCCTGGGGAGTACGGCCGCAAGGTTAAAACTCAAATGAATTGACGGGGGCCCGCACAAGCGGTGGAGCATGTGGTTTAATTCGATGCAACGCGAAGAACCTTACCTACTCTTGACATCCAGAGAATTTGAGCAGAGATGCTGAAGT-----GCCTTCGGGAACTCTGAGACAGGTGCTGCATGGCTGTCGTCAGCTCGTGTTGTGAAATGTTGGGTTAAGTCCCGCAACGAGCGCAACCCTTATCCTTTGTTGCCAGCG-ATTCGGTCGGGAACTCAAAGGAGACTGCCGGTGATAAACCGGAGGAAGGTGGGGATGACGTCAAGTCATCATGGCCCTTACGAGTAGGGCTACACACGTGCTACAATGGCGTATACAAAGAGAAGCGACCTCGCGAGAGCAAGCGGAACTCATAAAGTACGTCGTAGTCCGGATTGGAGTCTGCAACTCGACTCCATGAAGTCGGAATCGCTAGTAATCGTAGATCAG-AATGCTACGGTGAATACGTTCCCGGGCCTTGTACACACCGCCCGTCACACCATGGGAGTGGGTTGC-AAAAGAAGTAGGTAGCTTAACCTTCGGGAGGGCGCTTACCACTTTGTGATCCATGACTGGGGTGAAGTCGTAACAAGGTAACCGTAGGGGAACCTGCGGTTGGATCACCTCCTTACCATGGCTACTGGAAAGATTATCCAGGTAATCGGCGCCGTTGTGGACG------TCGAGTTCCCTCAAGATGCAGTACCAAAAGTGT---ACGATGCGCTTGAGGTTGTTAACGGTAAAGAAAAACTGGTGCTGGAAGTTCAGCAA--CAGTTAGGCGGTGGTGTTGTCCGTTGTATCGCAATGGGTACATCAGATGGCCTAAGCCGTGGTTTAGAAGTTAAAAATTTAGAACACCCAATTGAAGTACCAGTAGGTAAAGCAACACTAGGACGTATCATGAACGTTCTGGGTGACCCTATTGATATGAAAGGTGATATCGGCGAAGAAGAGCG----TTGGTCTATTCACCGCGCTGCACCAAGCTACGA-----AGAGCTATCGAGCTCAACTGAACTGCTAGAGACAGGTATCAAAGTCATGGACTTGATCTGTCCATTCGCGAAAGGTGGTAAAGTTGGTCTGTTCGGTGGTGCGGGTGTTGGTAAAACGGTAAACATGATGGAACTTATCCGTAACATCGCGATTGAGCACTCAGGTTACTCAGTATTCGCAGGTGTTGGTGAGCGTACCCGTGAAGGTAACGACTTCTATCATGAAATGACAGATTCAAACGTTCTTGACAAAGTATCACTGGTTTATGGTCAGATGAATGAGCCACCAGGAAACCGTCTACGCGTAGCATTGACTGGTTTGACTATGGCTGAGAAATTCCGTGACGAA---GGCCGTGATGTTCTGTTGTTCGTGGATAACATCTATCGTTATACACTGGCAGGTACAGAAGTATCGGCTCTGTTAGGTCGTATGCCATCAGCAGTAGGTTATCAGCCAACATTGGCAGAAGAGATGGGTGTTCTTCAAGAACGTATCACTTCTACTAAGACAGGTTCTATCACCTCTGTACAGGCTGTTTACGTACCTGCGGATGACTTGACTGACCCATCACCAGCAACAACCTTTGCTCACTTGGACGCAACAGTGGTTCTGAGCCGTCAAATCGCTTCTCTGGGTATTTACCCTGCGGTTGACCCTCTGGATTCAACTAGCCGTCAGCTTGACCCACTCATCGTTGGTCAAGAGCACTATGATGTTGCACGTGGCGTTCAGTCTATCCTTCAGCGTTACCAAGAACTGAAAGATATCATTGCAATTCTGGGTATGGATGAATTGTCTGAAGAAGACAAACTGGTTGTTGCTCGTGCTCGTAAGATCCAGCGCTTCCTGTCTCAACCATTCTTCGTTGCAGAAGTCTTTACTGGTTCACCAGGTAAGTTCGTTTCCCTGAAAGACACTATCCGTGGCTTCAAAGGCATTCTGAACGGCGATTACGACCACCTGCCAGAACAAGCGTTCTACATGGTTGGTACCATTGAAGAAGCTGTGGAAAAAGCTAAGAAGCT---------TTAAATGCG--TATTATTTTG----CTCGGTGCTCCAGGCGCCGGTAAGGGCACTCAAGCTCAATTTATTATGGAGAAATTTGGT------ATCCCACAAATTTCAACTGGCGATATGTTACGTGCAGCAGTTAAAGCAGGTAGTGAGCTAGGTTTAAAAGCAAAAGAGCTAATGGACAATGGTAAATTAGTGACTGATGAGTTAGTGATTGCATTGGTTAAAGAGCGTATCAAACAA-----GATGACTGCCGCAATGGTTTCTTGTTG---GATGGGTTCCCACGTACCATTCCTCAAGCAGACGCGATGAA-AGAAGCAGGCATTAATGTCGATTTCGTATTAGAATTCGATGTGCCTGATGAAATCATTGTTGAACGTATTATTGGTCGCCGTGTGCATGCGCCATCGGGTCGTGTTTATCATGTGACATTTAACCCACCTAAAGTTGAAAACAAAGATGATGTCACTGGTGA---------AGAGCTAACTATCCGTAAAGATGACCAAGAAGA----------CACCGTGCGTAAGCGTCTGGTTGAATACCATGACTTAACAGCACCTTTGGTTGCTTACTATCAAAAAGAAGCTGATGCGGGTAACACCAAATACTTCAAAATCGATGGTACACGCAAGGTCACTGAAGTGAGTGAAGAATTAGCGAAGATC------CTTGGC---TAAATGT---------------CGA------ATACATATGACTCCTCAAGTATCAAGGTATTAAAAGGGCTGGATGCCGTGCGTAAGCGCCCAGGCATGTATATCGGTGATACCGACGATGGTACAGGTCTTCATCACATGGTCTTCGAGGTTGTCGACAACGCTATCGACGAAGCCCTCGCCGGTTTTTGTGACGACATCGTGATCACAATCCATGCTGATAACTCAGTCTCTGTTCAAGATGATGGTCGTGGTATTCCAACAGGTATCCATGAGGAAGAAGGGGTATCAGCAGCAGAAGTTATCATGACGGTACTGCATGCGGGCGGGAAATTTGACGATAACTCCTATAAAGTCTCCGGCGGTCTACACGGAGTTGGGGTTTCTGTTGTTAACGCCTTATCCGAAAAATTAGAGC-TCACTATCCGCCGTGATGGTAAAGTTCATGAACAAACTTATTGCCACGGTGAGCCACAAGGCCCACTAACTGTTGTTGGTGAAACCGATC---------AAACCGGAACTCGCGTCCGTTTTTGGCCAAGCTTAGACACCTTCAAAGGCGTCACTGAATTTGAATACGACGTTTTAGCTAAGCGTCTGCGCGAACTGTCATTCTTAAACTCTGGTGTCTCAATCAGACT----GATTGATAAACGTGATGGCAAAGAAGACCATTTCCACTATGAAGGTGGAATTAAAGCGTTCGTTGAGTATTTAAGCCGCAATAAAACCCCAATTCACCCATCTGTATTCTACTTCTCAACTGAGAAAGATGGTATTGGTGTTGAAATCGCCATGCAGTGGAACGATGGCTTCCAAGAAAACGTTTATTGCTACACCAATAATATTCCACAGCGTGATGGGGGTACTCACCTTGCAGGCTTCCGTGCCTCAATGACACGTACACTCAACAACTACATGGATAAAGAAGGCTATCAGAAAAAA------GCTAAAG--TCA-GTGCAACCGGTGACGATGCCCGTGAAGGCTTGATTGCAGTTATCTCTGTTAAGGTGCCTGATCCTAAGTTTTCATCACAAACAAAAGAAAAACTCGTTTCTTCTGAGGTGAAAACAGCCGTTGAAACCATGATGAATGAACGGTTTGTTGAGTATCTATTAGAGAACCCAACTGACGCAAAAATTGTTGTTGGTAAAATTATTGATGCAGCGCGTGCGCGTGAGGCAGCACGTAAAGCACGTGAAATGACTCGCCGTAAAGGCGCCTTAGATCTGGCGGGTTTGCCGGGCAAACTGGCAGACTGCCAAGAGCGCGACCCAGCACTTTCTGAACTCTACCTTGTGGAAGGGGACTCCGCGGGCGGCTCTGCAAAACAAGGCCGTAACCGCAAGAACCAAGCTATTTTGCCTCTAAAAGGTAAAATTCTTAACGTTGAGAAAGCGCGTTTCGATAAGATGCTCTCCTCACAAGAGGTCGCTACGTTGATCACCGCTTTAGGCTGCGGTATTGGGCGTGATGAATATAACCCAGATAAACTGCGTTATCACAGCATTATTATCATGACGGATGCTGACGTCGATGGTTCGCATATCCGTACGTTGTTATTGACCTTCTTCTATCGCCAAATGCCTGAAATTGTTGAGCGTGGTCATGTTTATATCGCTCAGCCTCCACTGTACAAAGTGAAAAAAGGTAAGCAAGAGCAATACATCAAAGATGATGATGCGATGGATGAGTATCTCATTTCTATTGCACTTGATGGAGCCGCGCTACATCTAAGTGCTGATGCACCGGCGATGAAAGGCGAAGAGCTAGAAAAACTGGTTGTTGAATACAATGCTGCACACAAGATCATTCGTCGTCTTGAGCGTCTCTATCCGCAAGCATTACTG--------AATAGCTT--GGTGTAT----CACTCTACC----TTGACGGAAGAAGCACTGAAAAGCAGTGAAC-------AAGTCGAAGAGTGGACTAAAGGCTTAGTTCAACGCTTAGAAGACAATGAGCAGCTTGGTAGTACTTACAGCTATACCATCAAGGA----AAATCGCGAACGTCAGCTATTTGAACCGACCATTCGTATCCGTACTCATGGCGTCGATACTGACTACAATCTCGACTTTGATTTTGTTCACGGTAGCGAATACCGCCGCATCACCCATTTAGGTGACATGATTGCCGACCTAATTGAAGAAGG----TGCTTATATCGAA--CGTGGTGAACGCCGCCAGAATATCAAAAACTTCGAGGAAGCG------CTGGCGTGGTTAAGTCGTG-----AGTCACGTCGT----GGCCTATCGGTACAACGTTATAAAGGTCTTGGTGAGATGAACCCTGAGCAACTTTGGGAAACCACTATGAACCCTGATACACGTCGTATGATGCGCGTCACCGTAAAAGATGCTATCGCAACCGAC-TTGC-TGTTCACCACTTTGATGGGTGATGCCGTTGAACCTCGTCGTGCCTTTATCGAAGAGAATGCTCTGAAAGCGGCAAATATTGATATCTAAATGGGTAAGAACGTTGTCGTACTGGGCACCCAATGGGGTGACGAAGGAAAGGGCAAGATCGTCGACTTGCTGACAGAGCGTGCTAAATATGTAGTTCGCTATCAGGGCGGCCATAATGCTGGCCATACTCTTGTTGTAAACGGTGAAAAAACCGTTCTCCACTTAATTCCATCCGGTATTCTTCGTGAAAATGTCATCAGCATTATTGCTAATGGTGTCGTACTCGCGCCTGACGCATTGATGA--------AAGAGATGA---------AGCAATTAGAAGATCGCGGTGTTCCTGTTCGCGAACGCTTACGTATTTCTGAAGCATGCCCACTGATCCTGCCTTATCATATCGCATTAGACAATGCGCGC-----GAAAAAGCGCGTGGCGCGAAAGCGATTGGTACTACGGGTCGTGGTATTGGTCCTGCTTATGAAGACAAAGTTGCTCGCCGTGGCCTGCGCGTTGGCGATCTGTTTGACAAAGCAACCTTTGCTGAAAAACTAAAAG---------AAATTGTTGAATACCACAAC------TTCCAGTTGGTGAATTACTATAAAGAACCCGCTGTTGATTATCAGAAAACCCTTGATGATATCATGGCAGTCGCTGATATTCTGACTGGCATGGTAGTTGATGTTTCTGATCTGCTCTATAAAGCACATCAGAAGAATGAATTAGTCATGTTCGAAGGTGCACAAGGCACTTTATTGGATATTGACCACGGTACTTATCCGTACGTGACCTCTTCCAACACAACCGCGGGTGGTGTTGCGACAGGTTCAGGCTTAGGCCCACGTTATGTAAGCTATGTTTTGGGTATCATTAAAGCTTACTCTACTCGTGTAGGGGCTGGTCCATTCCCAACTGAGTTATTTGACGAAACG---------GGTGATTTCC---TACGTGAAA-AAGGCCAAGAGTTCGGTGCAACAACAGGTCGTAAGCGCCGCACGGGTTGGTTAGATATCGTGGCGATTAACCGTGCTGTTCAGATCAACTCACTGTCTGGCTTCTGTA-TGACGAAACTAGACGTTTTAGATGGCCTGAAAGAAGTAAAAATTTGTGTAGGCTATCGTCGTCCAGATGGTACTGTTCTTGAAACAACACCATTAGCTGCTGATGAGTGGGAAGGTTTAGAGCCTGTCTATGAAGTATTACCAGGCTGGAGCGAAACAACGTTCGGTGTGAAAGA-CAGAGCGCTGTTACCACAAGCTGCGTTAGACTATATCAAGCGTGTTGAAGAGTTGACTGGTGTTCCGGTTGATATCATCTCAACAGGTCCTGATCGTTCTGAAACGATGATCTTACGCGACCCGTTTGACGCTGAATAAATGGCTATCGA------------------------------------------TGAAAACAAACAAAAGGCATTAGCTGCAGCGTTAGGTCAAATTGAAAAGCAATTTGGTAAAGGCTCTATCATGCGTCTTGGTGAAGACCGCTCAATGGACGTAGAAACTATTTCAACAGGCTCTTTATCTCTTGATGTGGCTTTAGGTGCAGGTGGTTTGCCATTAGGGCGTATTGTCGAAATTTATGGTCCTGAATCTTCTGGTAAAACAACACTCACGTTGCAAGTTATTGCAGCAGCACAACGTAGCGGAAAAACCTGTGCATTTATCGACGCTGAACATGCGCTAGATCCAATCTATGCGAAAAAACTGGGTGTTGATATCGATAACCTTCTATGTTCTCAACCTGATACTGGTGAGCAAGCATTAGAGATTTGTGATGCACTGACGCGTTCAGGCGCTGTTGATGTCATTATCGTTGACTCCGTAGCCGCATTAACACCAAAAGCTGAAATTGAAGGTGAAATCGGTGACTCACACATGGGCTTAGCGGCTCGTATGATGAGCCAAGCGATGCGTAAATTAGCGGGTAACTTAAAGAACTCGAATACACTTTTAATCTTCATTAACCAAATCCGTATGAAGATCGGCGTTATG---TTTGGTAACCCTGAAACCACTACAGGTGGTAACGCTCTGAAATTCTACGCTTCTGTTCGTTTAGATATTCGCCGTATCGGTGCTGTCAAAAATGGTGAAGAAATTGTAGGTAGCGAAACACGCGTTAAAGTTGTTAAAAACAAAGTTGCAGCGCCATTTAAACAGGCTGAATTCCAAATCCTTTATGGTGAAGGCATTAACACCTATGGTGAATTGATCGACTTAGGTGTTAAACATAAGTTGATTGAAAAAGCCGGTGCTTGGTATAGCTATAACGGTGATAAAATCGGTCAAGGTAAAGCAAACGCGACAACGTATCTGAAAGAGCATCGGGAAATTGCAGAAGAACTCGA----------TAAAAAATTGCGTG-------AAATGC----------------TTTTAACGCATACTGGTGAGTTTAGCAGCGCAGCGGCTGACTAT------ATCA------------GTGAAA---CTGATGAAGATG-------AGACAC---CA--GAAGAATTT---TAA
>24
-AATTGAAGAGTTTGATCATGGCTCAGATTGAACGCTGGCGGCAGGCTTAACACATGCAAGTCGAACGGTAGCACGAAGG----GGCTTGCTCCTT-GGGTGACGAGTGGCGGACGGGTGAGTAATGCTTGGGAATC-TGGCTTATGGAGGGGGATAACTACGGGAAACTGTAGCTAATACCGCGTAATATCTTCGGATTAAAGGGTGGGACCTTCGGGCCACCTGCCATAAGATGAGCCCAAGTGGGATTAGGTAGTTGGTTAGGTAAAGGCTGACCAAGCCGACGATCTCTAGCTGGTCTGAGAGGATGACCAGCCACACTGGAACTGAGACACGGTCCAGACTCCTACGGGAGGCAGCAGTGGGGAATATTGCACAATGGGGGAAACCCTGATGCAGCCATGCCGCGTGAATGAAGAAGGCCTTCGGGTTGTAAAGTTCTTTCGGTGATGAGGAAGGCAGTTTTGTTAATAGCAAAATTGATTGACGTTAGTCACAGAAGAAGCACCGGCTAACTCCGTGCCAGCAGCCGCGGTAATACGGAGGGTGCGAGCGTTAATCGGAATAACTGGGCGTAAAGGGCACGCAGGCGGTTGATTAAGTGAGATGTGAAAGCCCCGGGCTTAACCTGGGAATTGCATTTCATACTGGTCAACTAGAGTACTTTAGGGAGGGGTAGAATTCCACGTGTAGCGGTGAAATGCGTAGAGATGTGGAGGAATACCGAAGGCGAAGGCAGCCCCTTGGGAATATACTGACGCTCA-TGTGCGAAAGCGTGGGGAGCAAACAGGATTAGATACCCTGGTAGTCCACGCTGTAAACGATGTCGATTTGGGGGTTG-GTCTTTAAGAC-TGGCGCCC-------GAAGCTAACGTGATAAATCGACCGCCTGGGGAGTACGGCCGCAAGGTTAAAACTCAAATGAATTGACGGGGGCCCGCACAAGCGGTGGAGCATGTGGTTTAATTCGATGCAACGCGAAGAACCTTACCTACTCTTGACATCCATAGAAGAAC-TCAGAGATGAGTTTGT-----GCCTTCGGGAACTATGTGACAGGTGCTGCATGGCTGTCGTCAGCTCGTGTTGTGAAATGTTGGGTTAAGTCCCGCAACGAGCGCAACCCTTATCCTTTGTTGCCAGCATGTAGTGATGGGAACTCAAAGGAGACTGCCAGTGATAAACTGGAGGAAGGTGGGGATGACGTCAAGTCATCATGGCCCTTACGAGTAGGGCTACACACGTGCTACAATGGCGTATACAGAGGGCGGCAAACCTGCAAAGGGGAGCGAATCTCACAAAGTACGTCTAAGTCCGGATTGGAGTCTGCAACTCGACTCCATGAAGTCGGAATCGCTAGTAATCGCAAATCAG-AATGTTGCGGTGAATACGTTCCCGGGCCTTGTACACACCGCCCGTCACACCATGGGAGTGGGTTGT-ACCAGAAGTAGATAGCTTAACCTTCGGGAGGGCGTTTACCACGGTATGATTCATGACTGGGGTGAAGTCGTAACAAGGTAACCGTAGGGGAACCTGCGGTTGGATCACCTCC-----ATGGCAACAGGAAAAATTGTACAGATTATCGGTGCGGTAATCGACG------TTGAATTCCCGCAAGATGCAGTACCAAAAGTAT---ATGATGCTTTAAAAGTTGAATCAGGT---------TTAACCTTAGAAGTTCAACAA--CAATTAGGTGGTGGTTTAGTACGTTGTATCGCATTAGGTACCTCAGATGGTTTAAAGCGTGGCTTAAAGGTTGAAAATACAGGTAACCCTATTCAAGTTCCTGTAGGCACTAAAACATTAGGTCGTATTATGAATGTATTAGGCGAACCAATTGATGAAAAAGGACCTATTGGCGAAGAAGCGCG----CTGGGATATTCATCGTGCGGCTCCAAGTTATGA-----AGAACAGTCAAATAGTACTGAATTACTTGAAACCGGTATCAAAGTTATTGACTTAATTTGTCCATTTGCAAAAGGTGGTAAAGTTGGCTTATTTGGTGGAGCTGGTGTAGGTAAAACCGTTAATATGATGGAGTTGATCCGTAATATTGCTATTGAGCACTCAGGTTATTCGGTTTTTGCTGGTGTAGGTGAGCGTACTCGTGAAGGTAATGATTTTTATCATGAAATGACGGATTCTAATGTATTAGATAAAGTATCACTAGTATATGGCCAAATGAATGAACCACCAGGTAACCGTTTACGTGTTGCGTTAACAGGTTTAACTATGGCTGAAAAATTCCGTGATGAA---GGTCGTGATGTATTATTTTTCGTAGATAATATTTATCGTTATACTTTAGCCGGTACAGAAGTTTCTGCTTTATTAGGCCGTATGCCATCAGCGGTAGGTTATCAACCAACCCTAGCAGAAGAAATGGGTGTATTACAAGAACGTATTACCTCAACTAAAACAGGTTCAATCACGTCAGTACAAGCGGTTTATGTGCCTGCGGATGACTTAACAGATCCATCACCAGCGACAACCTTTGCTCATTTAGATTCAACAGTGGTATTAAGCCGTAACATAGCCTCATTAGGTATTTACCCAGCGGTAGATCCTCTTGACTCTACTTCCCGTCAATTAGACCCGCTTGTAGTTGGGGAAGAACATTATAATGTAGCGCGTGGTGTACAAGGTACATTACAACGTTATAAAGAGTTAAAAGACATTATTGCAATTTTAGGTATGGACGAACTGTCTGAAGATGATAAGTTAGTTGTTTCCCGTGCACGTAAGATCGAACGTTTCTTATCACAACCATTCTTTGTTGCTGAAGTGTTTACAGGTTCACCAGGTAAATATGTATCTCTAAAAGATACTATCCGCGGTTTTAAAGGAATCTTAGAAGGTGAATTTGATCATATCCCAGAACAGGCGTTCTATATGGCAGGTTCAATCGACGAAGTTGTGGAAAGAGCGAGCAAGAT---------GTAAATGAA--AGTTATCCTA----TTAGGTGCACCCGGCGCAGGTAAAGGCACACAAGCACAATTCATTATGCATAAATTTGGT------ATCCCACAAATTTCAACGGGTGATATGTTCCGTGCAGCAATTAAAGAAGGAACAGAATTAGGTAAACAAGCAAAAGCATTAATGGATCAAGGAAAATTAGTGCCTGATGATTTAACGGTTGCATTAGTAAAAGATCGTATCGCTCAA-----CCAGATTGCGCCCATGGCTTTTTATTA---GATGGTTTCCCACGTACTATTCCACAAGCCGATGCATTAAA-AGATGCCGGTGTAAAAATTGATTTAGTTCTAGAATTTGATGTTGCTGACGAAGTTATTGTAGAACGGATGAGTGGCCGCCGTGTTCATCAACCATCAGGGCGAACATACCATATCATATACAATCCACCTAAAGTAGCAGGTCAAGATGATATTACTGGCGA---------AGAATTAATCACCCGTGCTGATGATAAAGCCGA----------AACGGTATTAGAACGTTTAGCCGTATATCATCAACAAACGAAACCGCTTATCGCTTACTATATTGCTGAAGCCGAAAAAGGCAATACGCGCTATGAGCGTTTAGATGGCACTAAACCGGTTGAGCAAGTCAGCGCTGAATTAGCTAATATT------TTCAACCAATAAATGTCTGAACAAAATCAAACAA------ATAGTTATGATTCTTCGAGTATTAAAGTCTTACGGGGCTTAGATGCGGTGCGTAAACGTCCGGGAATGTATATCGGCGATACTGATGATGGCACGGGGTTACATCATATGGTGTTTGAAGTGGTGGATAATGCCATTGATGAAGCATTAGCAGGCCATTGTCAAGATATTATTGTTACCATTCATTCAGATAATTCTATTTCTGTACAAGATGATGGACGTGGTATCCCAGTTGGTATTCATCCTGAAGAAGGCGTTTCTGCGGCAGAAGTAATTATGACCGTCTTACACGCAGGCGGTAAATTTGATGATAATTCATATAAAGTCTCCGGTGGTTTACACGGCGTGGGGGTTTCGGTTGTTAATGCGCTGTCATCAAAATTACAAT-TAACAATTCGCCGAGAAGGGCATGTACACGAACAATTTTATAGTTTAGGCGAGCCTGATGCGCCTTTAACAATTATTGGTAATACAGATA---------AAACAGGCACCAGTGTACGCTTTTGGCCTAGTTTAGCGATTTTTAAAAATAAAACTGAATTTGAATATAAAATTTTATCTAAAAGACTGCGTGAGTTATCATTTTTAAACTCAGGTGTTTCGATAAAATT----AATTGATGAACGCGAAGGTAAAGAAGAGCACTTTAAATATGAAGGTGGTATTAAAGCCTATGTTGAATATTTAAATGAAGGCAAAACGCATATTCATAACACTCCTTTTTACCTTGCTACAGAGAAAGACGGCATCGGTGTAGAAGTTTCATTACAATGGAATGATAGCTATAACGAAAATGTTTATTGCTTCACGAATAATATTCCACAACGTGATGGTGGTACCCATTTAGCGGGTTTTCGTGGTGCTTTAACACGCGCTTTAAAAAATTATATGGATAATAGTGGTGTCGTTAAAAAGGTAGACGCTAATA--TTG-ATGCTTCAGGTGATGATGCGCGTGAAGGGCTTGTTGCGGTGATTTCCGTTAAAGTACCCGATCCAAAGTTTTCTTCACAAACAAAGGATAAGCTTGTTTCATCTGAAGTGAGAGGGGCGGTTGAAAGCTCAATGAATGAAGCATTAGCAGAATATTTAGCTGAAAACCCAGATGATGCAAAAAATATTGTCACAAAAATTATTGATGCTGCTCGTGCAAGAGAAGCCGCGCGTAAAGCACGTGAGATGACACGTCGTAAAGGAGCACTAGATTTAGGTGGTTTGCCGGGGAAATTAGCGGATTGTCAGGAAAAAGATCCAGCCTTGTCTGAATTATATTTAGTGGAGGGAGATTCTGCGGGGGGATCCGCTAAACAAGGTCGTGATCGTAAAAATCAAGCGATTTTACCCTTGAAAGGTAAGATTCTAAATGTAGAAAAAGCACGTTTCGATAAAATGCTTTCATCGCAAGAAGTGGCAACTTTAATTACTGCGTTAGGTGCAGGAATTGGGCGAGATGATTACAATATTGAAAAGTTACGTTATCACAAAATTATTATTATGACCGATGCGGATGTTGACGGTGCGCATATTCGTACGTTACTGCTGACGTTCTTCTATCGTCAAATGCCGGAATTGATAGAAAACGGTTATGTTTACATTGCTCAACCGCCTTTGTATAAAGTGAAAAAAGGTAAGCAAGAGCGTTATATCCAAGATAATGATGAAATGTTGCAGTATGAAATTGATATTGCGCTAGAAGGAGCCGGATTATATGTTAGTGAAGGCGCTCCAGCATTAAGCGGTTTAGCTTTAGAAAAGCTAATCAGTCAATATAATGGCGTGCAGAAATTATTTGAACGTTTAGTTCGTCGTTATCCAATGACGATATTA--------AATGAATT--GATTTACAGCACAGCCCTCT-----------CAGTTGAATTAGCCAAACAACAGCTAA----AAATAACCGCTTGGACGGAACAATTAGTCAACACACTTAATACAAAAGAAGTGAATGGCAGTAGCTATCAAGTCAGTGTTTATTT----TAATAGTGAACGGCAAATATACGAGCCACAAATTGTGGTAACAACACATGGTATGGATACGACTTATCGTATTGATTTTAATTTTATCACCAGCAATGAGTATGGTCTTATTGTGAAATTAGGTGAGCAATTAAATGATTTATTAGCTGATTC----AGCTTATGTTGTG--CGAGGTGAGCGTCGTCAAGCGGTATCAACTTTTGCAGAAGCA------TTAGATTGGTTAGTGAAAG-----AATCTCGGAAA----GGTTTAACCATTCAACGTTATAAAGGATTAGGTGAAATGAATCCAGAACAGTTATGGGAAACAACTATGGATCCCGTTGCCCGTAAAATGTTGCAAGTAAATATTAGTGATGCGATTGCAGCGGAT-AAAT-TGTTTAGTACGCTAATGGGCGATGAAGTTGAACCACGCCGTGATTTCATTGAAAGCAATGCATTATATGC---TAATTTAGATATTTAGATGGGTAAAAGTGTTGCTATTCTCGGTGCTCAATGGGGCGATGAAGGGAAGGGTAAAATTGTAGATTTATTAACTGACCGAGTGAAATATGTGGTTCGTTATCAAGGTGGGCATAATGCTGGCCATACATTAATTATTAATGGAGAGAAAACGGTTCTACGTTTAATCCCTAGTGGTATTTTACGTGAAAATGTTACGTGTTTAATTGGTAACGGAGTTGTACTTTCCCCTGAAGCATTGATGA--------AAGAAATGG---------GTGAGTTGGAAGCATGTGGTATTAATGTTCGTGAGCGGTTAAAAATTTCAGAAGCGTGTCCTCTCATTCTTCCTTATCATGTAGCGATGGATCATGCACGT-----GAAGCTGCATTAGGCAAAAATAAAATTGGTACTACCGGGCGTGGTATTGGCCCTGCTTATGAAGATAAAGTGGCTCGCCGTGGTTTACGTGTCAGCGATCTATTTGATAAAGAAGCATTTGCCACAAAACTTAAAG---------ATATTTTAGATCTATATAAT------TTCCAATTAGTTCATTATTACAAAGTTGAGCCGGTAGATTTCCAAAAAACATTAGATGACGTTTTTGCTGTTGCTGATGTGATTAAAGGAATGGTGGCGGATGTAACCACTTTACTTCATCAAGCACGTAAAGAAGGTGTAAATATTTTATTTGAAGGTGCGCAAGGTACGATGTTGGATATTGATCACGGCACTTATCCGTTTGTAACCAGTTCAAATACCACTGCAGGAGGCGTTGCAACAGGGGCAGGTTTTGGACCGCGTAATCTTGATTATGTATTAGGCATTATTAAAGCGTATTGTACACGTGTTGGTAGCGGTCCTTTCACAACAGAATTATTTAATGAAGAA---------GGCGAGACAA----TTGCGCGTAAAGGTAATGAATTTGGTGCGGTAACGGGACGTCCTCGTCGTTGTGGGTGGTTTGATGCAGTAGCGGTTCGTCGAGCAGTACAAATTAACTCTATTTCAGGTTTTTGTA-TGACAAAATTAGATGTTTTAGATGGCTTTGAAACGTTAAAAATTTGCACAGCATACAAAATGCCGAATGGTGAGATTGTAGAATATGCGCCAATGGCCGCAAAAGACTGGGAAGGTGTTGAACCAATTTATGAAACAATGCCCGGTTGGTCTGAAAATACATTTGGTGTGATAAAATATGAAGCG-CTTCCGCAAGCTGCACTTGATTATATTAAAAGGATTGAGGAGTTAGTTGGCGTACCGGTAGATATTCTTTCAACTGGCCCAGATCGTATTGAAACAATGATTTTACGCGATCCATTTGTGGC---ATAGATGGCAGCGGATAAAAAAGCCCAAAAGAATACAGCAACTAAACAGATTGATCCCGAACAAAAAGAAAAAGCATTAGCAGCAGCACTGGCTCAAATTGAAAAGCAATTTGGTAAAGGATCTATTATGCGTTTGGGCGATACGCAAGCACTTGATATTGAAGCAGTTTCCACCGGTTCAATTGGTTTAGATGCTGCATTAGGTATTGGTGGTTTGCCAATGGGACGAATTGTAGAAATCTACGGCCCCGAATCATCAGGGAAAACCACGTTAACTTTATCTGTCATTGCTCAAGCGCAAAGAATAGGCAAAACTTGTGCATTTATTGATGCTGAACATGCGCTGGATCCCGTTTATGCACGTAAATTAGGCGTAGATATCGATGCCTTACTTATTTCACAACCTGATAATGGCGAACAAGCGCTTGAAATTTGTGATGCATTAGTCCGCTCAGGTGCGGTTGACGTCATTATTGTTGACTCAGTTGCCGCATTAACACCAAAAGCTGAAATTGAAGGCGATATGGGTGATTCGTATATGGGCTTACAAGCTCGTTTAATGTCACAAGCATTACGAAAATTAACCGCTAATATTAAAGCCACTAATTGCCTAGTCGTTTTCATTAATCAAATTCGGATGAAAATCGGCGTAATG---TTTGGTAATCCAGAAACGACGACAGGCGGTAATGCACTTAAATTCTATGCCTCTGTCCGCCTTGATATTCGTCGTTCGGGTGTTGTAAAAGATGGTGATGAAGTGGTTGGCAGTGAAACCAAAGTTAAGATCGTTAAAAATAAAGTAGCACCGCCATTCCGTGAAGTACAATTTGATATTATGTACGGAGAAGGCATTGCTCGAATGAATGAATTACTTATTCTTGCTGAAGCGAATGGCTTTATTCAAAAAGCAGGAGCATGGTTCTCATATAATGGTACTAAAATTGGTCAAGGCAAAAATAATGCAATTAAATGGTTGAAAGAAAATCCTGAAGTGGCAGAGAAAATTGA----------ACAAGAGATTCGCA-------ATTTAT----------------TAAT------------------------TTTAACACCAGATCAGCCAGCTTCTGAAAAACTTGAGTTAGATGTAAATGACGAAAGTGATTTTGATGAAGCGTTTGAGGAGCAAGAA---TAA
>25
-------AGAGTTTGATCATGGCTCAGATTGAACGCTGGCGGCAGGCTTAACACATGCAAGTCGAACGGTAGCAGGAGGA----AGCTTGCTTTCT-TGCTGACGAGTGGCGGACGGGTGAGTAATGCTTGGGAATC-TGGCTTATGGAGGGGGATAACGACGGGAAACTGTCGCTAATACCGCGTAGTGTCGAGAGACGAAAGGGTGGGACTTTT-AGCCACCTGCCATAGGATGAGCCCAAGTGGGATTAGGTAGTTGGTGGGGTAAAGGCTCACCAAGCCTGCGATCTCTAGCTGGTCTGAGAGGATGACCAGCCACACTGGAACTGAGACACGGTCCAGACTCCTACGGGAGGCAGCAGTGGGGAATATTGCGCAATGGGGGGAACCCTGACGCAGCCATGCCGCGTGAATGAAGAAGGCCTTCGGGTTGTAAAGTTCTTTCGGTATTGAGGAAGGTTGATGTGTTAATAGTACATCAAATTGACGTTAAATACAGAAGAAGCACCGGCTAACTCCGTGCCAGCAGCCGCGGTAATACGGAGGGTGCGAGCGTTAATCGGAATAACTGGGCGTAAAGGGCACGCAGGCGGTTATTTAAGTGAGGTGTGAAAGCCCCGGGCTTAACCTGGGAATTGCATTTCAGACTGGGTAACTAGAGTACTTTAGGGAGGGGTAGAATTCCACGTGTAGCGGTGAAATGCGTAGAGATGTGGAGGAATACCGAAGGCGAAGGCAGCCCCTTGGGAATGTACTGACGCTCA-TGTGCGAAAGCGTGGGGAGCAAACAGGATTAGATACCCTGGTAGTCCACGCTGTAAACGCTGTCGATTTGGGGGTTGGG--GTTTAACTCTGGCGCCC-------GTAGCTAACGTGATAAATCGACCGCCTGGGGAGTACGGCCGCAAGGTTAAAACTCAAATGAATTGACGGGGGCCCGCACAAGCGGTGGAGCATGTGGTTTAATTCGATGCAACGCGAAGAACCTTACCTACTCTTGACATCCTAAGAAGTTT-GCAGAGATGCGAATGT-----GCCTTCGGGAACTTAGAGACAGGTGCTGCATGGCTGTCGTCAGCTCGTGTTGTGAAATGTTGGGTTAAGTCCCGCAACGAGCGCAACCCTTATCCTTTGTTGCCAGCG-ATACGGTCGGGAACTCAAAGGAGACTGCCAGTGATAAACTGGAGGAAGGTGGGGATGACGTCAAGTCATCATGGCCCTTACGAGTAGGGCTACACACGTGCTACAATGGCGTATACAGAGGGAAGCGAAGCTGCGAGGTGGAGCGAATCTCATAAAGTACGTCTAAGTCCGGATTGGAGTCTGCAACTCGACTCCATGAAGTCGGAATCGCTAGTAATCGCGAATCAG-AATGTCGCGGTGAATACGTTCCCGGGCCTTGTACACACCGCCCGTCACACCATGGGAGTGGGTTGT-ACCAGAAGTAGATAGCTTAACCTTTAGGAGGGCGTTTACCACGGTATGATTCATGACTGGGGTGAAGTCGTAACAAGGTAACCGTAGGGGAACCTGCGGTTGGATCACCT-------ATGTCAGCAGGAAAAATTGTACAAATCATCGGGGCGGTGATTGATG------TTGAATTTCCACAAGATGCGGTGCCAAAAGTTT---ACGATGCATTAAAAGTTGAATCAGGT---------TTAACACTTGAGGTGCAACAA--CAATTAGGTGGTGGAGTAGTTCGTTGTATTGCATTGGGTACATCCGATGGTTTAAAACGAGGCTTAAAAGTAGAAAACACAAATAACCCAATTCAAGTACCAGTAGGCACAAAAACTCTTGGTCGTATTATGAATGTATTGGGCGAACCAATTGACGAACAAGGAGCAATTGGTGAAGAAGAACG----TTGGGCTATCCACCGTTCGGCACCAAGCTATGA-----AGAACAATCAAACAGTACGGAATTATTAGAAACTGGTATTAAAGTAATCGACTTAATTTGTCCATTTGCTAAAGGTGGTAAAGTTGGTCTATTCGGTGGTGCGGGTGTAGGTAAAACCGTAAATATGATGGAGTTGATTCGTAATATTGCGATTGAGCATTCAGGTTACTCTGTATTTGCGGGTGTGGGCGAACGTACTCGTGAAGGTAATGACTTCTATCATGAAATGAAAGATTCTAACGTATTAGATAAAGTATCTTTGGTTTATGGTCAAATGAACGAGCCACCGGGTAACCGTTTACGTGTTGCATTGACTGGTTTGACTATGGCTGAAAAATTCCGTGATGAA---GGTCGAGATGTATTATTCTTTGTGGATAATATCTATCGTTATACCCTTGCGGGTACCGAAGTATCTGCATTATTAGGTCGTATGCCATCAGCGGTAGGTTATCAACCGACATTGGCAGAAGAAATGGGTGTGTTACAAGAACGTATCACTTCAACCAAAACAGGTTCTATCACTTCTGTGCAAGCGGTGTACGTACCAGCGGATGACTTAACTGACCCATCTCCGGCAACAACTTTCGCACACTTAGACTCAACAGTTGTATTAAGTCGTAATATCGCATCTTTAGGTATTTACCCTGCGGTTGATCCATTAGATTCAACTTCACGTCAGTTGGATCCACTTGTAGTTGGTCAAGAACATTATGATGTTGCTCGTGGTGTACAAGGTATTTTACAACGTTATAAAGAATTGAAAGATATTATCGCAATTCTTGGTATGGATGAATTATCTGAAGAAGATAAATTAGTGGTAGCACGTGCACGTAAAATTGAACGTTTCTTATCACAACCATTCTTCGTTGCAGAAGTCTTTACAGGTTCACCGGGTAAATATGTGACATTAAAAGACACCATTCGTGGCTTCAAAGGTATCTTAGAGGGCGAATATGACCATATTCCTGAACAAGCGTTCTATATGGTTGGTTCAATCGATGAAGTGTTAGAAAAAGCCAAAAATAT---------GTAAATGAA--AATTATTCTT----TTAGGTGCGCCGGGTGCAGGTAAAGGCACTCAAGCACAATTTATTATGAACAAATTTGGT------ATCCCGCAAATTTCAACTGGCGATATGTTCCGTGCTGCAATCAAAGCGGGGACTGAATTGGGCAAACAAGCTAAAGCATTAATGGATGAAGGTAAATTAGTACCAGATGAATTAACCGTTGCGCTTGTAAAAGATCGTATTGCACAA-----CCTGACTGCGCAAATGGTTTCTTGTTA---GATGGTTTCCCTCGTACTATTCCACAAGCGGATGCACTGAA-AGATTCAGGTGTTAAAATTGACTTTGTTTTAGAATTTGATGTGCCAGACGAAGTGATTGTTGAACGTATGAGCGGTCGTCGTGTACACCAAGCATCTGGTCGTTCTTACCACATCGTTTATAATCCACCCAAAGTGGAAGGTAAAGATGATGTAACTGGCGA---------AGATTTAATTATTCGTGCAGATGATAAACCAGA----------AACTGTATTAGATCGTTTAGCCGTATATCATAAACAAACTAGTCCATTAATTGATTATTACCAAGCAGAAGCGAAAGAGGGGAATACTCAATATTTCCGTTTAGATGGTACACAAAAAGTAGAAGAGGTTAGCCAAGAGTTAGATAAAATC------TTAGGC---TAAATGTCAG---------AAACGACCAATGATAACTATGGTGCATCGAGCATTAAAGTATTAAAAGGCCTTGATGCAGTGCGCAAGCGTCCCGGTATGTATATCGGCGATACCGATGACGGTACTGGTTTGCACCATATGGTATTTGAAGTGGTGGATAATGCCATTGATGAAGCCCTCGCTGACCATTGTTCCGATATTATCGTGACAATTCACGATGATAATTCTGTATCAGTGCAAGATGATGGGCGTGGAATTCCTGTGGATATTCATCCTGAAGAAGGCGTTTCTGCAGCAGAAGTGATTATGACTGTGCTTCACGCTGGTGGTAAATTTGACGATAATTCCTATAAAGTATCGGGCGGTTTACACGGCGTGGGCGTGTCTGTAGTGAATGCGCTTTCTGATAAATTACAAT-TAACTATTCGTCGTCAAGGTCACGTTCACGAGCAGTTTTATCATTTAGGGGAGCCACAAGCACCATTAACTGTGATTGGCGACACAGAGG---------CAACGGGGACAACGGTTCGTTTCTGGCCAAGCTCGGATATTTTTGCTATAACAACC---TTTGATTACAAAATCTTAGCAAAACGTTTACGTGAGCTTTCTTTCTTGAACTCAGGCGTATCTATTCGTTT----AATTGATAAACGTGATGGCACTGAAGATCATTTTCATTACGAAGGCGGTATTCAAGCATTCGTCGAATATTTGAACAAAAATAAAAACCCAATTCATCCAAAGCCATTTTATTTTACAGCTGAGAAAGATGGCATTGGCGTGGAAGTCGCATTGCAGTGGAATGATGGTGTAAATGAAAACGTGTATTGCTTCACCAATAACATTCCTCAACGTGATGGCGGTACTCACTTAGCAGGTTTTCGTGGGGCTTTAACCCGTAGCTTAAATAGCTATATGGAAAACGAGGGTATGCTGAAAAAA------GAAAAAG--TGG-CGACTTCAGGCGATGATGCGCGTGAAGGTTTAGTTGCGATTATTTCAGTTAAAGTGCCTGATCCAAAATTCTCATCGCAAACTAAAGACAAACTCGTGTCTTCAGAAGTTAAAAGTGCGGTGGAATCTGCGATGAATGAAAAAATGCAGGAATATTTATTGGAAAATCCTGCAGATGCAAAAATCATTGTAAACCAAATTATTGTGGCTGCTCGTGCGCGTGAAGCCGCACGCAAAGCGCGTGAAATGACTCGCCGTAAAGGGGCATTAGATATTGCAGGTTTACCGGGTAAACTTGCAGACTGCCAAGAAAAAGATCCTGCGCTTTCTGAACTTTACTTGGTGGAGGGGGACTCCGCAGGCGGCTCTGCAAAAGTTGGTCGTGATCGTAAAACTCAAGCAATTTTGCCATTGAAAGGTAAAATCTTAAACGTAGAAAAAGCACGTTTTGACAAAATGTTGTCTTCCCAAGAGGTGGGGACATTGATTACTGCCTTAGGCTGCGGTATCGGTCGTGATGAATATAACCCAGATAAATTACGCTATCATCATATCATTATCATGACCGATGCTGATGTGGATGGTTCTCACATTCGTACGTTGCTTTTAACGTTTTTCTATCGTCAAATGCCTGAGCTTATTGAGCGTGGTTATGTTTACATTGCTCAGCCGCCACTTTATAAAGTGAAAAAAGGAAAACAAGAACGCTACATTAAAGATGCGGATGAAATGGAGCAATATGAATTAACGCTTGCTTTAGATGGCGCAGAATTACATATTAGCGCAAATGCACCAGCAATGAATGCCCTTGTATTTGAAAAATTGGTGGCAGAATATAACAGCGTACAAAAACTTATCGGTCGTTTAAGCCGCCATTATCCAGCCCCTGTATTG--------CAAGGATT--AATTTAT----CAGTCGCCAATTTCTGTTGAAA-----------TGATGAAAGACGAAAGTGCGGTTGAAAATTGGGGTAAATCTTTTGTTGAACAACTGACTGCAAAAGAA----ACAGAAGCACATCAATATTCAGTACGTACACAATTTAATGCGGAACGCCAAGTGTATGAAGCGGTGATTACTGTTCGCAAACACGGTATTGATACCGATTATTTCTTGAATTTTGATTTTGTTCACGGCAATGAATACGCGAAAATTGTTTCTCTTAATAAACAACTCAATGGTTTATTAGAAGAGGG----TGCTTATGTTATT--CGTGGTGAAAAAGTACAACCAGTACGTAATTTTGAACAAGTC------GTTGAATGGTTAGTGAAAG-----AATCGCGTAAA----GGTCTTGAAGTACAACGTTATAAAGGGCTTGGGGAAATGAACGCAGATCAACTTTGGGAAACCACAATGGATCCAAATTCACGTCGTATGTTGAAGGTTTCTATTAAGGACGCCGTTGCAGCGGAT-CAAC-TCTTCACGACCTTAATGGGAGATGAAGTTGAGCCACGTCGTGAGTTCATTGAGCTGAATGCCTTAAGAGC---AAATTTAGACGTGTAAATGGGAAAAAGCGTTGTTATCTTAGGCGCACAATGGGGCGATGAAGGTAAAGGAAAAATCGTTGATCTTTTGACGGATCGCGTAAAATACGTAGTTCGTTATCAAGGCGGTCATAACGCAGGTCACACACTTATCATCAATGGCGAAAAAACCGTATTACGTTTAATTCCATCTGGTATGTTACATCCAAACGTAACTTGCTTAATTGGTAATGGCGTTGTGGTTTCGCCTGAAGCATTAATGA--------AAGAAATGG---------GCGAACTTGAAAGCCGAGGTATTAAAGTTCGTGAACGTTTATTAATTTCAGAAGCTTGTCCTTTGATTCTGCCTTATCACGTTGCTATGGATCACGCCCGT-----GAAGCAGCCCTTGGCAAAAAAGCTATAGGTACAACGGGTCGTGGTATTGGCCCAGCTTATGAAGATAAAGTGGCTCGTCGTGGTTTACGCGTAGGCGATTTGTTCGACAAAGAAGCTTTTGCCGAAAAACTCAAAA---------ATATCCTTGAATACTATAAT------TTCCAATTAGTGAACTACTACAAAGTTGAACCTGTCGATTATCAAAAAACCTTAGATGATGTAATGGCAATTGCCAATGTAATTACGGGAATGGTGGCAGACATCACTACAATTCTTGATACCGCACGCAAAAATGGCGAACATATTTTATTTGAAGGCGCACAAGGCACAATGTTAGATATCGACCACGGTACATATCCGTATGTCACTAGTTCAAATACAACGGCTGGTGGCGTTGCAACAGGTTCTGGATTTGGCCCACGCAATCTTGATTATGTACTTGGTATCATCAAGGCTTACTGTACTCGTGTAGGCGGTGGCCCATTCACAACGGAATTATTTGATGA-------------TGTGGGTGCTAAAATTGCACGTAAAGGTAACGAGTTTGGTGCGGTAACAGGTCGTCCACGTCGTTGTGGTTGGTTCGATGCCGTTGCAATTCGCCGTGCAATCCAACTCAATTCCATTTCAGGTTTCTGTA-TGACTAAACTAGACGTGTTAGATGGTTTTGATGAAGTAAAAATCTGCGTTGCTTACAAAATGCCAAATGGCGAAATCGTTGAATATGCACCGTTAGCGGCAAAAGATTGGGAAGGTGTAGAACCAATTTATGAAACATTACCCGGTTGGAAAGAAAATACTTTCCGCATCACAGATGTAAATAAA-TTGCCACAAAACTGTATTAACTATATTAAACGTATTGAAGAAGTGACTGGTGTACCTATTGATATTCTTTCAACAGGCCCTGATCGTGTAGAAACCATGATTTTACGCGACCCATTCGCCGC---TTAAATGGCAACTCA------------------------------------------AGAAGAAAAACAAAAAGCACTAGCGGCTGCATTAGGGCAAATAGAAAAACAATTTGGTAAAGGCTCAATTATGAAATTAGGCGATACTAAAACGTTGGATGTAGAATCTATTTCTACCGGATCACTTGGCTTAGATGTTGCACTGGGAATTGGTGGTTTACCTATGGGTCGAATTGTAGAAATATTCGGACCTGAATCATCTGGTAAAACAACATTAACTCTTTCCGTCATTGCTCAAGCGCAAAAAGCAGGAAAAACCTGTGCATTTATTGATGCAGAACACGCACTTGACCCTATTTATGCAGCAAAACTTGGTGTAGATGTAAAAGAACTTTTTGTTTCTCAACCAGATAATGGAGAACAAGCACTTGAAATATGTGATGCATTAGTTCGTTCTGGTGCAATTGATGTAATTATTGTGGACTCCGTTGCCGCACTGACACCAAAAGCTGAAATTGAAGGCGATATGGGGGATTCTCATATGGGTCTGCAAGCGCGTTTAATGTCTCAAGCTTTGCGTAAACTCACAGGTCAAATTAAAAATGCAAACTGTCTAGTTGTGTTTATTAACCAAATCCGTATGAAAATAGGTGTAATG---TTTGGTAATCCTGAAACTACCACAGGCGGTAATGCATTAAAATTCTATTCATCCGTTCGCTTAGATATTCGCCGTACAGGTTCTGTAAAAGACGGGGAAAATATTATAGGAAATGAAACTCGCGTAAAAGTAGTAAAAAACAAACTAGCAGCTCCATTCCGCCAAGTGGATTTCCAAATTCTCTATGGAGAAGGCATTTCAAAAGCAGGTGAATTATTAGAACTTGGGGTAAAACACAAACTTGTAGAAAAATCAGGTGCGTGGTATTCCTATAATGGCGAAAAAATTGGTCAAGGAAAGGCTAATTCAATGAAATGGCTTAACGAAAATATAGAAAAATCAGATGAATTAGA----------AGCTCGTTTACGTGCTGAATTAGTAGC----------------TAATCCAGAACAAGC-------------CTTAATGGCGGATATTGAACAATCTG------------AAAATA---ATACTGAATTAG--------AAAGT----------GATTTTGAATAA
>26
TTTATGGAGAGTTTGATCCTGGCTCAGAGTGAACGCTGGCGGCGTGCCTAATACATGCAAGTCGAACGAT-----GAAGCTTCTAGCTTGCTAGAG-TGCTGATTAGTGGCGCACGGGTGAGTAACGCATAGGTTATGTGCCTCTTAGTTTGGGATAGCCATTGGAAACGATGATTAATACCAGATACT--------CCCTACGGGGGAAA------GATTTATCGCTAAGAGATCAGCCTATGTCCTATCAGCTTGTTGGTAAGGTAATGGCTTACCAAGGCTATGACGGGTATCCGGCCTGAGAGGGTGAACGGACACACTGGAACTGAGACACGGTCCAGACTCCTACGGGAGGCAGCAGTAGGGAATATTGCTCAATGGGGGAAACCCTGAAGCAGCAACGCCGCGTGGAGGATGAAGGTTTTAGGATTGTAAACTCCTTTTGTTAGAGAAGA-------------------------TAATGACGGTATCTAACGAATAAGCACCGGCTAACTCCGTGCCAGCAGCCGCGGTAATACGGAGGGTGCAAGCGTTACTCGGAATCACTGGGCGTAAAGAGCGCGTAGGCGGGATAGTCAGTCAGGTGTGAAATCCTATGGCTTAACCATAGAACTGCATTTGA-ACTACTATTCTAGAGTGTGGGAGAGGTAGGTGGAATTCTTGGTGTAGGGGT--AATCCGTAGAGATCAAGAGGAATACTCATTGCG-AGGCGACCTGCTGGAACATTACTGACGCTGATTGCGCGAAAGCGTGGGGAGCAAACAGGATTAGATACCCTGGTAGTCCACGCCCTAAACGATGGATGCTAGTTGTTGGAG-------GGCTTAGTTTTCCAGTAATGCAGCTAACGCATTAAGCATCCCGCCTGGGGAGTACGGTCGCAAGATTAAAA-TCAAAGGAATAGACGGGGACCCGCACAAGCGGTGGAGCATGTGGTTTAATTCGAAGATACACGAAGAACCTTACCTAGGCTTGACATTGAGAGAATCCG-CTAGAAATAGTGGAGTGTCTGGCTTGCCAGACCTTGAAAACAGGTGCTGCACGGCTGTCGTCAGCTCGTGTCGTGAGATGTTGGGTTAAGTCCCGCAACGAGCGCAACCCCTTTTCTTAGTTGCTAACAGGTTATGCTGAGAACTCTAAGGATACTGCCTCCG-TAAGGAGGAGGAAGGTGGGGACGACGTCAAGTCATCATGGCCCTTACGCCTAGGGCTACACACGTGCTACAATGGGGTGCACAAAG-GAAGCAATACTGCGAAGTGGAGCCAATCTT-CAAAACACCTCTCAGTTCGGATTGTAGGCTGCAACTCGCCTGCATGAAGCTGGAATCGCTAGTAATCGCAAATCAGCCATGTTGCGGTGAATACGTTCCCGGGTCTTGTACTCACCGCCCGTCACACCATGGGAGTTGTGTTT-GCCTTAAGTCAGGATGCTAAATT------GGCTACTGCCCACGGCACACACAGCGACTGGGGTGAAGTCGTAACAAGGTAACCGTAGT-GAACCTGCGGTTGGATCACCTCCT----ATGG---AAGGTAAAATCATTCAGGTTTTAGGCCCTGTGGTAGATGTGGAGTTTGAATCCTATCTGCCGGCGATTTTTGAAGCGTTAGACATTAATTTTGAAGTCAATGGTGTTCAAAAGTCTTTAGTTTTAGAGGT--GGCAGCCCATTTGGGCGGTAATCGGGTGCGAGCGATTGCTATGGATATGACAGAAGGCTTAGTGCGTAACCAAGTGATCAAGGCTCGCGGCAAAATGATTGAAGTGCCTGTGGGCGAAGAAGTATTAGGGCGTATTTTTAATGTTGTGGGCGAGAGCATTGAC----AATTTAGAGCCGCTTAAGCCGTCCTTAACTTGGCCCATTCACAGAAAAGCCCCTAGTTTTGAGCAGCAAAGCACTAAAAC-----AGAAATGTTTGAAACTGGTATTAAAGTCATTGACTTACTCGCGCCTTATTCTAAGGGCGGTAAAGTAGGCTTGTTTGGTGGGGCTGGCGTAGGCAAAACGGTGATCATTATGGAGCTTATCCATAATGTGGCTTATAAGCATAACGGGTATTCGGTGTTTGCAGGTGTGGGGGAGCGCACCAGAGAGGGGAATGATCTGTATTTTGAAATGAAAGAAGGGGGCGTTTTAGACAAAGTCGCACTGTGTTATGGGCAAATGAATGAGCCACCAGGCGCGAGGAACCGCATCGCATTCACCGGCTTGACGATGGCGGAGTATTTTCGTGATGAAAAGGGCTTAGATGTGTTGATGTTTATTGACAACATCTTTAGATACGCTCAAAGCGGTGCGGAAATGAGCGCGCTATTAGGCCGTATCCCTTCAGCGGTGGGGTATCAGCCCACGCTAGCCGGGGAAATGGGGAAACTTCAAGAGCGTATCGCTTCCACTAAAAATGGCTCTATCACTTCCGTTCAAGCGGTGTATGTGCCAGCAGATGACTTGACTGACCCAGCCCCTGCTTCGGTGTTTGCGCATTTGGATGCGACTACGGTGTTGAATAGAAAGATCGCTGAAAAAGGGATTTATCCGGCGGTGGATCCTTTGGATTCCACTTCAAGGATTTTAAGCCCTCAAATGATCGGTGAGAAACACTATGAAGTCGCTACCGGTATCCAGCAGGTTTTACAAAAATACAAGGATTTGCAAGACATTATTGCGATTTTGGGATTAGACGAATTGAGCGAAGAGGATAAAAAAACGGTTGAAAGGGCCAGAAAAATTGAGAAGTTTTTATCCCAGCCGTTCTTTGTGGCTGAAGTGTTTACAGGAAGTCCTGGTAAATATGTAACCCTTCAAGAGACTTTAGAGGGCTTTGGAGGGATTTTAGAGGGCAAATACGATCATATTCCCGAGAACGCGTTTTATATGGTGGGTAGCATTCAAGAGGTTTTAGAAAAAGCTAAAAACATGAAAAATTCCTAAATGAAACAACTATTTTTGATCATTGGAGCCCCAGGGAGTGGTAAAACCACTGATGCAGAGCTTATCGCTAAAAATAACAGCGAAACAATCGCTCATTTTTCTACCGGGGATTTACTCAGGGCTGAGAGCGCTAAAAAGACCGAGCGAGGCTTATTGATTGAAAAATTCACTTCTCAAGGCGAATTAGTGCCTTTAGAAATTGTGGT-----------AGAAACGATCCTTTCAGCGATTAAAAGCTCTGGTAAAGGGATCATTTTAATTGATGGTTATCC-----------------TAGGAGCGTGGAACAAATGCAGGCTT-----TGGATAA------GGAATTGAACGCTCAAAACGAAGTGATCTTAAAAAGCGTGATTG---------------------------------------------------------AAGTAGAAGTGAGTGAAAACACTGCTAAAGAAAGGGTTTTAGGGCGCTCTAGGGGGGCTGATGATAATGAAAAGGTGTTTCATAACCGCATGCGGGTGTTT--TTGGAT-CCGTTGGGCGA----------GATCCAAAATTTTTACAAGAATAAGAAGGTGTATAAAGCGATCGATGGGGAGAGGAGCATTGAAGAGATTGTGGGCGAAATGCA---------AGAGTATATCTTGTCTTTCGGTAATTAAATGC------------------------AAAATTACCAGAGCCATAGTATTAAGGTTTTAAAAGGCTTAGAGGGGGTTAGGAAACGCCCTGGAATGTATATTGGTGATACCAATGTGGGT---GGGTTGCACCACATGGTGTATGAAGTCGTGGATAACGCTGTAGATGAGAGCATGGCGGGTTTTTGCGATACGATTAATATCACTTTGACCGATGAGGGTTCATGCATCGTAGAAGATAACGGGCGAGGCATTCCTGTAGATATTCACCCCACGGAAAAAATCCCCGCTTGCACCGTGGTTTTAACGATTTTGCATGCGGGGGGCAAGTTTGATAACGATACTTATAAAGTTTCAGGCGGTTTGCATGGCGTGGGCGTTTCGGTTGTGAACGCTTTG-AGCAAACGCTTGATTATGACCATTAAAAAAGAGGGTCAAATTTATCGCCAAGAGTTTGAAAAGGGTATTCCTACTAGCGAGCTTGAAATCATTGGCAAAACCAAAAGCGCTAAAGAAAGCGGCACGACTATTGAATTTTTCCCTGAT---GAAAGCGTGATGGAAGTCGTTGAATTTCAAGCGGGTATTTTACAAAAACGCTTTAAAGAAATGGCGTATCTTAACGATGGCTTAAAAATTTCTTTCAAAGAAGAAAAAACCCAACTGCAA-GAGACTTATTTC---TATGAAGACGGCTTGAAACAATTCGTTAAAGACAGCGCTAAAAAAGAATTGCTCACCCCCATTATTTCGTTTAAAAGCATGGATGAAGAAACGCGCACTTCTATAGAAGTCGCTCTAGCGTATGCTGATGATTATAATGAAAACACTTTAAGCTTTGTGAATAACATTAAAACTTCTGAAGGTGGCACGCATGAGGCGGGCTTTAAAATGGGCTTGTCT---------AAAGCAATTTTGCAATATATTGGCAATAATATTAAA------ACCAAAGAGTCACGCCCCATCTCTGAAGATATTAAAGAGGGGTTGATCGCTGTTGTGAGCTTGAAAATGAGCGAGCCTTTGTTTGAAGGGCAGACTAAATCCAAACTCGGCAGTTCGTATGCGCGCGCGTTGGTTTCAAAATTAGTCTATGATAAAATCCATCAATTTTTAGAAGAAAACCCTAACGAAGCCAAAATCATTGCCAATAAAGCCCTACTAGCTGCAAAAGCCAGAGAAGCCAGTAAGAAAGCCAGAGAGCTTACAAGGAAAAAAGATAATTTGAGTGTCGGCACTTTGCCTGGAAAATTAGCCGATTGCCAGAGTAAAGACCCCTTAGAGAGTGAAATCTTTTTAGTGGAGGGCGATAGTGCGGGCGGGAGCGCTAAACAAGGGCGCGATAGGGTTTTCCAAGCGATCTTGCCCCTAAAAGGTAAGATTTTAAATGTGGAAAAAAGCCATTTATCAAAAATCCTAAAATCAGAAGAAATTAAAAACATGATCACGGCTTTTGGGTGCGGCAT---TCAAGAGAGTTTTGATATAGAAAGATTGCGCTATCATAAAATCATTATCATGACCGATGCTGATGTGGATGGGAGCCATATCCAAACCTTGCTGATGACTTTTTTCTATCGTTATTTGCGCCCGCTGATTGAACAAGGGCATGTTTATATCGCTCAAGCCCCTCTTTACAAATACAAGAAGGGCAAGACAGAAATTTATCTTAAAGACAGCGTCGCTTTGGATCATT------TTTTAATTGAGC-----------------------------------ATGGCATCAATTCGGTGGATATTGAAGGGATTGGCA----AGAACGATTTGATG----AACTTGTTAAAAG--TGGCACGCCATTACCGCTATGCGCTTTTGGAATTAGAAAAACGCTACAATTTGC----TAG--AAAT----TTTACG---------CTTTCTCATTGAAACTAAGGACGCCTTAAGCCTTGATATGAAAGTTTTAGAAAAAAGCATTTTAGAAAAATTAGAGGGCTTGAATTATCAGATCTTACGCTCTTTTGC-------CACTGAAGAAAGCTTA-----------CATTTGCACACGCAAACCC--------------CTAAAGGCTTGGTG--GAATTTAACCTAGATGAC-AATCTCTT-----------------TAAAGAAGTG------TTGTTTGAAGAAGCGAATTACACTTACCAAAAGCTTATGGAGTATAATT------TAGACTTCTTAGAAAATAAGGATATTTTGGCGTTTTTAGAAGAAGTGGAAAATCACGCTAAAAAGGGAGCGAATATCCAGCGCTATAAGGGGCTAGGCGAGATGAACCCTAATGATTTGTGGGAAACGACCATGCATAAAGAAAACCGCAGCTTGATCAAACTCAAAATTGAAGATTTAGAAAAAACCGATGCAGTCTTTTCGCTTTGC--ATGGGCGATGAAGTAGAGCCTAGAAGAGCCTTTATCCAAGCGCATGCTAAAGATGTGAAACAACTAGATGTGTAAATGGCAGA------TGTCGTTGTGGGGATCCAGTGGGGAGATGAGGGGAAGGGAAAAATTGTTGATAGGATCGCTAAAGATTATGACTTTGTGGTGCGCTATCAGGGCGGGCATAATGCTGGGCATACCATTGTGCATAAGGGGGTTAAGCATTCTTTGCATTTAATGCCTTCAGGGGTTTTATACCCCAAATGCAAGAACATCATTTCTAGCGCGGTGGT--------CGTGAGCGTTAAGGATTTGTGCGAAGAAATCAGCGCGTTTGAGGATTTAGAAAATCGT-------TTGTTTGTCAGCGACAG-----------AGCCCAT---GTGATCTTGCCCTATCATG-----CCAAAAAAGACGCTTTTAAAGAAAAATCTC---------AAAACATCGGCACGACTAAAAAAGGCATAGGCCCTTGCTATGAGGATAAAATGGCCAGGAGCGGGATAAGAATGGGGGATTTATTAGACGATAAAATCTTAGAAGAAAAGCTAAACGCTCATTTCAAAGCCATTGAGCCTTTTAAAAAAGCGTATGATTTGGGCGAGAATTACGAAAAAGATTTGATGGGGTATTTTAAAACTTACGCTCCAAAAAT-----TTGCC-------------CCTTTATCAAAGACACGACAAGCATGCTGATAGAAGCGAATCAAAAGGGTGAAAAAATCCTATTAGAAGGGGCACAAGGCACGCTTTTAGACATTGATTTAGGGACTTACCCTTTTGTAACAAGCTCTAACACCACGAGCGCTAGCGCATGCGTGAGCACCGGCTTAAACCCTAAAGCGATCAATGAAGTCATAGGTATCACAAAAGCCTACTCCACTCGTGTGGGTAATGGGCCTTTCCCTAGCGAA---------GACACTACACCCATGGGCG-ATCAT---TTAAGGACTAAGGGTGCGGAGTTTGGCACGACAACCAAGCGCCCAAGGCGTTGCGGGTGGCTGGATTTGGTGGCTTTGAAATACGCT-TGCGCTTTGAATGGTTGCACGCAATTAGCCTTAATGAAATTAGACGTTTTAGACGGGATTGATGCGATTAAGGTGTGCGTGGCTTATGAAA----GAAAGGGCGAAAGATTGGAGATTTTCC--------CTAGCGATTTGAAAGATTGCGTGCCGATCTATCAAACTTTTAAAGGTTGG---GAAAAAAGCGTGGGCGTGAGAAAATTAGACGAT-TTAGAGCCAAACGTTAGAGAGTATATCCGTTTTATTGAAAAAGAAGTGGGGGTAAAAATCCGCCTTATTTCTACAAGCCCTGAAAGAGAAGACACGATTTTTCT---------------------ATGAATGGCAATAGA------------------------------------------TGAAGACAAACAAAAAGCGATTTCTTTAGCGATCAAACAAATTGATAAGGTTTTTGGTAAGGGGGCGTTGGTGCGCCTTGGGGATAAGCAAGTAGAAAAGATTGACTCTATTTCTACAGGCTCGTTAGGGTTGGATCTGGCTTTAGGGATTGGGGGCGTTCCAAAGGGTAGGATCATTGAAATTTATGGGCCAGAGTCAAGTGGGAAGACCACTCTAAGCTTGCATATTATTGCAGAATGCCAAAAAAATGGCGGCGTGTGCGCGTTCATTGACGCTGAGCATGCCCTAGATGTGCATTACGCTAAGAGATTGGGCGTGGATACGGAAAATCTACTCGTTTCCCAACCTGATACAGGCGAGCAAGCTTTAGAGATTTTAGAAACGATCACCAGAAGCGGAGGGATTGATTTAGTGGTGGTGGATTCTGTGGCGGCTCTTACGCCTAAAGCGGAGATTGATGGGGATATGGGCGATCAGCATGTGGGCTTGCAAGCAAGGCTTATGAGCCATGCGTTAAGAAAAATCACCGGTGTCTTGCACAAGATGAACACTACTCTCATTTTTATCAATCAAATCAGGATGAAGATTGGCATGATGGGTTATGGGAGTCCAGAGACCACAACCGGAGGTAACGCCTTAAAATTCTATGCGAGCGTTAGGATTGATATTAGAAGGATTGCCTCCCTCAAACAAAACGAACAGCATATCGGTAATAGGGCTAAAGCCAAAGTGGTTAAAAATAAAGTCGCTCCGCCTTTTAGAGAAGCGGAATTTGACATCATGTTTGGGGAAGGGATTTCTAAAGAGGGCGAAATCATTGATTACGGTGTGAAATTAGACATTGTGGATAAGAGTGGGGCATGGCTTAGCTACCAGGATAAAAAGCTAGGGCAAGGCAGAGAAAACGCTAAAGCCTTACTGAAAGAAGACAAAGCCCTAGCGGATGAAATCACTCTTAAGATTAAAGAGAGTATTGG-------CTCTAA----------------TGA-----AGAGATCATGC-----------CCTTACCGGATGAG------CCTT------------TAGAAG---AAATGGAA------------------------------------TAA
