# Supplementary material for: Evidence for the recent origin of a bacterial protein-coding, overlapping orphan gene by evolutionary overprinting
Source: BMC Evol Biol. 2015 Dec 18;15:283. doi: 10.1186/s12862-015-0558-z (PMC4683798; doi:10.1186/s12862-015-0558-z)
Supplement: Additional file 5: File S3. — Alignment of the concatenated sequences with gaps deleted. (TXT 196 kb) [file 12862_2015_558_MOESM5_ESM.txt]

>1
ATTGAACGCTGGCGGCAGGCCTAACACATGCAAGTCGAACGGTGAAAAGCTTACTTTCGCTGACGAGTGGCGGACGGGTGAGTAATGTCTGGGAAACTGCCTGATGGAGGGGGATAACTACTGGAAACGGTAGCTAATACCGCATAACACCAAAGAGGGGGAGGCCTCTTGCCATCGGATGTGCCCAGATGGGATTAGCTAGTAGGTGGGGTAACGGCTCACCTAGGCGACGATCCCTAGCTGGTCTGAGAGGATGACCAGCCACACTGGAACTGAGACACGGTCCAGACTCCTACGGGAGGCAGCAGTGGGGAATATTGCACAATGGGCGCAAGCCTGATGCAGCCATGCCGCGTGTATGAAGAAGGCCTTCGGGTTGTAAAGTACTTTCAGCGGGGAGGACATTGACGTTACCCGCAGAAGAAGCACCGGCTAACTCCGTGCCAGCAGCCGCGGTAATACGGAGGGTGCAAGCGTTAATCGGAATTACTGGGCGTAAAGCGCACGCAGGCGGTTTGTTAAGTCAGATGTGAAATCCCCGGGCTCAACCTGGGAACTGCATCTGAACTGGCAAGCTTGAGTCTCGTAGAGGGGGTAGAATTCCAGGTGTAGCGGTAATGCGTAGAGATCTGGAGGAATACCGGTGGCGAGGCGGCCCCCTGGACGAAGACTGACGCTCAGGTGCGAAAGCGTGGGGAGCAAACAGGATTAGATACCCTGGTAGTCCACGCTGTAAACGATGTCGACTTGGAGGTTGGGGCTGGCTTCCGGAGCTAACGCGTTAAGTCGACCGCCTGGGGAGTACGGCCGCAAGGTTAAAATCAAATGAATTGACGGGGGCCCGCACAAGCGGTGGAGCATGTGGTTTAATTCGATGCAACGCGAAGAACCTTACCTGGTCTTGACATCCACGGAAGTTTTCAGAGATGAGAATGTGCCTTCGGGAACCGTGAGACAGGTGCTGCATGGCTGTCGTCAGCTCGTGTTGTGAAATGTTGGGTTAAGTCCCGCAACGAGCGCAACCCTTATCCTTTGTTGCCAGCGGTCCGGCCGGGAACTCAAAGGAGACTGCCAGTGTAAACTGGAGGAAGGTGGGGATGACGTCAAGTCATCATGGCCCTTACGACCAGGGCTACACACGTGCTACAATGGCGCATACAAAGGAAGCGACCTCGCGAGAGCAAGCGGACCTCTAAAGTGCGTCGTAGTCCGGATTGGAGTCTGCAACTCGACTCCATGAAGTCGGAATCGCTAGTAATCGTGGATCAGAATGCCACGGTGAATACGTTCCCGGGCCTTGTACACACCGCCCGTCACACCATGGGAGTGGGTTGCAAAAGAAGTAGGTAGCTTAACCTGGGCGCTTACCACTTTGTGATTCATGACTGGGGTGAAGTCGTAACAAGGTAACCGTAGGATGGCTGGAAAGATTGTCCAGGTAATCGGCGCCGTAGTTGACGTCGAATTCCCTCAGGATGCCGTACCGCGCGTGTACGATGCTCTTGAGGTGCAAAATGGTCTGGTGCTGGAAGTAGCAGCAGCTCGGCGGCGGTATCGTGCGTACCATCGCAATGGGTTCCTCCGACGGTCTGCGTCGCGGTCTGGATGTAAAAGACCTCGAACACCCGATCGAAGTCCCGGTAGGTAAAGCGACTCTGGGCCGTATCATGAACGTACTGGGTGAACCGGTCGACAAGGCGAGATCGGTGAAGAAGAGCGTTGGGCGATTCACCGCGCAGCACCTTCCTACGAAGAGCTGTCAAACGGAACTGCTGGAAACCGGTATCAAAGTTATCGACCTGATGTGTCCATTCGCTAAGGGCGGTAAAGTTGGTCTGTTCGGTGGTGCGGGTGTAGGTAAAACCGTAAACATGATGGAGCTCATTCGTAACATCGCGATCGAGCACTCCGGTTACTCTGTGTTTGCGGGCGTAGGTGAACGTACTCGTGAGGGTAACGACTTCTACCACGAAATGACCGACTCCAACGTTATCGACAAAGTATCCCTGGTGTATGGCCAGATGAACGAGCCGCCGGGAAACCGTCTGCGCGTTGCTCTGACCGGTCTGACCATGGCTGAGAAATTCCGTGACGAAGGTCGTGACGTTCTGCTGTTCGTTGACAACATCTATCGTTACACCCTGGCCGGTACGGAAGTATCCGCACTGCTGGGCCGTATGCCTTCAGCGGTAGGTTATCAGCCGACCCTGGCGGAAGAGATGGGCGTTCTGCAGGAACGTATCACCTCCACCAAAACTGGTTCTATCACCTCCGTACAGGCGGTATACGTACCTGCGGATGACTTGACTGACCCGTCTCCGGCAACCACCTTTGCGCACCTTGACGCAACCGTGGTACTGAGCCGTCAGATCGCGTCTCTGGGTATCTACCCGGCCGTTGACCCGCTGGACTCCACCAGCCGTCAGCTGGACCCGCTGGTGGTTGGTCAGGAACACTACGACACCGCGCGTGGCGTTCAGTCCATCCTGCAACGTTATCAGGAACTGAAAGACATCATCGCCATCCTGGGTATGGATGAACTGTCTGAAGAAGACAAACTGGTGGTAGCGCGTGCTCGTAAGATCCAGCGCTTCCTGTCCCAGCCGTTCTTCGTGGCAGAAGTATTCACCGGTTCTCCGGGTAAATACGTCTCCCTGAAAGACACCATCCGTGGCTTTAAAGGCATCATGGAAGGCGAATACGATCACCTGCCGGAGCAGGCGTTCTACATGGTCGGTTCCATCGAAGAAGCTGTGGAAAAAGCCAAAAAACTTTAAATGCGTATCATTCTGCTTGGCGCTCCGGGCGCGGGGAAAGGGACTCAGGCTCAGTTCATCATGGAGAAATATGGTATTCCGCAAATCTCCACTGGCGATATGCTGCGTGCTGCGGTCAAATCTGGCTCCGAGCTGGGTAAACAAGCAAAAGACATTATGGATGCTGGCAAACTGGTCACCGACGAACTGGTGATAAGAGCGCATTGCTCAGGAAGACTGCCGTAATGGTTTCCTGTTGGACGGCTTCCCCAGACGCGATGAAAGAAGCGGGCATTTGATTAGGAATTCGACGTACCGGACGAACTGATTGTTGATCGTATCGTAGAAGTAGAAGGCAAAGACGACGTTACCGGTGAAGAACTGACTACCCGTAAAGACGATCAGGAAGAAACCGTGCGTAAACGTCTTTGAATCCATCAGATGAGATCGGCTACTACTCCAAAGAAGCGGAAGCGGGTAACACCAAATACGCGAAAGTTGACGGTACCAAGCCGGTTGCTGAAGTTCGGGAAAAAATCCTCGGCTAAATGTATTCTTATGACTCCTCCAGTATCAAAGTCCTGAAAGGGCTGGATGCGGTGCGTAAGCGCCCGGGTATGTATATCGGCGACACGGATGACGGCGGTCTGCACCACATGGTATTCGAGGTGGTAGATAACGCTATCGACGAAGCGCTCGCGGGTCACTGTAAAGAAATTATCGTCACCATTCACGCCGATAACTCTGTCTCTGTACAGGATGACGGGCGCGGCATTCCGACCGGTATTCACCCGGAAGAGGCGTATCGGCGGCGGAAGTGATCATGACCGTTCTGCACGCAGGCGGTAAATTTGACGATAACTCCTATAAAGTGTCCGGCGGTCTGCACGGCGTTGGTGTTTCGGTAGTAAACGCCCTGCGCAAAAACTGGAGCTGGTTATTCAGCGCGAGGGTAAAATTCACCGTCAGATCTACGAACACGGTGTACCGCAGGCTCCGCTGGCGGTTACCGGCGAGACTGAAAAAACCGGCACCATGGTGCGTTTCTGGCCCAGCGAAACCTTCACCAATGTGACCTTCGAATATGAAATTCTGGCGAAACGTCTGCGTGAGTTGTCGTTCCTCAACTCCGGCGTTTCCATTCGTCTGCGCGACAAGCGTGACGGCAAGAAGACCACTTCTATGAAGGCGGCATCAAAGCGTTCGTTGAATATCTGAACAAGAACAAAACGCCGATCCACCCAAATATCTTCTACTTCTCCACCGAAAAAGACGGTATTGGCGTTGAAGTGGCGCTGCAGTGGAACGATGGCTTCCAGGAAAACATCTACTGCTTTACCAACAACATTCCGCAGCGTGACGGCGGTACTCACCTGGCAGGCTTCCGTGCGGCGATGACCAATGCCTACATGGACAAAGAAGGCTACAGCAAAAAAGCCAAAGTCAGCGCCACCGGTGACGATGCGCGTGAAGGCCTGATTGCGGTCGTTTCCGTAAAAGTGCCGGACCCGAAATTCTCCTCCCAGACCAAAGACAAACTGGTTTCTTCTGAGGTGAAATCGGCGGTTGAACAGCAGATGAACGAACTGCTGGCGGAATACCTGCTGGAAAACCCAACTGATGCGAAAATCGTGGTTGGCAAAATTATGATGCTGCCCGTGCCCGTGAAGCGGCGCGTCGCGCGCGTGAAATGACCCGCCGTAAAGGTGCGCTCGACTTAGCTGGCCTGCCGGGCAAACTGGCAGACTGCCAGGAACGCGATCCGGCGCTTTCCGAACTGTACCTGGTGGAAGGGGACTCCGCGGGCGGCTCTGCGAAGCAGGGGCGTAACCGCAAGAACCAGGCGATTCTGCCGCTGAAGGGTAAAATCCTTAACGTCGAGAAAGCGCGCTTCGATAAGATGCTCTCTTCTCAGGAAGTGGCGACGCTTATCACCGCGCTTGGCTGTGGTATTCGTGACGAGTACAACCCGGACAAACTGCGTTATCACAGCATCATCATCATGACCGATGCGGACGTCGACGGCTCGCACATTCGTACGCTGCTGTTGACCTTCTTCTATCGTCAGATGCCGGAAATCGTTGAACGCGGTCACGTCTACATCGCTCAGCCGCCGCTGTACAAAGTGAAGAAAGGCAAGCAGGAACAGTACATTAAAGACGACGAAGCGATGGATCAGTTCTCTATCGCGCCCGGCATTGGCTGGCGAAGCGTTAGAGAAACTGGTAAGTACAACGCGACGAAATGATCAACCGTGGAGCGTCGTTATCCGAAAGCAATGCTGAAAGAGCTTATCTATCAGGACGTGATGAGCAGACCGTTACCCGCTGGGTGAACGCGCTGGTCAGCGAACTGAACGACAAAGAAACGGCAGCCAGTGGAAGTTTGATGTCCACACTGCCGAACAAAACCTGTGTTCGCGTGCGTACCCACCTATCCGCTGGATCGAGTTTATCACCGGTGGCAATATCGTTGAGAAACTGTTGCTGGAAGAAGATGCGTTTATCGAACGTGGCGAGCGTCGTCTAGCCAGCTTCGAGCAGGCGCTGGACTGGCTGGTGAAAGAGTCCCGTCGTGGCCTCTCCATCCAGCGTTATAAAGGTCTGGGCGAGATGAACCCGGAACAGCTGTGGGAAACCACCATGGACCCGGAAAGCCGTCGTATGCTGCGCGTTACCGTTAAGGATGCGATTGCCGCTGACCAGTTGTTCACCACGCATGGGCGACGCCGTAGAACCGCGTCGTGCGTTTATTGAAGAGAACGCCCTGAAAGCGAATATTGATATTTAAATGGGTAACTCGTACTGGGCACCCAATGGGGTGACGAAGGTAAAGGTAAGATCGTCGATCTTCTGACTGAACGGGCTAAATATGTTGTACGCTACCAGGGCGGTCACAACGCAGGCCATACTCTCGTAATCAACGGTGAAAAAACCGTTCTCCATCTTATTCCATCAGGTATTCTCCGCGAGAATGTAACCAGCATCATCGGTAACGGTGTTGTCGGCCGCGCTGATGAAAGAGATGAAAGAACTGGAAGACCGTCCGTTCGTGAGCGTCTGAGCATGTCTGATCCTTGATTATCACGCTGGATAACGCGCGTGAGAAAGCGCAAGCGATCGGCACCACCGGTCGTGGTATCGGGCCTGCTTATGAAGATAAAGTGGCACGTCGCGGTCTGCGTGTTGGCGACCTTTTCGACAAAGAAACCTTCGCTGAAAAACTGAAAGAAGTGATGGAATATCACAACTTCCAGTTGGTTAACTACTACAAAGCTGAAGCGGTTGATTACCAGAAAGTTCTGGATGATACGATTTGCCCTATGGTGGTTGACGTTTCTGACCTGCTCGACCAGGCGCGTCAGCGTGGCGATTTCGTCATGTTCGAAGGTGCGCAGGGTACGCTGCTGGATATCGACCACGGTACTTATCCGTACGTAACTTCTTCCAACACCACTGCTGGTGGCGTGGCGACCGGTTCCGGCCTGGGCCCGCGTTATGTTGATTACGTTCTGGGTATCCTCAAAGCTTACTCAACTCGTGTAGGTGCAGGTCCTTTCCCGGCCGAAGGCGGTTCCCTGCAAGCAGGGTAACGAATTCGGTGCAACTACGGGTCGTCGTCGTCGTACCGGCTGGCTGGACACCGTTGCCGTTCGTCGTGCGTACAGCTGAACTCCCTGTCTGGCTTCTGCCTGACTAAACTGGACGTTCTGGATGGCCTGAAAGAGGTTAAACTCTGCGTGGCTTACCGTAGGATGGTCGCGAAGTGACTACCACTCCCTGACGACTGGAAAGGTGTAGAGCCGATTTACGAAACCATGCCGGGCTGGGAATCCACTTTCGGCGTGAAAGACGTAGCGGCCTGCCGCAGGCGGCGCTGAACTACATCAAGCGTATTGAAGAGCTGACCGGTGTGCCGATCGATATCATCTCTACCGGTCCGGATCGTACTGAAACCATGATTCTGTAAATGGCCGAAAACAAACAGAAAGCGTTGGCGGCAGCACTGGGCCAGATTGAGAAACAATTTGGTAAAGGCTCATCATGCGCCTGGGTGAAGACCGTTCCATGGATGTGGAAACCATCTCTACCGGTTCGCTTTCACTGGATATCGCGCTTGGGGCAGGTGGTCTGCCGATGGGCCGTATCGTCGAAATCTACGGACCGGAATCTTCCGGTAAAACCACGCTGACGCTGCAGGTGATCGCCGCAGCGCAGCGTGAAGGTAAAACCTGTGCGTTTATCGATGCTGAACACGCGCTGGACCCAATCTACGCACGTAAACTGGGCGTCGATATCGATAACCTGCTGTGCTCCCAGCCGGATACCGGCGAGCAGGCACTGGAAATCTGTGACGCCCTGGCGCGTTCTGGCGCAGTAGACGTTATCGTCGTTGACTCCGTGGCGGCACTGACGCCGAAAGCGGAAATCGAAGCGAAATCGGCGACTCTCACATGGGCCTTGCGGCACGTATGATGAGCCAGGCGATGCGTAAGCTGGCGGGTAACCTGAAGCAGTCCAACACGCTGCTGATCTTCATCAACCAGATCCGTATGAAAATTGGTGTGATGTTCGGTAACCCGGAAACCACTACCGGTGGTAACGCGCTGAAATTCTACGCCTCTGTTCGTCTCGACATCCGTCGTATCGGCGCGGTGAAAGAGGCGAAAACGTGGTGGGTAGCGAAACCCGCGTGAAAGTGGTGAAGAACAAAATCGCTGCACCGTTTAAACAGGCTGAATTTCAGATCCTCTACGGCGAAGGTATCAACTTCTACGGCGAACTGGTTGACCTGGGCGTAAAAGAGAAGCTGATCGAGAAAGCAGGCGCGTGGTACAGCTACAAAGGTGAGAAGATCGGTCAGGGTAAAGCGAATGCAACTGCCTGGCTGAAAGATAACCCGGAAACCGCGAAAGAGATCGAGAAGAAAGTACGTGAGTTGCTGCCAACGCCGGATTTCGCGATAA
>2
ATTGAACGCTGGCGGCAGGCCTAACACATGCAAGTCGAACGGTAAAGAGCTTGCCTTTGCTGACGAGTGGCGGACGGGTGAGTAATGTCTGGGAAACTGCCTGATGGAGGGGGATAACTACTGGAAACGGTAGCTAATACCGCATAACACCAAAGAGGGGGAGGCCTCTTGCCATCGGATGTGCCCAGATGGGATTAGCTTGTTGGTGGGGTAACGGCTCACCAAGGCGACGATCCCTAGCTGGTCTGAGAGGATGACCAGCCACACTGGAACTGAGACACGGTCCAGACTCCTACGGGAGGCAGCAGTGGGGAATATTGCACAATGGGCGCAAGCCTGATGCAGCCATGCCGCGTGTATGAAGAAGGCCTTCGGGTTGTAAAGTACTTTCAGCGGGGAGGACATTGACGTTACCCGCAGAAGAAGCACCGGCTAACTCCGTGCCAGCAGCCGCGGTAATACGGAGGGTGCAAGCGTTAATCGGAATTACTGGGCGTAAAGCGCACGCAGGCGGTTTGTTAAGTCAGATGTGAAATCCCCGGGCTCAACCTGGGAACTGCATCTGAACTGGCAAGCTTGAGTCTCGTAGAGGGGGTAGAATTCCAGGTGTAGCGGTAATGCGTAGAGATCTGGAGGAATACCGGTGGCGAGGCGGCCCCCTGGACGAAGACTGACGCTCAGGTGCGAAAGCGTGGGGAGCAAACAGGATTAGATACCCTGGTAGTCCACGCCGTAAACGATGTCGACTTGGAGGTTGGGGCTGGCTTCCGGAGCTAACGCGTTAAGTCGACCGCCTGGGGAGTACGGCCGCAAGGTTAAAATCAAATGAATTGACGGGGGCCCGCACAAGCGGTGGAGCATGTGGTTTAATTCGATGCAACGCGAAGAACCTTACCTGGTCTTGACATCCACGGAAGTTTTCAGAGATGAGAATGTGCCTTCGGGAACCGTGAGACAGGTGCTGCATGGCTGTCGTCAGCTCGTGTTGTGAAATGTTGGGTTAAGTCCCGCAACGAGCGCAACCCTTATCCTTTGTTGCCAGCGGTCCGGCCGGGAACTCAAAGGAGACTGCCAGTGTAAACTGGAGGAAGGTGGGGATGACGTCAAGTCATCATGGCCCTTACGACCAGGGCTACACACGTGCTACAATGGCGCATACAAAGGAAGCGACCTCGCGAGAGCAAGCGGACCTCTAAAGTGCGTCGTAGTCCGGATTGGAGTCTGCAACTCGACTCCATGAAGTCGGAATCGCTAGTAATCGTGGATCAGAATGCCACGGTGAATACGTTCCCGGGCCTTGTACACACCGCCCGTCACACCATGGGAGTGGGTTGCAAAAGAAGTAGGTAGCTTAACCTGGGCGCTTACCACTTTGTGATTCATGACTGGGGTGAAGTCGTAACAAGGTAACCGTAGGATGGCTGGAAAGATTGTCCAGGTAATCGGCGCCGTAGTTGACGTCGAATTCCCTCAGGATGCCGTACCGCGCGTGTACGATGCTCTTGAGGTGCAAAATGGTCTGGTGCTGGAAGTAGCAGCAGCTCGGCGGCGGTATCGTGCGTACCATCGCAATGGGTTCCTCCGACGGTCTGCGTCGCGGTCTGGATGTAAAAGACCTCGAACACCCGATCGAAGTCCCGGTAGGTAAAGCGACTCTGGGCCGTATCATGAACGTACTGGGTGAACCGGTCGACAAGGCGAGATCGGTGAAGAAGAGCGTTGGGCGATTCACCGCGCAGCACCTTCCTACGAAGAGCTGTCAAACGGAACTGCTGGAAACCGGTATCAAAGTTATCGACCTGATGTGTCCGTTCGCTAAGGGCGGTAAAGTTGGTCTGTTCGGTGGTGCGGGTGTAGGTAAAACCGTAAACATGATGGAGCTCATTCGTAACATCGCGATCGAGCACTCCGGTTACTCTGTGTTTGCGGGCGTAGGTGAACGTACTCGTGAGGGTAACGACTTCTACCACGAAATGACCGACTCCAACGTTATCGACAAAGTATCCCTGGTGTATGGCCAGATGAACGAGCCGCCGGGAAACCGTCTGCGCGTTGCTCTGACCGGTCTGACCATGGCTGAGAAATTCCGTGACGAAGGTCGTGACGTTCTGCTGTTCGTTGACAACATCTATCGTTACACCCTGGCCGGTACGGAAGTATCCGCACTGCTGGGCCGTATGCCTTCAGCGGTAGGTTATCAGCCGACCCTGGCGGAAGAGATGGGCGTTCTGCAGGAACGTATCACCTCCACCAAAACTGGTTCTATCACCTCCGTACAGGCGGTATACGTACCTGCGGATGACTTGACTGACCCGTCTCCGGCAACCACCTTTGCGCACCTTGACGCAACCGTGGTACTGAGCCGTCAGATCGCGTCTCTGGGTATCTACCCGGCCGTTGACCCGCTGGACTCCACCAGCCGTCAGCTGGACCCGCTGGTGGTTGGTCAGGAACACTACGACACCGCGCGTGGCGTTCAGTCCATCCTGCAACGTTATCAGGAACTGAAAGACATCATCGCCATCCTGGGTATGGATGAACTGTCTGAAGAAGACAAACTGGTGGTAGCGCGTGCTCGTAAGATCCAGCGCTTCCTGTCCCAGCCGTTCTTCGTGGCAGAAGTATTCACCGGTTCTCCGGGTAAATACGTCTCCCTGAAAGACACCATCCGTGGCTTTAAAGGCATCATGGAAGGCGAATACGATCACCTGCCGGAGCAGGCGTTCTACATGGTCGGTTCCATCGAAGAAGCTGTGGAAAAAGCCAAAAAACTTTAAATGCGTATCATTCTGCTTGGCGCTCCGGGCGCGGGGAAAGGGACTCAGGCTCAGTTCATCATGGAGAAATATGGTATTCCGCAAATCTCCACTGGCGATATGCTGCGTGCTGCGGTCAAATCTGGCTCCGAGCTGGGTAAACAAGCAAAAGACATTATGGATGCTGGCAAACTGGTCACCGACGAACTGGTGATAAGAGCGCATTGCTCAGGAAGACTGCCGTAATGGTTTCCTGTTGGACGGCTTCCCCAGACGCGATGAAAGAAGCGGGCATTTGATTAGGAATTCGACGTACCGGACGAACTGATTGTTGATCGTATCGTAGAAGTAGAAGGCAAAGACGACGTTACCGGTGAAGAACTGACTACCCGTAAAGACGATCAGGAAGAAACCGTGCGTAAACGTCTTTGAATCCATCAGATGAGATCGGCTACTACTCCAAAGAAGCGGAAGCGGGTAACACCAAATACGCGAAAGTTGACGGCACCAAGCCGGTTGCTGAAGTTCGGGAAAAAATCCTCGGCTAAATGTATTCTTATGACTCCTCCAGTATCAAAGTCCTGAAAGGGCTGGATGCGGTGCGTAAGCGCCCGGGTATGTATATCGGCGACACGGATGACGGCGGTCTGCACCACATGGTATTCGAGGTGGTAGATAACGCTATCGACGAAGCGCTCGCGGGTCACTGTAAAGAAATTATCGTCACCATTCACGCCGATAACTCTGTCTCCGTACAGGATGATGGGCGCGGCATTCCGACCGGTATTCACCCGGAAGAGGCGTATCGGCGGCGGAAGTGATCATGACCGTTCTGCACGCAGGCGGTAAATTTGACGATAACTCCTATAAAGTGTCCGGCGGTCTGCACGGCGTTGGTGTTTCGGTTGTAAACGCCCTGCGCAAAAACTGGAGCTGGTTATCCAGCGCGAGGGTAAAATTCACCGTCAGATCTACGAACACGGTGTACCGCAGGCTCCGCTGGCGGTTACCGGCGAGACTGAAAAAACCGGCACCATGGTGCGTTTCTGGCCCAGCGAAACCTTCACCAATGTGACCTTCGAATATGAAATTCTGGCGAAACGTCTGCGTGAGTTGTCGTTCCTCAACTCCGGCGTTTCCATTCGTCTGCGCGACAAGCGTGACGGCAAGAAGACCACTTCTATGAAGGCGGCATCAAGGCGTTCGTTGAATATCTGAACAAGAACAAAACGCCGATCCACCCGAATATCTTCTACTTCTCCACCGAAAAAGACGGTATTGGCGTCGAAGTGGCGTTGCAGTGGAACGATGGCTTCCAGGAAAACATCTACTGCTTTACCAACAACATTCCGCAGCGTGACGGCGGTACTCACCTGGCAGGCTTCCGTGCGGCGATGACCAACGCCTACATGGACAAAGAAGGCTACAGCAAAAAAGCCAAAGTTAGCGCCACCGGTGACGATGCGCGTGAAGGCCTGATTGCGGTCGTTTCCGTGAAAGTGCCGGACCCGAAATTCTCCTCCCAGACCAAAGACAAACTGGTTTCTTCTGAGGTGAAATCAGCGGTTGAACAGCAGATGAACGAACTGCTGGCAGAATACCTGCTGGAAAACCCAACCGACGCGAAAATCGTGGTTGGCAAAATTATGATGCTGCCCGTGCCCGTGAAGCGGCGCGTCGCGCGCGTGAAATGACCCGCCGTAAAGGTGCGCTCGACTTAGCGGGCCTGCCGGGCAAACTGGCAGACTGCCAGGAACGCGATCCGGCGCTTTCCGAACTGTACCTGGTGGAAGGGGACTCCGCGGGCGGCTCTGCGAAGCAGGGGCGTAACCGCAAGAACCAGGCGATTCTGCCGCTGAAGGGTAAAATCCTCAACGTCGAGAAAGCGCGCTTCGATAAGATGCTCTCTTCTCAGGAAGTGGCGACGCTTATCACCGCGCTTGGCTGTGGTATTCGTGACGAGTACAACCCGGACAAACTGCGTTATCACAGCATCATCATCATGACCGATGCGGACGTCGACGGCTCGCACATTCGTACGCTGCTGTTGACCTTCTTCTATCGTCAGATGCCGGAAATCGTTGAACGCGGTCACGTCTACATCGCTCAGCCGCCGCTGTACAAAGTGAAGAAAGGCAAGCAGGAACAGTACATTAAAGACGACGAAGCGATGGATCAGTTCTCTATCGCGCCCGGCATTGGCTGGCGAAGCGTTAGAGAAATTGGTGAGTACAACGCGACGAAATGATCAACCGTGGAGCGTCGTTATCCGAAAGCAATGCTGAAAGAGCTTATCTATCAGGACGTGATGAGCAGACCGTTACCCGCTGGGTGAACGCGCTGGTCAGCGAACTGAACGACAAAGAAACGGCAGCCAGTGGAAGTTTGATGTCCACACTGCCGAACAAAACCTGTGTTCGCGTGCGTACCCACCTATCCGCTGGATCGAGTTTATCACCGGTGGCAATATCGTTGAGAAACTGTTGCTGGAAGAAGATGCGTTTATCGAACGTGGCGAGCGTCGTCTAGCCAGCTTCGAGCAGGCGCTGGACTGGCTGGTGAAAGAGTCCCGTCGCGGCCTCTCCATCCAGCGTTATAAAGGTCTGGGCGAGATGAACCCGGAACAGCTGTGGGAAACCACCATGGACCCGGAAAGCCGTCGTATGCTGCGCGTTACCGTTAAGGATGCGATTGCCGCTGACCAGTTGTTCACCACGCATGGGCGACGCCGTTGAACCGCGCCGTGCGTTTATTGAAGAGAACGCCCTGAAAGCGAATATCGATATTTAAATGGGTAACTCGTACTGGGCACCCAATGGGGTGACGAAGGTAAAGGTAAGATCGTCGATCTTCTGACTGAACGGGCTAAATATGTTGTACGCTACCAGGGCGGTCACAACGCAGGCCATACTCTCGTAATCAACGGTGAAAAAACCGTTCTCCATCTTATTCCATCAGGTATTCTCCGCGAGAATGTAACCAGCATCATCGGTAACGGTGTTGTCGGCCGCGCTGATGAAAGAGATGAAAGAACTGGAAGACCGTCCGTTCGTGAGCGTCTGAGCATGTCTGATCCTTGATTATCACGCTGGATAACGCGCGTGAGAAAGCGCAAGCGATCGGCACCACCGGTCGTGGTATCGGGCCTGCTTATGAAGATAAAGTAGCACGTCGCGGTCTGCGTGTTGGCGACCTTTTCGACAAAGAAACCTTCGCTGAAAAACTGAAAGAAGTGATGGAATATCACAACTTCCAGTTGGTTAACTACTACAAAGCTGAAGCGGTTGATTACCAGAAAGTTCTGGATGATACGATTTGCCCTATGGTGGTTGACGTTTCTGACCTGCTCGACCAGGCGCGTCAGCGTGGCGATTTCGTCATGTTTGAAGGTGCGCAGGGTACGCTGCTGGATATCGACCACGGTACTTATCCGTACGTAACTTCTTCCAACACCACTGCTGGTGGCGTGGCGACCGGTTCCGGCCTGGGCCCGCGTTATGTTGATTACGTTCTGGGTATCCTCAAAGCTTACTCCACTCGTGTAGGTGCAGGTCCGTTCCCGACCGAAGGCGGTTCCCTGCAAGCAGGGTAACGAATTCGGCGCAACTACGGGGCGTCGTCGTCGTACCGGCTGGCTGGACACCGTTGCCGTTCGTCGTGCGTACAGCTGAACTCCCTGTCTGGCTTCTGCCTGACTAAACTGGACGTTCTGGATGGCCTGAAAGAGGTTAAACTCTGCGTGGCTTACCGTAGGATGGTCGCGAAGTGACTACCACTCCCTGACGACTGGAAAGGTGTAGAGCCGATTTACGAAACCATGCCGGGCTGGGAATCCACCTTCGGCGTGAAAGACGTAGCGGTCTGCCGCAGGCGGCGCTGAACTACATCAAGCGTATTGAAGAGCTGACTGGTGTGCCGATCGATATCATCTCTACCGGTCCGGATCGTACTGAAACCATGATTCTGTAAATGGCCGAAAACAAACAGAAAGCGTTGGCGGCAGCACTGGGCCAGATTGAGAAACAATTTGGTAAAGGCTCATCATGCGCCTGGGTGAAGACCGTTCCATGGATGTGGAAACCATCTCTACCGGTTCGCTTTCACTGGATATCGCGCTTGGGGCAGGTGGTCTGCCGATGGGCCGTATCGTCGAAATCTACGGACCGGAATCTTCCGGTAAAACCACGCTGACGCTGCAGGTGATCGCCGCAGCGCAGCGTGAAGGTAAAACCTGTGCGTTTATCGATGCTGAACACGCGCTGGACCCAATCTACGCACGTAAACTGGGCGTCGATATCGATAACCTGCTGTGCTCCCAGCCGGACACCGGCGAGCAGGCACTGGAAATCTGTGACGCCCTGGCGCGTTCTGGCGCAGTAGACGTTATCGTCGTTGACTCCGTGGCGGCACTGACGCCGAAAGCGGAAATCGAAGCGAAATCGGCGACTCTCACATGGGCCTTGCGGCACGTATGATGAGCCAGGCGATGCGTAAGCTGGCGGGTAACCTGAAGCAGTCCAACACGCTGCTGATCTTCATCAACCAGATCCGTATGAAAATTGGTGTGATGTTCGGTAACCCGGAAACCACTACCGGTGGTAACGCGCTGAAATTCTACGCCTCTGTTCGTCTCGACATCCGTCGTATCGGCGCGGTGAAAGAGGCGAAAACGTGGTGGGTAGCGAAACCCGCGTGAAAGTGGTGAAGAACAAAATCGCTGCACCGTTTAAACAGGCTGAATTTCAGATCCTCTACGGCGAAGGTATCAACTTCTACGGCGAACTGGTTGACCTGGGCGTAAAAGAGAAGCTGATCGAGAAAGCAGGCGCGTGGTACAGCTACAAAGGTGAGAAGATCGGTCAGGGTAAAGCGAATGCAACTGCCTGGCTGAAAGATAACCCGGAAACCGCGAAAGAGATCGAGAAGAAAGTACGTGAGTTGCTGCCAACGCCGGATTTCGCGATAA
>3
ATTGAACGCTGGCGGCAGGCCTAACACATGCAAGTCGAACGGTGAAAAGCTTGCTTTCGCTGACGAGTGGCGGACGGGTGAGTAATGTCTGGGAAACTGCCTGATGGAGGGGGATAACTACTGGAAACGGTAGCTAATACCGCATAACACCAAAGAGGGGGAGGCCTCTTGCCATCGGATGTGCCCAGATGGGATTAGCTAGTAGGTGGGGTAACGGCTCACCTAGGCGACGATCCCTAGCTGGTCTGAGAGGATGACCAGCCACACTGGAACTGAGACACGGTCCAGACTCCTACGGGAGGCAGCAGTGGGGAATATTGCACAATGGGCGCAAGCCTGATGCAGCCATGCCGCGTGTATGAAGAAGGCCTTCGGGTTGTAAAGTACTTTCAGCGGGGAGGACATTGACGTTACCCGCAGAAGAAGCACCGGCTAACTCCGTGCCAGCAGCCGCGGTAATACGGAGGGTGCAAGCGTTAATCGGAATTACTGGGCGTAAAGCGCACGCAGGCGGTTTGTTAAGTCAGATGTGAAATCCCCGGGCTCAACCTGGGAACTGCATCTGAACTGGCAAGCTTGAGTCTCGTAGAGGGGGTAGAATTCCAGGTGTAGCGGTAATGCGTAGAGATCTGGAGGAATACCGGTGGCGAGGCGGCCCCCTGGACGAAGACTGACGCTCAGGTGCGAAAGCGTGGGGAGCAAACAGGATTAGATACCCTGGTAGTCCACGCCGTAAACGATGTCGACTTGGAGGTTGGGGCTGGCTTCCGGAGCTAACGCGTTAAGTCGACCGCCTGGGGAGTACGGCCGCAAGGTTAAAATCAAATGAATTGACGGGGGCCCGCACAAGCGGTGGAGCATGTGGTTTAATTCGATGCAACGCGAAGAACCTTACCTGGTCTTGACATCCACAGAACTTTCCAGAGATGGATTGGTGCCTTCGGGAACTGTGAGACAGGTGCTGCATGGCTGTCGTCAGCTCGTGTTGTGAAATGTTGGGTTAAGTCCCGCAACGAGCGCAACCCTTATCCTTTGTTGCCAGCGGTCCGGCCGGGAACTCAAAGGAGACTGCCAGTGTAAACTGGAGGAAGGTGGGGATGACGTCAAGTCATCATGGCCCTTACGACCAGGGCTACACACGTGCTACAATGGCGCATACAAAGGAAGCGACCTCGCGAGAGCAAGCGGACCTCTAAAGTGCGTCGTAGTCCGGATTGGAGTCTGCAACTCGACTCCATGAAGTCGGAATCGCTAGTAATCGTGGATCAGAATGCCACGGTGAATACGTTCCCGGGCCTTGTACACACCGCCCGTCACACCATGGGAGTGGGTTGCAAAAGAAGTAGGTAGCTTAACCTGGGCGCTTACCACTTTGTGATTCATGACTGGGGTGAAGTCGTAACAAGGTAACCGTAGGATGGCTGGAAAGATTGTCCAGGTAATCGGCGCCGTAGTTGACGTCGAATTCCCTCAGGATGCCGTACCGCGCGTGTACGATGCTCTTGAGGTGCAAAATGGTCTGGTGCTGGAAGTAGCAGCAGCTCGGCGGCGGTATCGTGCGTACCATCGCAATGGGTTCCTCCGACGGTCTGCGTCGCGGTCTGGATGTAAAAGACCTCGAACACCCGATCGAAGTCCCGGTAGGTAAAGCGACTCTGGGCCGTATCATGAACGTACTGGGTGAACCGGTCGACAAGGCGAGATCGGTGAAGAAGAGCGTTGGGCGATTCACCGCGCAGCACCTTCCTACGAAGAGCTGTCAAACGGAACTGCTGGAAACCGGTATCAAAGTTATCGACCTGATGTGTCCGTTCGCTAAGGGCGGTAAAGTTGGTCTGTTCGGTGGTGCGGGTGTAGGTAAAACCGTAAACATGATGGAGCTCATTCGTAACATCGCGATCGAGCACTCCGGTTACTCTGTGTTTGCGGGCGTAGGTGAACGTACTCGTGAGGGTAACGACTTCTACCACGAAATGACCGACTCCAACGTTATCGACAAAGTATCCCTGGTGTATGGCCAGATGAACGAGCCGCCGGGAAACCGTCTGCGCGTTGCTCTGACCGGTCTGACCATGGCTGAGAAATTCCGTGACGAAGGTCGTGACGTTCTGCTGTTCGTTGACAACATCTATCGTTACACCCTGGCCGGTACGGAAGTATCCGCACTGCTGGGCCGTATGCCTTCAGCGGTAGGTTATCAGCCGACCCTGGCGGAAGAGATGGGCGTTCTGCAGGAACGTATCACCTCCACCAAAACTGGTTCTATCACCTCCGTACAGGCGGTATACGTACCTGCGGATGACTTGACTGACCCGTCTCCGGCAACCACCTTTGCGCACCTTGACGCAACCGTGGTACTGAGCCGTCAGATCGCGTCTCTGGGTATCTACCCGGCCGTTGACCCGCTGGACTCCACCAGCCGTCAGCTGGACCCGCTGGTGGTTGGTCAGGAACACTACGACACCGCGCGTGGCGTTCAGTCCATCCTGCAACGTTATCAGGAACTGAAAGACATCATCGCCATCTTGGGTATGGATGAACTGTCTGAAGAAGACAAACTGGTGGTAGCGCGTGCTCGTAAGATCCAGCGCTTCCTGTCCCAGCCGTTCTTCGTGGCAGAAGTATTCACCGGTTCTCCGGGTAAATACGTCTCCCTGAAAGACACCATCCGTGGCTTTAAAGGCATCATGGAAGGCGAATACGATCACCTGCCGGAGCAGGCGTTCTACATGGTCGGTTCCATCGAAGAAGCTGTGGAAAAAGCCAAAAAACTTTAAATGCGTATCATTCTGCTTGGCGCTCCGGGCGCGGGGAAAGGGACTCAGGCTCAGTTCATCATGGAGAAATATGGTATTCCGCAAATCTCCACTGGCGATATGCTGCGTGCTGCGGTCAAATCTGGCTCCGAGCTGGGTAAACAAGCAAAAGACATTATGGATGCTGGCAAACTGGTCACCGACGAACTGGTGATAAGAGCGCATTGCTCAGGAAGACTGCCGTAATGGTTTCCTGTTGGACGGCTTCCCCAGACGCGATGAAAGAAGCGGGCATTTGATTAGGAATTCGACGTACCGGACGAACTGATTGTTGATCGTATCGTAGAAGTAGAAGGCAAAGACGACGTTACCGGTGAAGAACTGACTACCCGTAAAGACGATCAGGAAGAAACCGTGCGTAAACGTCTTTGAATCCATCAGATGAGATCGGCTACTACTTCAAAGAAGCGGAAGCGGGTAACACCAAATACGCGAAAGTTGACGGCACCAAGTCGGTTGCTGAAGTTCGGGAAAAAATCCTCGGCTAAATGTATTCTTATGACTCCTCCAGTATCAAAGTCCTGAAAGGGCTGGATGCGGTGCGTAAGCGCCCGGGTATGTATATCGGCGACACGGATGACGGCGGTCTGCACCACATGGTATTCGAGGTGGTAGATAACGCTATCGACGAAGCGCTCGCGGGTCACTGTAAAGAAATTATCGTCACCATTCACGCCGATAACTCTGTCTCTGTACAGGATGACGGGCGCGGCATTCCGACCGGTATTCACCCGGAAGAGGCGTATCGGCGGCGGAAGTGATCATGACCGTTCTGCACGCAGGCGGTAAATTTGACGATAACTCCTATAAAGTGTCCGGCGGTCTGCACGGCGTTGGTGTTTCGGTAGTAAACGCCCTGCGCAAAAACTGGAGCTGGTTATCCAGCGCGAGGGTAAAATTCACCGTCAGATCTACGAACACGGTGTACCGCAGGCACCGTTGGCGGTTACCGGCGAGACTGAAAAAACCGGCACCATGGTGCGTTTCTGGCCCAGCGAAACCTTCACCAATGTGACCTTCGAATATGAAATTCTGGCGAAACGTCTGCGTGAGTTGTCGTTCCTCAACTCCGGCGTTTCCATTCGTCTGCGCGACAAGCGCGACGGCAAGAAGACCACTTCTATGAAGGCGGCATCAAGGCGTTCGTTGAATATCTGAACAAGAACAAAACGCCGATCCACCCGAATATCTTCTACTTCTCCACTGAAAAAGACGGTATTGGCGTCGAAGTGGCGTTGCAGTGGAACGATGGCTTCCAGGAAAACATCTACTGCTTTACCAACAACATTCCGCAGCGTGACGGCGGTACTCACCTGGCAGGCTTCCGTGCGGCGATGACCAACGCCTACATGGACAAAGAAGGCTACAGCAAAAAAGCCAAAGTTAGCGCCACCGGTGACGATGCGCGTGAAGGCCTGATTGCGGTCGTTTCCGTGAAAGTGCCGGACCCGAAATTCTCCTCCCAGACCAAAGACAAACTGGTTTCTTCTGAGGTGAAATCAGCGGTTGAACAGCAGATGAACGAACTGCTGGCAGAATACCTGCTGGAAAACCCAACCGACGCGAAAATCGTGGTTGGCAAAATTATGATGCTGCCCGTGCCCGTGAAGCGGCGCGTCGCGCGCGTGAAATGACCCGCCGTAAAGGTGCGCTCGACTTAGCGGGCCTGCCGGGCAAACTGGCAGACTGCCAGGAACGCGATCCGGCGCTTTCCGAACTGTACCTGGTGGAAGGGGACTCCGCGGGCGGCTCTGCGAAGCAGGGGCGTAACCGCAAGAACCAGGCGATTCTGCCGCTGAAGGGTAAAATCCTCAACGTTGAGAAAGCGCGCTTCGATAAGATGCTCTCTTCTCAGGAAGTGGCGACGCTTATCACCGCGCTTGGCTGTGGTATTCGTGACGAGTACAACCCGGACAAACTGCGTTATCACAGCATCATCATCATGACCGATGCGGACGTCGACGGCTCGCACATTCGTACGCTGCTGTTGACCTTTTTCTATCGTCAGATGCCGGAAATCGTTGAACGCGGTCACGTCTACATCGCTCAGCCGCCGCTGTACAAAGTGAAGAAAGGCAAGCAAGAACAGTACATTAAAGACGACGAAGCGATGGATCAGTTCTCTATCGCGCCCGGCATTGGCTGGCGAAGCGTTAGAGAAATTGGTGAGTACAACGCGACGAAATGATCAACCGTGGAGCGTCGTTATCCGAAAGCAATGCTGAAAGAGCTTATCTATCAGGACGTGATGAGCAGACCGTTACCCGCTGGGTGAACGCGCTGGTCAGCGAACTGAACGACAAAGAAACGGCAGCCAGTGGAAGTTTGATGTCCACACTGCCGAACAAAACCTGTGTTCGCGTGCGTACCCACCTATCCGCTGGATCGAGTTTATCACCGGTGGCAATATCGTTGAGAAACTGTTGCTGGAAGAAGATGCGTTTATCGAACGTGGCGAGCGTCGTCTAGCCAGCTTCGAGCAGGCGCTGGACTGGCTGGTGAAAGAGTCCCGTCGCGGCCTCTCCATCCAGCGTTATAAAGGTCTGGGCGAGATGAACCCGGAACAGCTGTGGGAAACCACCATGGACCCGGAAAGCCGTCGTATGCTGCGCGTTACCGTTAAAGATGCGATTGCTGCCGACCAGTTGTTCACCACGCATGGGCGACGCCGTTGAACCGCGCCGTGCGTTTATTGAAGAGAACGCCCTGAAAGCGAATATCGATATTTAAATGGGTAACTCGTACTGGGCACCCAATGGGGTGACGAAGGTAAAGGTAAGATCGTCGATCTTCTGACTGAACGGGCTAAATATGTTGTACGCTACCAGGGCGGTCACAACGCAGGCCATACTCTCGTAATCAACGGTGAAAAAACCGTTCTCCATCTTATTCCATCAGGTATTCTCCGCGAGAATGTAACCAGCATCATCGGTAACGGTGTTGTCGGCCGCGCTGATGAAAGAGATGAAAGAACTGGAAGACCGTCCGTTCGTGAGCGTCTGAGCATGTCTGATCCTTGATTATCACGCTGGATAACGCGCGTGAGAAAGCGCAAGCGATCGGCACCACCGGTCGTGGTATCGGGCCTGCTTATGAAGATAAAGTAGCACGTCGCGGTCTGCGTGTTGGCGACCTTTTCGACAAAGAAACCTTCGCTGAAAAACTGAAAGAAGTGATGGAATATCACAACTTCCAGTTGGTTAACTACTACAAAGCTGAAGCGGTTGATTACCAGAAAGTTCTGGATGATACGATTTGCCCTATGGTGGTTGACGTTTCTGACCTGCTCGACCAGGCGCGTCAGCGTGGCGATTTCGTCATGTTTGAAGGTGCGCAGGGTACGCTGCTGGATATCGACCACGGTACTTATCCGTACGTAACTTCTTCCAACACCACTGCTGGTGGCGTGGCGACCGGTTCCGGCCTGGGCCCGCGTTATGTTGATTATGTTCTGGGTATCCTCAAAGCTTACTCAACTCGTGTAGGTGCAGGTCCGTTCCCGACCGAAGGCGGTTCCCTGCAAGCAGGGTAACGAATTCGGCGCAACTACGGGTCGTCGTCGTCGTACCGGCTGGCTGGACACCGTTGCCGTTCGTCGTGCGTACAGCTGAACTCCCTGTCTGGCTTTTGCCTGACCAAGCTGGACGTTCTGGATGGCCTGAAAGAGGTTAAACTCTGCGTGGCTTACCGTAGGATGGTCGCGAAGTGGCTACCACTCCCTGACGACTGGAAAGGTGTAGAGCCGATTTACGAAACCATGCCGGGCTGGGAATCCACTTTCGGCGTGAAAGACGTAGCGGCCTGCCGCAGGCGGCGCTGAACTACATCAAGCGTATTGAAGAGCTGACCGGTGTGCCGATCGATATCATCTCTACCGGTCCGGATCGTACTGAAACCATGATTCTGTAAATGGCCGAAAACAAACAGAAAGCGTTGGCGGCAGCACTGGGCCAGATTGAGAAACAATTTGGTAAAGGCTCATCATGCGCCTGGGTGAAGACCGTTCCATGGATGTGGAAACCATCTCTACCGGTTCGCTTTCACTGGATATCGCGCTTGGGGCAGGTGGTCTGCCGATGGGCCGTATCGTCGAAATCTACGGACCGGAATCTTCCGGTAAAACCACGCTGACGCTGCAGGTGATCGCCGCAGCGCAGCGTGAAGGTAAAACCTGTGCGTTTATCGATGCTGAACACGCGCTGGACCCAATCTACGCACGTAAACTGGGCGTCGATATCGATAACCTGCTGTGCTCCCAGCCGGACACCGGCGAGCAGGCACTGGAAATCTGTGACGCCCTGGCGCGTTCTGGCGCAGTAGACGTTATCGTCGTTGACTCCGTGGCGGCACTGACGCCGAAAGCGGAAATCGAAGCGAAATCGGCGACTCTCACATGGGCCTTGCGGCACGTATGATGAGCCAGGCGATGCGTAAGCTGGCGGGTAACCTGAAGCAGTCCAACACGCTGCTGATCTTCATCAACCAGATCCGTATGAAAATTGGTGTGATGTTCGGTAACCCGGAAACCACTACCGGTGGTAACGCGCTGAAATTCTACGCCTCTGTTCGTCTCGACATCCGTCGTATCGGCGCGGTGAAAGAGGCGAAAACGTGGTGGGTAGCGAAACCCGCGTGAAAGTGGTGAAGAACAAAATCGCTGCACCGTTTAAACAGGCTGAATTTCAGATCCTCTACGGCGAAGGTATCAACTTCTACGGCGAACTGGTTGACCTGGGCGTAAAAGAGAAGCTGATCGAGAAAGCAGGCGCGTGGTACAGCTACAAAGGTGAGAAGATCGGTCAGGGTAAAGCGAATGCAACTGCCTGGCTGAAAGATAACCCGGAAACCGCGAAAGAGATCGAGAAGAAAGTACGTGAGTTGCTGCCAACGCCGGATTTCGCGATAA
>4
ATTGAACGCTGGCGGCAGGCCTAACACATGCAAGTCGAACGGTGAAGAGCTTGCCTTTGCTGACGAGTGGCGGACGGGTGAGTAATGTCTGGGAAACTGCCTGATGGAGGGGGATAACTACTGGAAACGGTAGCTAATACCGCATAACACCAAAGAGGGGGAGGCCTCTTGCCATCGGATGTGCCCAGATGGGATTAGCTAGTAGGTGGGGTAACGGCTCACCTAGGCGACGATCCCTAGCTGGTCTGAGAGGATGACCAGCCACACTGGAACTGAGACACGGTCCAGACTCCTACGGGAGGCAGCAGTGGGGAATATTGCACAATGGGCGCAAGCCTGATGCAGCCATGCCGCGTGTATGAAGAAGGCCTTCGGGTTGTAAAGTACTTTCAGCGGGGAGGACATTGACGTTACCCGCAGAAGAAGCACCGGCTAACTCCGTGCCAGCAGCCGCGGTAATACGGAGGGTGCAAGCGTTAATCGGAATTACTGGGCGTAAAGCGCACGCAGGCGGTTTGTTAAGTCAGATGTGAAATCCCCGGGCTCAACCTGGGAACTGCATCTGAACTGGCAAGCTTGAGTCTCGTAGAGGGGGTAGAATTCCAGGTGTAGCGGTAATGCGTAGAGATCTGGAGGAATACCGGTGGCGAGGCGGCCCCCTGGACGAAGACTGACGCTCAGGTGCGAAAGCGTGGGGAGCAAACAGGATTAGATACCCTGGTAGTCCACGCCGTAAACGATGTCGACTTGGAGGTTGGGGCTGGCTTCCGGAGCTAACGCGTTAAGTCGACCGCCTGGGGAGTACGGCCGCAAGGTTAAAATCAAATGAATTGACGGGGGCCCGCACAAGCGGTGGAGCATGTGGTTTAATTCGATGCAACGCGAAGAACCTTACCTGGTCTTGACATCCACAGAACTTTCCAGAGATGGATTGGTGCCTTCGGGAACTGTGAGACAGGTGCTGCATGGCTGTCGTCAGCTCGTGTTGTGAAATGTTGGGTTAAGTCCCGCAACGAGCGCAACCCTTATCTTTTGTTGCCAGCGGTCCGGCCGGGAACTCAAAGGAGACTGCCAGTGTAAACTGGAGGAAGGTGGGGATGACGTCAAGTCATCATGGCCCTTACGACCAGGGCTACACACGTGCTACAATGGCGCATACAAAGGAAGCGACCTCGCGAGAGCAAGCGGACCTCTAAAGTGCGTCGTAGTCCGGATTGGAGTCTGCAACTCGACTCCATGAAGTCGGAATCGCTAGTAATCGTGGATCAGAATGCCACGGTGAATACGTTCCCGGGCCTTGTACACACCGCCCGTCACACCATGGGAGTGGGTTGCAAAAGAAGTAGGTAGCTTAACCTGGGCGCTTACCACTTTGTGATTCATGACTGGGGTGAAGTCGTAACAAGGTAACCGTAGGATGGCTGGAAAGATTGTCCAGGTAATCGGCGCCGTAGTTGACGTCGAATTCCCTCAGGATGCCGTACCGCGCGTGTACGATGCTCTTGAGGTGCAAAATGGTCTGGTGCTGGAAGTAGCAGCAGCTCGGCGGCGGTATCGTACGTACCATCGCAATGGGTTCCTCCGACGGTCTGCGTCGCGGTCTGGATGTAAAAGACCTCGAACACCCGATTGAAGTCCCGGTAGGTAAAGCGACTCTGGGCCGTATCATGAACGTACTGGGTGAACCGGTCGACAAGGCGAGATCGGTGAAGAAGAGCGTTGGGCGATTCACCGCGCAGCACCTTCCTACGAAGAGCTGTCAAACGGAACTGCTGGAAACCGGTATCAAAGTTATCGACCTGATGTGTCCGTTCGCTAAGGGCGGTAAAGTTGGTCTGTTCGGTGGTGCGGGTGTAGGTAAAACCGTAAACATGATGGAGCTCATTCGTAACATCGCGATCGAGCACTCCGGTTACTCTGTGTTTGCGGGCGTAGGTGAACGTACTCGTGAGGGTAACGACTTCTACCACGAAATGACCGACTCCAACGTTATCGACAAAGTATCCCTGGTGTATGGCCAGATGAACGAGCCGCCGGGAAACCGTCTGCGCGTTGCTCTGACCGGTCTGACCATGGCTGAGAAATTCCGTGACGAAGGTCGTGACGTTCTGCTGTTCGTTGACAACATCTATCGTTACACCCTGGCCGGTACGGAAGTATCCGCACTGCTGGGCCGTATGCCTTCAGCGGTAGGTTATCAGCCGACCCTGGCGGAAGAGATGGGCGTTCTGCAGGAACGTATCACCTCCACCAAAACTGGTTCTATCACCTCCGTACAGGCAGTATACGTACCTGCGGATGACTTGACTGACCCGTCTCCGGCAACCACCTTTGCGCACCTTGACGCAACCGTGGTACTGAGCCGTCAGATCGCGTCTCTGGGTATCTACCCGGCCGTTGACCCGCTGGACTCCACCAGCCGTCAGCTGGACCCGCTGGTGGTTGGTCAGGAACACTACGACACCGCGCGTGGCGTTCAGTCCATCCTGCAACGTTATCAGGAACTGAAAGACATCATCGCCATCCTGGGTATGGATGAACTGTCTGAAGAAGACAAACTGGTGGTAGCGCGTGCTCGTAAGATCCAGCGCTTCCTGTCCCAGCCGTTCTTCGTGGCAGAAGTATTCACCGGTTCTCCGGGTAAATACGTCTCCCTGAAAGACACCATCCGTGGCTTTAAAGGCATCATGGAAGGCGAATACGATCACCTGCCGGAGCAGGCGTTCTACATGGTCGGTTCCATCGAAGAAGCTGTGGAAAAAGCCAAAAAACTTTAAATGCGTATCATTCTGCTTGGCGCTCCGGGCGCGGGGAAAGGGACTCAGGCTCAGTTCATCATGGAGAAATATGGTATTCCGCAAATCTCCACTGGCGATATGCTGCGTGCTGCGGTCAAATCTGGCTCCGAGCTGGGTAAACAAGCAAAAGACATTATGGATGCTGGCAAACTGGTCACCGACGAACTGGTGATAAGAGCGCATTGCTCAGGAAGACTGCCGTAATGGTTTCCTGTTGGACGGCTTCCCCAGACGCGATGAAAGAAGCGGGCATTTGATTAGGAATTCGACGTACCGGACGAACTGATCGTTGACCGTATCGTCGAAGTAGAAGGCAAAGACGACGTTACCGGTGAAGAACTGACTACCCGTAAAGATGATCAGGAAGAGACCGTACGTAAACGTCTTTGAATCCATCAGATGAGATCGGCTACTACTCCAAAGAAGCAGAAGCGGGTAATACCAAATACGCGAAAGTTGACGGCACCAAGCCGGTTGCTGAAGTTCGGGAAAAAATCCTCGGCTAAATGTATTCTTATGACTCCTCCAGTATCAAAGTCCTGAAAGGGCTGGATGCGGTGCGTAAGCGCCCGGGTATGTATATCGGCGACACGGATGACGGCGGTCTGCACCACATGGTATTCGAGGTGGTAGATAACGCTATCGACGAAGCGCTCGCGGGTCACTGTAAAGAAATTATCGTCACCATTCACGCCGATAACTCTGTCTCTGTACAGGATGACGGGCGCGGCATTCCGACCGGTATTCACCCGGAAGAGGCGTATCGGCGGCGGAAGTGATCATGACCGTTCTGCACGCAGGCGGTAAATTTGACGATAACTCCTATAAAGTGTCCGGCGGTCTGCACGGCGTTGGTGTTTCGGTAGTAAACGCCCTGCGCAAAAACTGGAGCTGGTTATCCAGCGCGAGGGTAAAATTCACCGTCAGATCTACGAACACGGTGTACCGCAGGCCCCGCTGGCGGTTACCGGCGAGACTGAAAAAACCGGCACCATGGTGCGTTTCTGGCCCAGCGAAACCTTCACCAATGTGACCTTCGAATATGAAATTCTGGCGAAACGTCTGCGTGAGTTGTCGTTCCTCAACTCCGGCGTTTCCATTCGTCTGCGCGACAAGCGCGACGGCAAGAAGACCACTTCTATGAAGGCGGCATCAAGGCGTTCGTTGAATATCTGAACAAGAACAAAACGCCGATCCACCCGAATATCTTCTACTTCTCCACTGAAAAAGACGGTATTGGCGTCGAAGTGGCGTTGCAGTGGAACGATGGCTTCCAGGAAAACATCTACTGCTTTACCAACAACATTCCGCAGCGTGACGGCGGTACTCACCTGGCAGGCTTCCGTGCGGCGATGACCAACGCCTACATGGACAAAGAAGGCTACAGCAAAAAAGCCAAAGTCAGCGCCACCGGTGACGATGCGCGTGAAGGCCTGATTGCGGTCGTTTCCGTGAAAGTGCCGGACCCGAAATTCTCCTCCCAGACCAAAGACAAACTGGTTTCTTCTGAGGTGAAATCGGCGGTTGAACAGCAGATGAACGAACTGCTGGCAGAATACCTGCTGGAAAACCCAACCGACGCGAAAATCGTGGTTGGCAAAATTATGATGCTGCCCGTGCCCGTGAAGCGGCGCGTCGCGCGCGTGAAATGACCCGCCGTAAAGGTGCGCTCGACTTAGCGGGCCTGCCGGGCAAACTGGCAGACTGCCAGGAACGCGATCCGGCGCTTTCCGAACTGTACCTGGTGGAAGGGGACTCCGCGGGCGGCTCTGCGAAGCAGGGGCGTAACCGCAAGAACCAGGCGATTCTGCCGCTGAAGGGTAAAATCCTCAACGTCGAGAAAGCGCGCTTCGATAAGATGCTCTCTTCTCAGGAAGTGGCGACGCTTATCACCGCGCTTGGCTGTGGTATTCGTGACGAGTACAACCCGGACAAACTGCGTTATCACAGCATCATCATCATGACCGATGCGGACGTCGACGGCTCGCACATTCGTACGCTGCTGTTGACCTTCTTCTATCGTCAGATGCCGGAAATCGTTGAACGCGGTCACGTCTACATCGCTCAGCCGCCGCTGTACAAAGTGAAGAAAGGCAAGCAGGAACAGTACATTAAAGACGACGAAGCGATGGATCAGTTCTCTATCGCGCCCGGCATTGGCTGGCGAAGCGTTAGAGAAACTGGTAAGTACAACGCGACGAAATGATCAATCGTGGAGCGTCGTTATCCGAAAGCAATGCTGAAAGAGCTTATCTATCAGGACGTGATGAGCAGACCGTTACCCGCTGGGTGAACGCGCTGGTCAGCGAACTGAACGACAAAGAAACGGCAGCCAGTGGAAGTTTGATGTTCACACTGCTGAGCAAAACCTGTGTTCGCGTGCGTACCCACCTATCCGCTGGATCGAGTTTATCACCGGTGGCAATATCGTTGAGAAACTGTTGCTGGAAGAAGATGCGTTTATCGAACGTGGCGAGCGTCGTCTAGCCAGCTTCGAGCAGGCGCTGGACTGGCTGGTGAAAGAGTCCCGTCGCGGCCTCTCCATCCAGCGTTATAAAGGTCTGGGCGAGATGAACCCGGAACAGCTGTGGGAAACCACTATGGACCCGGAAAGTCGTCGTATGCTGCGCGTTACCGTTAAAGATGCGATTGCTGCCGACCAGTTGTTCACCACGCATGGGCGACGCCGTTGAACCGCGCCGTGCGTTTATTGAAGAGAACGCCCTGAAAGCGAATATCGATATTTAAATGGGTAACTCGTACTGGGCACCCAATGGGGTGACGAAGGTAAAGGTAAGATCGTCGATCTTCTGACTGAACGGGCTAAATATGTTGTACGCTACCAGGGCGGTCACAACGCAGGCCATACTCTCGTAATCAACGGTGAAAAAACCGTTCTCCATCTTATTCCATCAGGTATTCTCCGCGAGAATGTAACCAGCATCATCGGTAACGGTGTTGTCGGCCGCGCTGATGAAAGAGATGAAAGAACTGGAAGACCGTCCGTTCGTGAGCGTCTGAGCATGTCTGATCCTTGATTATCACGCTGGATAACGCGCGTGAGAAAGCGCAAGCGATCGGCACCACCGGTCGTGGTATCGGGCCTGCTTATGAAGATAAAGTAGCACGTCGCGGTCTGCGTGTTGGCGACCTTTTCGACAAAGAAACCTTCGCTGAAAAACTGAAAGAAGTGATGGAATATCACAACTTCCAGTTGGTTAACTACTACAAAGCTGAAGCGGTTGATTACCAGAAAGTTCTGGATGATACGATTTGCCCTATGGTGGTTGACGTTTCTGACCTGCTCGACCAGGCGCGTCAGCGTGGCGATTTCGTCATGTTTGAAGGTGCGCAGGGTACGCTGCTGGATATCGACCACGGTACTTATCCGTACGTAACTTCTTCCAACACCACTGCTGGTGGCGTGGCGACCGGTTCCGGCCTGGGCCCGCGTTATGTTGATTACGTTCTGGGTATCCTCAAAGCTTACTCCACTCGTGTAGGTGCAGGTCCGTTCCCGACCGAAGGCGGTTCCCTGCAAGCAGGGTAACGAATTCGGCGCAACTACGGGGCGTCGTCGTCGTACCGGCTGGCTGGACACCGTTGCCGTTCGTCGTGCGTACAGCTGAACTCCCTGTCTGGCTTCTGCCTGACTAAACTGGACGTTCTGGATGGCCTGAAAGAGGTTAAACTCTGCGTGGCTTACCGTAGGATGGTCGCGAAGTGACTACCACTCCCTGACGACTGGAAAGGTGTAGAGCCGATTTACGAAACCATGCCGGGCTGGGAATCCACCTTCGGCGTGAAAGACGTAGCGGCCTGCCGCAGGCGGCGCTGAACTATATCAAGCGTATTGAAGAGCTGACTGGTGTGCCGATCGATATCATCTCTACCGGTCCGGATCGTACTGAAACCATGATTCTGTAAATGGCCGAAAACAAACAGAAAGCGTTGGCGGCAGCACTGGGCCAGATTGAGAAACAATTTGGTAAAGGCTCATCATGCGCCTGGGTGAAGACCGTTCCATGGATGTGGAAACCATCTCTACCGGTTCGCTTTCACTGGATATCGCGCTTGGGGCAGGTGGTCTGCCGATGGGCCGTATCGTCGAAATCTACGGACCGGAATCTTCCGGTAAAACCACGCTGACGCTGCAGGTGATCGCCGCAGCGCAGCGTGAAGGTAAAACCTGTGCGTTTATCGATGCTGAACACGCGCTGGACCCAATCTACGCACGTAAACTGGGCGTCGATATCGACAACCTGCTGTGCTCCCAGCCGGACACCGGCGAGCAGGCACTGGAAATCTGTGACGCCCTGGCGCGTTCTGGCGCAGTAGACGTTATCGTCGTTGACTCCGTGGCGGCACTGACGCCGAAAGCGGAAATCGAAGCGAAATCGGCGACTCTCACATGGGCCTTGCGGCACGTATGATGAGCCAGGCGATGCGTAAGCTGGCGGGTAACCTGAAGCAGTCCAACACGCTGCTGATCTTCATCAACCAGATCCGTATGAAAATTGGTGTGATGTTCGGTAACCCGGAAACCACTACCGGTGGTAACGCGCTGAAATTCTACGCCTCTGTTCGTCTCGACATCCGTCGTATCGGCGCGGTGAAAGAGGCGAAAACGTGGTGGGTAGCGAAACCCGCGTGAAAGTGGTGAAGAACAAAATCGCTGCGCCGTTTAAACAGGCTGAATTCCAGATCCTCTACGGCGAAGGTATCAACTTCTACGGCGAACTGGTTGACCTGGGCGTAAAAGAGAAGCTGATCGAGAAAGCAGGCGCGTGGTACAGCTACAAAGGTGAGAAGATCGGTCAGGGTAAAGCGAATGCGACTGCCTGGCTGAAAGATAACCCGGAAACCGCGAAAGAGATCGAGAAGAAAGTACGTGAGTTGCTGCCAACGCCGGATTTCGCGATAA
>5
ATTGAACGCTGGCGGCAGGCCTAACACATGCAAGTCGAACGGTGAAGAGCTTGCCTTTGCTGACGAGTGGCGGACGGGTGAGTAATGTCTGGGAAACTGCCTGATGGAGAGGGATAACTACTGGAAACGGTAGCTAATACCGCATAACACCAAAGAGGGGGAGGCCTCTTGCCATCGGATGTGCCCAGATGGGATTAGCTAGTAGGTGGGGTAACGGCTCACCTAGGCGACGATCCCTAGCTGGTCTGAGAGGATGACCAGCCACACTGGAACTGAGACACGGTCCAGACTCCTACGGGAGGCAGCAGTGGGGAATATTGCACAATGGGCGCAAGCCTGATGCAGCCATGCCGCGTGTATGAAGAAGGCCTTCGGGTTGTAAAGTACTTTCAGCGGGGAGGACATTGACGTTACCCGCAGAAGAAGCACCGGCTAACTCCGTGCCAGCAGCCGCGGTAATACGGAGGGTGCAAGCGTTAATCGGAATTACTGGGCGTAAAGCGCACGCAGGCGGTTTGTTAAGTCAGATGTGAAATCCCCGGGCTCAACCTGGGAACTGCATCTGAACTGGCAAGCTTGAGTCTCGTAGAGGGGGTAGAATTCCAGGTGTAGCGGTAATGCGTAGAGATCTGGAGGAATACCGGTGGCGAGGCGGCCCCCTGGACGAAGACTGACGCTCAGGTGCGAAAGCGTGGGGAGCAAACAGGATTAGATACCCTGGTAGTCCACGCCGTAAACGATGTCGACTTGGAGGTTGGGGCTGGCTTCCGGAGCTAACGCGTTAAGTCGACCGCCTGGGGAGTACGGCCGCAAGGTTAAAATCAAATGAATTGACGGGGGCCCGCACAAGCGGTGGAGCATGTGGTTTAATTCGATGCAACGCGAAGAACCTTACCTGGTCTTGACATCCACAGAACTTTCCAGAGATGGATTGGTGCCTTCGGGAACTGTGAGACAGGTGCTGCATGGCTGTCGTCAGCTCGTGTTGTGAAATGTTGGGTTAAGTCCCGCAACGAGCGCAACCCTTATCCTTTGTTGCCAGCGGTCCGGCCGGGAACTCAAAGGAGACTGCCAGTGTAAACTGGAGGAAGGTGGGGATGACGTCAAGTCATCATGGCCCTTACGACCAGGGCTACACACGTGCTACAATGGCGCATACAAAGGAAGCGACCTCGCGAGAGCAAGCGGACCTCTAAAGTGCGTCGTAGTCCGGATTGGAGTCTGCAACTCGACTCCATGAAGTCGGAATCGCTAGTAATCGTGGATCAGAATGCCACGGTGAATACGTTCCCGGGCCTTGTACACACCGCCCGTCACACCATGGGAGTGGGTTGCAAAAGAAGTAGGTAGCTTAACCTGGGCGCTTACCACTTTGTGATTCATGACTGGGGTGAAGTCGTAACAAGGTAACCGTAGGATGGCTGGAAAGATTGTCCAGGTAATCGGCGCCGTAGTTGACGTCGAATTCCCTCAGGATGCCGTACCGCGCGTGTACGATGCTCTTGAGGTGCAAAATGGTCTGGTGCTGGAAGTAGCAGCAGCTCGGCGGCGGTATCGTGCGTACCATCGCAATGGGTTCCTCCGACGGTCTGCGTCGCGGTCTGGATGTAAAAGACCTCGAACACCCGATCGAAGTCCCGGTAGGTAAAGCGACTCTGGGCCGTATCATGAACGTACTGGGTGAACCGGTCGACAAGGCGAGATCGGTGAAGAAGAGCGTTGGGCGATTCACCGCGCAGCACCTTCCTACGAAGAGCTGTCAAACGGAACTGCTGGAAACCGGTATCAAAGTTATCGACCTGATGTGTCCGTTCGCTAAGGGCGGTAAAGTTGGTCTGTTCGGTGGTGCGGGTGTAGGTAAAACCGTAAACATGATGGAGCTCATTCGTAACATCGCGATCGAGCACTCCGGTTACTCTGTGTTTGCGGGCGTAGGTGAACGTACTCGTGAGGGGAACGACTTCTACCACGAAATGACCGACTCCAACGTTATCGATAAAGTATCCCTGGTGTATGGCCAGATGAACGAGCCGCCGGGAAACCGTCTGCGCGTAGCTCTGACCGGTCTGACCATGGCTGAGAAATTCCGTGACGAAGGTCGTGACGTTCTGCTGTTCGTTGACAACATCTATCGTTACACCCTGGCCGGTACGGAAGTATCCGCACTGCTGGGCCGTATGCCTTCAGCGGTAGGTTATCAGCCGACCCTGGCGGAAGAGATGGGCGTTCTGCAGGAACGTATCACCTCCACCAAAACCGGTTCTATCACCTCCGTACAGGCAGTATACGTACCTGCGGATGACTTGACTGACCCGTCTCCGGCAACCACCTTTGCGCACCTTGACGCAACCGTGGTACTGAGCCGTCAGATCGCGTCTCTGGGTATCTACCCGGCCGTTGACCCGCTGGACTCCACCAGCCGTCAGCTGGACCCGCTGGTGGTTGGTCAGGAACACTACGACACCGCGCGTGGCGTTCAGTCCATCCTGCAACGTTATCAGGAACTGAAAGACATCATCGCCATCCTGGGTATGGATGAACTGTCTGAAGAAGACAAACTGGTGGTAGCGCGTGCTCGTAAGATCCAGCGCTTCCTGTCCCAGCCGTTCTTCGTGGCAGAAGTATTCACCGGTTCTCCGGGTAAATACGTCTCCCTGAAAGACACCATCCGTGGCTTTAAAGGCATCATGGAAGGCGAATACGATCACCTGCCGGAGCAGGCGTTCTACATGGTCGGTTCCATCGAAGAAGCTGTGGAAAAAGCCAAAAAACTTTAAATGCGTATCATTCTGCTTGGCGCTCCGGGCGCGGGGAAAGGGACTCAGGCTCAGTTCATCATGGAGAAATATGGTATTCCGCAAATCTCCACTGGCGATATGCTGCGTGCTGCGGTCAAATCTGGCTCCGAGCTGGGTAAACAAGCAAAAGACATTATGGATGCTGGCAAACTGGTCACCGACGAACTGGTGATAAGAGCGCATTGCTCAGGAAGACTGCCGTAATGGTTTCCTGTTGGACGGCTTCCCCAGACGCGATGAAAGAAGCGGGCATTTGATTAGGAATTCGACGTACCGGACGAACTGATCGTTGACCGTATCGTCGAAGTAGAAGGTAAAGACGACGTTACCGGTGAAGAACTGACTACCCGTAAAGACGATCAGGAAGAAACCGTACGTAAACGTCTTTGAATCCATCAGATGAGATCGGCTACTACTCCAAAGAAGCGGAAGCGGGTAACACCAAATACGCGAAAGTTGACGGCACCAAGCCGGTTGCTGAAGTTCGGGAAAAAATCCTCGGCTAAATGTATTCTTATGACTCCTCCAGTATCAAAGTCCTGAAAGGGCTGGATGCGGTGCGTAAGCGCCCGGGTATGTATATCGGCGACACGGATGACGGCGGTCTGCACCACATGGTATTCGAGGTGGTAGATAACGCTATCGACGAAGCGCTCGCGGGTCACTGTAAAGAAATTATCGTCACCATTCACGCCGATAACTCTGTCTCTGTACAGGATGACGGGCGCGGCATTCCGACCGGTATTCACCCGGAAGAGGCGTATCGGCGGCGGAAGTGATCATGACCGTTCTGCACGCAGGCGGTAAATTTGACGATAACTCCTATAAAGTGTCCGGCGGTCTGCACGGCGTTGGTGTTTCGGTAGTAAACGCCCTGCGCAAAAACTGGAGCTGGTTATTCAGCGCGAGGGTAAAATTCACCGTCAGATCTACGAACACGGTGTACCGCAGGCACCGCTGGCGGTTACCGGCGAGACTGAAAAAACCGGCACCATGGTGCGTTTCTGGCCCAGCGAAACCTTCACCAATGTGACCTTCGAATATGAAATTCTGGCGAAACGTCTGCGTGAGTTGTCGTTCCTCAACTCCGGCGTTTCCATTCGTCTGCGCGACAAGCGTGACGGCAAGAAGACCACTTCTATGAAGGCGGCATCAAAGCGTTCGTTGAATATCTGAACAAGAACAAAACGCCGATCCACCCAAATATCTTCTACTTCTCCACCGAAAAAGACGGTATCGGCGTTGAAGTGGCGCTGCAGTGGAACGATGGCTTCCAGGAAAACATCTACTGCTTTACCAACAACATTCCGCAGCGTGACGGCGGTACTCACCTGGCAGGCTTCCGTGCGGCGATGACCAATGCCTACATGGACAAAGAAGGCTACAGCAAAAAAGCCAAAGTCAGCGCCACCGGTGACGATGCGCGTGAAGGCCTGATTGCGGTCGTTTCCGTAAAAGTGCCGGACCCGAAATTCTCCTCCCAGACCAAAGACAAACTGGTTTCTTCTGAGGTGAAATCGGCGGTTGAACAGCAGATGAACGAACTGTTGGCGGAATACCTGCTGGAAAACCCAACTGACGCGAAAATCGTGGTTGGCAAAATTATGATGCTGCCCGTGCCCGTGAAGCGGCGCGTCGCGCGCGTGAAATGACCCGCCGTAAAGGTGCGCTCGACTTAGCGGGCCTGCCGGGCAAACTGGCAGACTGCCAGGAACGCGATCCGGCGCTTTCCGAACTGTACCTTGTGGAAGGGGHCTCCGCGGGCGGCTCTGCGAAGCAGGGGCGTAACCGCAAGAACCAGGCGATTCTGCCGCTGAAGGGTAAAATCCTCAACGTCGAGAAAGCGCGCTTCGATAAGATGCTCTCTTCTCAGGAAGTGGCGACGCTTATCACCGCGCTTGGTTGTGGTATTCGTGACGAGTACAACCCGGACAAACTGCGTTATCACAGCATCATCATCATGACCGATGCGGACGTCGACGGCTCGCACATTCGTACGCTGCTGTTGACCTTCTTCTATCGTCAGATGCCGGAAATTGTTGAACGCGGTCACGTCTACATCGCTCAGCCGCCGCTGTACAAAGTGAAGAAAGGCAAGCAGGAACAGTACATTAAAGACGACGAAGCGATGGATCAGTTCTCTATCGCGCCCGGCATTGGCTGGCGAAGCGTTAGAGAAACTGGTGAGTACAACGCGACGAAATGATCAACCGTGGAGCGTCGTTATCCGAAAGCAATGCTGAAAGAGCTTATCTATCAGGACGTGATGAGCAGACCGTTACCCGGTGGGTGAACGCGCTGGTCAGCGAACTGAACGACAAAGAAACGGCAGCCAGTGGAAGTTTGATGTCCACACTGCCGAACAAAACCTGTGTTCGCGTGCGTACCCACCTATCCGCTGGATCGAGTTTATCACTGGTGGCAATATCGTTGAGAAACTGTTGCTGGAAGAAGATGCGTTTATCGAACGTGGCGAGCGTCGTCTAGCCAGCTTCGAGCAGGCGCTGGACTGGCTGGTGAAAGAGTCCCGTCGCGGCCTCTCCATCCAGCGTTATAAAGGTCTGGGCGAGATGAACCCGGAACAGCTGTGGGAAACCACCATGGACCCGGAAAGCCGTCGTATGCTGCGCGTTACCGTTAAGGATGCGATTGCCGCTGACCAGTTGTTCACCACGCATGGGCGACGCCGTTGAACCGCGCCGTGCGTTTATTGAAGAGAACGCCCTGAAAGCGAATATTGATATTTAAATGGGTAACTCGTACTGGGCACCCAATGGGGTGACGAAGGTAAAGGTAAGATCGTCGATCTTCTGACTGAACGGGCTAAATATGTTGTACGCTACCAGGGCGGTCACAACGCAGGCCATACTCTCGTAATCAACGGTGAAAAAACCGTTCTCCATCTTATTCCATCAGGTATTCTCCGCGAGAATGTAACTAGCATCATCGGTAACGGTGTTGTCGGCCGCGCTGATGAAAGAGATGAAAGAACTGGAAGACCGTCCGTTCGTGAGCGTCTGAGCATGTCTGATCCTTGATTATCATGCTGGATAACGCGCGTGAGAAAGCGCAAGCGATCGGCACCACCGGTCGTGGTATCGGGCCTGCTTATGAAGATAAAGTGGCACGTCGCGGTCTGCGTGTTGGCGACCTTTTCGACAAAGAAACCTTCGCTGAAAAACTGAAAGAAGTGATGGAATATCACAACTTCCAGTTGGTTAACTACTACAAAGCTGAAGCGGTTGATTACCAGAAAGTTCTGGATGATACGATTTGCCCTATGGTGGTTGACGTTTCTGACCTGCTCGACCAGGCGCGTCAGCGTGGCGATTTCGTCATGTTCGAAGGTGCGCAGGGTACGCTGCTGGATATCGACCACGGTACTTATCCGTACGTAACTTCTTCCAACACCACTGCTGGTGGCGTGGCGACCGGTTCCGGCCTGGGCCCGCGTTATGTTGATTACGTTCTGGGTATCCTCAAAGCTTACTCCACTCGTGTGGGTGCAGGTCCGTTCCCGACTGAAGGCGGTTCCCTGCAAGCAGGGTAACGAATTCGGCGCAACTACGGGTCGTCGTCGTCGTACCGGCTGGCTGGACACCGTTGCCGTTCGTCGTGCGTACAGCTGAACTCCCTGTCTGGCTTCTGCCTGACTAAACTGGACGTTCTGGATGGCCTGAAAGAGGTGAAACTCTGTGTGGCTTACCGTAGGATGGTCGTGAAGTGACTACCACTCCCTGACGACTGGAAAGGTGTAGAGCCGATTTACGAAACCATGCCGGGCTGGGAATCCACCTTCGGCGTGAAAGACGTAGCGGCCTGCCGCAGGCGGCGCTGAACTACATCAAGCGCATTGAAGAGCTGACCGGTGTACCGATCGATATCATCTCTACCGGTCCGGATCGTACTGAAACCATGATTCTGTAAATGGCCGAAAACAAACAGAAAGCGTTGGCGGCAGCACTGGGCCAGATTGAGAAACAATTTGGTAAAGGCTCATCATGCGCCTGGGTGAAGACCGTTCCATGGATGTGGAAACCATCTCTACCGGTTCGCTTTCACTGGATATCGCGCTTGGGGCAGGTGGTCTGCCGATGGGCCGTATCGTCGAAATCTACGGACCGGAATCTTCCGGTAAAACCACGCTGACGTTGCAGGTGATTGCCGCAGCGCAGCGTGAAGGTAAAACCTGTGCGTTTATCGATGCTGAACACGCGCTGGACCCAATCTACGCACGTAAACTGGGCGTCGATATCGACAACCTGCTGTGCTCCCAGCCGGACACCGGCGAGCAGGCACTGGAAATCTGTGACGCCCTGGCGCGTTCTGGCGCAGTAAACGTTATCGTCGTTGACTCCGTGGCGGCACTGACGCCGAAAGCGGAAATCGAAGCGAAATCGGCGACTCTCACATGGGCCTTGCGGCACGTATGATGAGCCAGGCGATGCGTAAGCTGGCGGGTAACCTGAAGCAGTCCAACACGCTGCTGATCTTCATCAACCAGATCCGTATGAAAATTGGTGTGATGTTCGGTAACCCGGAAACCACTACCGGTGGTAACGCGCTGAAATTCTACGCCTCTGTTCGTCTCGACATCCGTCGTATCGGCGCGGTGAAAGAGGCGAAAACGTGGTGGGTAGCGAAACCCGCGTGAAAGTGGTGAAGAACAAAATCGCTGCGCCGTTTAAACAGGCTGAATTCCAGATCCTCTACGGCGAAGGTATCAACTTCTACGGCGAACTGGTTGACCTGGGCGTAAAAGAGAAGCTGATCGAGAAAGCAGGCGCGTGGTACAGCTACAAAGGTGAGAAGATCGGTCAGGGTAAAGCGAATGCAACTGCCTGGCTGAAAGATAACCCGGAAACCGCGAAAGAGATCGAGAAGAAAGTACGTGAGTTGCTGCCAACGCCGGATTTCGCGATAA
>6
ATTGAACGCTGGCGGCAGGCCTAACACATGCAAGTCGAACGGTGAAAAGCTTGCTTTCGCTGACGAGTGGCGGACGGGTGAGTAATGTCTGGGAAACTGCCTGATGGAGGGGGATAACTACTGGAAACGGTAGCTAATACCGCATAACACCAAAGAGGGGGAGGCCTCTTGCCATCGGATGTGCCCAGATGGGATTAGCTAGTAGGTGGGGTAACGGCTCACCTAGGCGACGATCCCTAGCTGGTCTGAGAGGATGACCAGCCACACTGGAACTGAGACACGGTCCAGACTCCTACGGGAGGCAGCAGTGGGGAATATTGCACAATGGGCGCAAGCCTGATGCAGCCATGCCGCGTGTATGAAGAAGGCCTTCGGGTTGTAAAGTACTTTCAGCGGGGAGGACATTGACGTTACCCGCAGAAGAAGCACCGGCTAACTCCGTGCCAGCAGCCGCGGTAATACGGAGGGTGCAAGCGTTAATCGGAATTACTGGGCGTAAAGCGCACGCAGGCGGTTTGTTAAGTCAGATGTGAAATCCCCGGGCTCAACCTGGGAACTGCATCTGAACTGGCAAGCTTGAGTCTCGTAGAGGGGGTAGAATTCCAGGTGTAGCGGTAATGCGTAGAGATCTGGAGGAATACCGGTGGCGAGGCGGCCCCCTGGACGAAGACTGACGCTCAGGTGCGAAAGCGTGGGGAGCAAACAGGATTAGATACCCTGGTAGTCCACGCCGTAAACGATGTCGACTTGGAGGTTGGGGCTGGCTTCCGGAGCTAACGCGTTAAGTCGACCGCCTGGGGAGTACGGCCGCAAGGTTAAAATCAAATGAATTGACGGGGGCCCGCACAAGCGGTGGAGCATGTGGTTTAATTCGATGCAACGCGAAGAACCTTACCTGGTCTTGACATCCACAGAACTTTCCAGAGATGGATTGGTGCCTTCGGGAACTGTGAGACAGGTGCTGCATGGCTGTCGTCAGCTCGTGTTGTGAAATGTTGGGTTAAGTCCCGCAACGAGCGCAACCCTTATCCTTTGTTGCCAGCGGTCCGGCCGGGAACTCAAAGGAGACTGCCAGTGTAAACTGGAGGAAGGTGGGGATGACGTCAAGTCATCATGGCCCTTACGACCAGGGCTACACACGTGCTACAATGGCGCATACAAAGGAAGCGACCTCGCGAGAGCAAGCGGACCTCTAAAGTGCGTCGTAGTCCGGATTGGAGTCTGCAACTCGACTCCATGAAGTCGGAATCGCTAGTAATCGTGGATCAGAATGCCACGGTGAATACGTTCCCGGGCCTTGTACACACCGCCCGTCACACCATGGGAGTGGGTTGCAAAAGAAGTAGGTAGCTTAACCTGGGCGCTTACCACTTTGTGATTCATGACTGGGGTGAAGTCGTAACAAGGTAACCGTAGGATGGCTGGAAAGATTGTCCAGGTAATCGGCGCCGTAGTTGACGTCGAATTCCCTCAGGATGCCGTACCGCGCGTGTACGATGCTCTTGAGGTGCAAAATGGTCTGGTGCTGGAAGTAGCAGCAGCTCGGCGGCGGTATCGTACGTACCATCGCAATGGGTTCCTCCGACGGTCTGCGTCGCGGTCTGGATGTAAAAGACCTCGAACACCCGATCGAAGTCCCGGTAGGTAAAGCGACTCTGGGCCGTATCATGAACGTACTGGGCGAACCGGTCGACAAGGCGAGATCGGTGAAGAAGAGCGTTGGGCGATTCACCGCGCAGCACCTTCCTACGAAGAGCTGTCAAACGGAACTGCTGGAAACCGGTATCAAAGTTATCGACCTGATGTGTCCGTTCGCTAAGGGCGGTAAAGTTGGTCTGTTTGGTGGTGCGGGTGTAGGTAAAACCGTAAACATGATGGAGCTTATTCGTAACATCGCGATCGAGCACTCCGGTTACTCTGTGTTTGCGGGCGTAGGTGAACGTACTCGTGAGGGTAACGACTTCTACCACGAAATGACCGACTCCAACGTTATCGACAAAGTATCCCTGGTGTATGGCCAGATGAACGAGCCGCCGGGAAACCGTCTGCGCGTTGCTCTGACCGGTCTGACCATGGCTGAGAAATTCCGTGACGAAGGTCGTGACGTTCTGCTGTTCGTTGACAACATCTATCGTTACACCCTGGCCGGTACGGAAGTATCCGCACTGCTGGGCCGTATGCCTTCAGCGGTAGGTTATCAGCCGACCCTGGCGGAAGAGATGGGCGTTCTGCAGGAACGTATCACCTCCACCAAAACTGGTTCTATCACCTCCGTACAGGCGGTATACGTACCTGCGGATGACTTGACTGACCCGTCTCCGGCAACCACCTTTGCGCACCTTGACGCAACCGTGGTACTGAGCCGTCAGATCGCGTCTCTGGGTATCTACCCGGCCGTTGACCCGCTGGACTCCACCAGCCGTCAGCTGGACCCGCTGGTGGTTGGTCAGGAACACTACGACACCGCGCGTGGCGTTCAGTCCATCCTGCAACGTTATCAGGAACTGAAAGACATCATCGCCATCCTGGGTATGGATGAACTGTCTGAAGAAGACAAACTGGTGGTAGCGCGTGCTCGTAAGATCCAGCGCTTCCTGTCCCAGCCGTTCTTCGTGGCAGAAGTATTCACCGGTTCTCCGGGTAAATACGTCTCCCTGAAAGACACCATCCGTGGCTTTAAAGGCATCATGGAAGGCGAATACGATCACCTGCCGGAGCAGGCGTTCTACATGGTCGGTTCCATCGAAGAAGCTGTGGAAAAAGCCAAAAAACTTTAAATGCGTATCATTCTGCTTGGCGCTCCGGGCGCGGGGAAAGGGACTCAGGCTCAGTTCATCATGGAGAAATATGGTATTCCGCAAATCTCCACTGGCGATATGCTGCGTGCTGCGGTCAAATCTGGCTCCGAGCTGGGTAAACAAGCAAAAGACATTATGGATGCTGGCAAACTGGTTACCGACGAACTGGTGATAAGAGCGCATTGCTCAGGAAGACTGCCGTAATGGTTTCCTGTTGGACGGCTTCCCCAGACGCGATGAAAGAAGCGGGCATTTGATTAGGAATTCGACGTACCGGACGAACTGATCGTTGATCGTATCGTCGAAGTAGAAGGCAAAGACGACGTTACCGGTGAAGAACTGACTACCCGTAAAGACGATCAGGAAGAAACCGTGCGTAAACGTCTTTGAATCCATCAGATGAGATCGGCTACTACTCCAAAGAAGCGGAAGCGGGTAACACCAAATACGCGAAAGTTGACGGCACCAAGCCAGTTGCTGAAGTTCGGGAAAAAATCCTCGGCTAAATGTATTCTTATGACTCCTCCAGTATCAAAGTCCTGAAAGGGCTGGATGCGGTGCGTAAGCGCCCGGGTATGTATATCGGCGACACGGATGACGGCGGTCTGCACCACATGGTATTCGAGGTGGTAGATAACGCTATCGACGAAGCGCTCGCGGGTCACTGTAAAGAAATTATCGTCACCATTCACGCCGACAACTCTGTCTCTGTACAGGATGACGGGCGCGGCATTCCGACCGGTATTCACCCGGAAGAGGCGTATCGGCGGCGGAAGTGATCATGACCGTTCTGCACGCAGGCGGTAAATTTGACGATAACTCCTATAAAGTGTCCGGCGGTCTGCACGGCGTTGGTGTTTCGGTAGTAAACGCCCTGCGCAAAAACTGGAGCTGGTTATCCAGCGCGAGGGTAAAATTCACCGTCAGATCTACGAACACGGTGTACCGCAGGCTCCGCTGGCGGTTACCGGCGAGACTGAAAAAACCGGCACCATGGTGCGTTTCTGGCCAAGCGAAACCTTCACCAATGTGACCTTCGAATATGAAATTCTGGCGAAACGTCTGCGTGAGTTGTCGTTCCTCAACTCCGGCGTTTCCATTCGTCTGCGCGACAAGCGCGACGGTAAGAAAACCACTTCTATGAAGGCGGCATCAAGGCGTTCGTTGAATATCTGAACAAGAACAAAACGCCGATCCACCCGAATATCTTCTACTTCTCCACCGAAAAAGATGGTATCGGCGTCGAAGTGGCGTTGCAGTGGAACGATGGCTTCCAGGAAAACATCTACTGCTTTACCAACAACATTCCACAGCGTGACGGCGGTACTCACCTGGCAGGCTTCCGTGCGGCAATGACCAACGCCTACATGGACAAAGAAGGCTACAGCAAAAAAGCCAAAGTCAGCGCCACCGGTGACGATGCGCGTGAAGGCCTGATTGCGGTCGTTTCCGTGAAAGTGCCGGACCCGAAATTCTCCTCCCAGACCAAAGACAAACTGGTTTCTTCTGAGGTGAAATCGGCGGTTGAACAGCAGATGAACGAACTGCTGGCGGAATACCTGCTGGAAAACCCAACTGACGCGAAAATCGTGGTTGGCAAAATTATGATGCTGCCCGTGCCCGTGAAGCGGCGCGTCGCGCGCGTGAAATGACCCGCCGTAAAGGTGCGCTCGACTTAGCGGGCCTGCCGGGCAAATTGGCAGACTGCCAGGAACGCGATCCGGCGCTTTCCGAACTGTACCTTGTGGAAGGGGACTCCGCGGGCGGCTCTGCGAAGCAGGGGCGTAACCGCAAGAACCAGGCGATTCTGCCGCTGAAGGGTAAAATCCTCAACGTCGAGAAAGCGCGCTTCGATAAGATGCTCTCTTCCCAGGAAGTGGCGACGCTTATCACCGCGCTTGGCTGCGGTATTCGTGACGAGTACAACCCGGACAAACTGCGTTATCACAGCATCATCATCATGACCGATGCGGACGTTGACGGCTCGCACATTCGTACGCTGCTGTTGACCTTCTTCTATCGTCAGATGCCGGAAATCGTTGAACGCGGTCACGTCTATATCGCTCAGCCGCCACTGTACAAAGTGAAGAAAGGCAAGCAGGAACAGTACATTAAAGACGACGAAGCGATGGATCAGTTCTCTATCGCGCCCGGCATTGGCTGGCGAAGCGTTAGAGAAACTGGTGAGTACAACGCGACGAAATGATCAACCGTGGAGCGTCGTTATCCGAAAGCTATGCTGAAAGAGCTTATCTATCAGGACGTGATGAACAGACCGTTACCCGCTGGGTGAACGCACTGGTCAGCGAACTGAACGACAAAGAAACGGCAGCCAGTGGAAGTTTGATGTCCACACTGCCGAACAAAACCTGTGTTCGCGTGCGTACCCACCTATCCGCTGGATCGAGTTTATCACCGGTGGCAATATCGTCGAGAAACTGTTGCTGGAAGACGATGCGTTTATCGAACGTGGCGAGCGTCGTCTAGCCAGCTTCGAGCAGGCGCTGGACTGGCTGGTGAAAGAGTCCCGTCGCGGCCTCTCCATCCAGCGTTATAAAGGTCTGGGCGAGATGAACCCGGAACAGCTGTGGGAAACCACTATGGACCCGGAAAGCCGCCGTATGTTGCGCGTTACCGTTAAAGATGCGATTGCTGCCGACCAGTTGTTCACCACGCATGGGCGACGCCGTTGAACCGCGCCGTGCGTTTATTGAAGAGAACGCTCTGAAAGCGAATATCGATATTTAAATGGGTAACTCGTACTGGGCACCCAATGGGGTGACGAAGGTAAAGGTAAGATCGTCGATCTTCTGACTGAACGGGCTAAATATGTTGTACGCTACCAGGGCGGTCACAACGCAGGCCATACTCTCGTAATCAACGGTGAAAAAACCGTTCTCCATCTTATTCCATCAGGTATTCTCCGCGAGAATGTAACCAGCATCATCGGTAACGGTGTTGTCAGCCGCGCTGATGAAAGAGATGAAAGAACTGGAAGACCGTCCGTTCGTGAGCGTCTGAGCATGTCTGATCCTTGATTATCACGCTGGATAACGCGCGTGAGAAAGCGCAAGCGATCGGCACCACCGGTCGTGGTATCGGGCCTGCTTATGAAGATAAAGTGGCACGTCGCGGTCTGCGTGTTGGCGACCTTTTCGACAAAGAAACCTTCGCTGAAAAACTGAAAGAAGTGATGGAATATCACAACTTCCAGTTGGTTAACTACTACAAAGCTGAAGCGGTTGATTACCAGAAAGTTCTGGATGATACGATTTGCCCTATGGTGGTTGACGTTTCTGACCTGCTCGACCAGGCGCGTCAGCGTGGCGATTTCGTCATGTTCGAAGGTGCTCAGGGTACGCTGCTGGATATCGACCACGGTACTTATCCGTACGTAACATCTTCCAACACCACTGCTGGTGGCGTGGCGACCGGTTCCGGCCTGGGCCCGCGTTATGTTGATTACGTTCTGGGTATCCTCAAAGCTTACTCCACTCGTGTGGGTGCAGGTCCGTTCCCGACTGAAGGCGGTTCCCTGCAAGCAGGGTAACGAATTCGGCGCAACTACGGGTCGTCGTCGTCGTACCGGCTGGCTGGACACCGTTGCCGTTCGTCGTGCGTACAGCTGAACTCCCTGTCTGGCTTCTGCCTGACCAAGCTGGACGTTCTGGATGGCCTGAAAGAGGTGAAACTCTGCGTGGCTTACCGTAGGATGGTCGTGAAGTGACTACCACTCCCTGACGACTGGAAAGGTGTAGAGCCGATTTACGAAACCATGCCGGGCTGGGAATCCACCTTCGGCGTGAAAGACGTAGCGGCCTGCCGCAGGCGGCGCTGAACTACATCAAGCGTATTGAAGAGCTGACCGGTGTGCCGATCGATATCATCTCTACCGGTCCGGATCGTACTGAAACCATGATTCTGTAAATGGCCGAAAACAAACAGAAAGCGTTGGCGGCAGCACTGGGCCAGATTGAGAAACAATTTGGTAAAGGCTCATCATGCGCCTGGGTGAAGACCGTTCCATGGATGTGGAAACCATCTCTACCGGTTCGCTTTCACTGGATATCGCGCTTGGGGCAGGTGGTCTGCCGATGGGCCGTATCGTCGAAATCTACGGACCGGAATCTTCCGGTAAAACCACGCTGACGTTGCAGGTGATCGCCGCAGCGCAGCGTGAAGGTAAAACCTGTGCGTTTATCGATGCTGAACACGCGCTGGACCCAATCTATGCACGTAAACTGGGCGTCGATATCGACAACCTGCTGTGCTCCCAGCCGGACACTGGCGAGCAGGCACTGGAAATCTGTGACGCCCTGGCGCGTTCTGGCGCAGTAGACGTTATCGTCGTTGACTCCGTGGCGGCACTGACGCCGAAAGCGGAAATCGAAGCGAAATCGGCGACTCTCACATGGGCCTTGCGGCACGTATGATGAGCCAGGCGATGCGTAAGCTGGCGGGTAACCTGAAGCAGTCCAACACGCTGCTGATCTTCATCAACCAGATCCGTATGAAAATTGGTGTGATGTTCGGTAACCCGGAAACCACTACCGGTGGTAACGCGCTGAAATTCTACGCCTCTGTTCGTCTCGACATCCGTCGTATCGGCGCGGTGAAAGAGGCGAAAACGTGGTGGGTAGCGAAACCCGTGTGAAAGTGGTGAAGAACAAAATCGCTGCGCCGTTTAAACAGGCTGAATTCCAGATCCTCTACGGCGAAGGTATCAACTTCTATGGCGAACTGGTTGATCTGGGCGTGAAAGAGAAGCTGATCGAGAAAGCAGGTGCGTGGTACAGCTACAAAGGTGAGAAGATCGGTCAGGGTAAAGCGAATGCGACTGCCTGGCTGAAAGATAACCCGGAAACCGCGAAAGAGATCGAGAAGAAAGTACGTGAGTTGCTGCCAACGCCGGATTTCGCGATAA
>7
ATTGAACGCTGGCGGCAGGCCTAACACATGCAAGTCGAACGGTGAAGAGCTTGCCTTTGCTGACGAGTGGCGGACGGGTGAGTAATGTCTGGGAAACTGCCTGATGGAGGGGGATAACTACTGGAAACGGTAGCTAATACCGCATAATACCAAAGAGGGGGAGGCCTCTTGCCATCGGATGTGCCCAGATGGGATTAGCTAGTAGGTGGGGTAACGGCTCACCTAGGCGACGATCCCTAGCTGGTCTGAGAGGATGACCAGCCACACTGGAACTGAGACACGGTCCAGACTCCTACGGGAGGCAGCAGTGGGGAATATTGCACAATGGGCGCAAGCCTGATGCAGCCATGCCGCGTGTATGAAGAAGGCCTTCGGGTTGTAAAGTACTTTCAGCGGGGAGGACATTGACGTTACCCGCAGAAGAAGCACCGGCTAACTCCGTGCCAGCAGCCGCGGTAATACGGAGGGTGCAAGCGTTAATCGGAATTACTGGGCGTAAAGCGCACGCAGGCGGTTTGTTAAGTCAGATGTGAAATCCCCGGGCTCAACCTGGGAACTGCATCTGAACTGGCAAGCTTGAGTCTCGTAGAGGGGGTAGAATTCCAGGTGTAGCGGTAATGCGTAGAGATCTGGAGGAATACCGGTGGCGAGGCGGCCCCCTGGACGAAGACTGACGCTCAGGTGCGAAAGCGTGGGGAGCAAACAGGATTAGATACCCTGGTAGTCCACGCCGTAAACGATGTCGACTTGGAGGTTGGGGCTGGCTTCCGGAGCTAACGCGTTAAGTCGACCGCCTGGGGAGTACGGCCGCAAGGTTAAAATCAAATGAATTGACGGGGGCCCGCACAAGCGGTGGAGCATGTGGTTTAATTCGATGCAACGCGAAGAACCTTACCTGGTCTTGACATCCACGGAAGTTTTCAGAGATGAGAATGTGCCTTCGGGAACCGTGAGACAGGTGCTGCATGGCTGTCGTCAGCTCGTGTTGTGAAATGTTGGGTTAAGTCCCGCAACGAGCGCAACCCTTATCCTTTGTTGCCAGCGGTCCGGCCGGGAACTCAAAGGAGACTGCCAGTGTAAACTGGAGGAAGGTGGGGATGACGTCAAGTCATCATGGCCCTTACGACCAGGGCTACACACGTGCTACAATGGCGCATACAAAGGAAGCGACCTCGCGAGAGCAAGCGGACCTCTAAAGTGCGTCGTAGTCCGGATTGGAGTCTGCAACTCGACTCCATGAAGTCGGAATCGCTAGTAATCGTGGATCAGAATGCCACGGTGAATACGTTCCCGGGCCTTGTACACACCGCCCGTCACACCATGGGAGTGGGTTGCAAAAGAAGTAGGTAGCTTAACCTGGGCGCTTACCACTTTGTGATTCATGACTGGGGTGAAGTCGTAACAAGGTAACCGTAGGATGGCTGGAAAGATTGTCCAGGTAATCGGCGCCGTAGTTGACGTCGAATTCCCTCAGGATGCCGTACCGCGCGTGTACGATGCTCTTGAGGTGCAAAATGGTCTGGTGCTGGAAGTAGCAGCAGCTCGGCGGCGGTATCGTGCGTACCATCGCAATGGGTTCCTCCGACGGTCTGCGTCGCGGTCTGGATGTAAAAGACCTCGAACACCCGATCGAAGTCCCGGTAGGTAAAGCGACTCTGGGCCGTATCATGAACGTACTGGGTGAACCGGTCGACAAGGCGAGATCGGTGAAGAAGAGCGTTGGGCGATTCACCGCGCAGCACCTTCCTACGAAGAGCTGTCAAACGGAACTGCTGGAAACCGGTATCAAAGTTATCGACCTGATGTGTCCGTTCGCTAAGGGCGGTAAAGTTGGTCTGTTCGGTGGTGCGGGTGTAGGTAAAACCGTAAACATGATGGAGCTTATTCGTAACATCGCGATCGAGCACTCCGGATACTCTGTGTTTGCGGGCGTAGGTGAACGTACTCGTGAGGGTAACGACTTCTACCACGAAATGACCGACTCCAACGTTATCGACAAAGTATCCCTGGTGTATGGCCAGATGAACGAGCCGCCGGGAAACCGTCTGCGCGTTGCTCTGACCGGTCTGACCATGGCTGAGAAATTCCGTGACGAAGGTCGTGACGTTCTGCTGTTCGTTGACAACATCTATCGTTACACCCTGGCCGGTACGGAAGTATCCGCACTGCTGGGCCGTATGCCTTCAGCGGTAGGTTATCAGCCGACCCTGGCGGAAGAGATGGGCGTTCTGCAGGAACGTATCACCTCCACCAAAACTGGTTCTATCACCTCCGTACAGGCGGTATACGTACCTGCGGATGACTTGACTGACCCGTCTCCGGCAACCACCTTTGCGCACCTTGACGCAACCGTGGTACTGAGCCGTCAGATCGCGTCTCTGGGTATCTACCCGGCCGTTGACCCGCTGGACTCCACCAGCCGTCAGCTGGACCCGCTGGTGGTTGGTCAGGAACACTACGACACCGCGCGTGGCGTTCAGTCCATCCTGCAACGTTATCAGGAACTGAAAGACATCATCGCCATCCTGGGTATGGATGAACTGTCTGAAGAAGACAAACTGGTGGTAGCGCGTGCTCGTAAGATCCAGCGCTTCCTGTCCCAGCCGTTCTTCGTGGCAGAAGTATTCACCGGTTCTCCGGGTAAATACGTCTCCCTGAAAGACACCATCCGTGGCTTTAAAGGCATCATGGAAGGCGAATACGATCACCTGCCGGAGCAGGCGTTCTACATGGTCGGTTCCATCGAAGAAGCTGTGGAAAAAGCCAAAAAACTTTAAATGCGTATCATTCTGCTTGGCGCTCCGGGCGCGGGGAAAGGGACTCAGGCTCAGTTCATCATGGAGAAATATGGTATTCCGCAAATCTCCACTGGCGATATGCTGCGTGCTGCGGTCAAATCTGGCTCCGAGCTGGGTAAACAAGCAAAAGACATTATGGATGCTGGCAAACTGGTCACCGACGAACTGGTGATAAGAGCGCATTGCTCAGGAAGACTGCCGTAATGGTTTCCTGTTGGACGGCTTCCCCAGACGCGATGAAAGAAGCGGGCATTTGATTAGGAATTCGACGTACCGGACGAACTGATTGTTGATCGTATTGTAGAAGTAGAAGGCAAAGACGACGTTACCGGTGAAGAACTGACTACCCGTAAAGACGATCAGGAAGAAACCGTGCGTAAACGTCTTTGAATCCATCAGATGAGATCGGCTACTACTCCAAAGAAGCGGAAGCAGGTAACACCAAATACGCGAAAGTTGACGGCACCAAGCCGGTTGCTGAAGTTCGGGAAAAAATCCTCGGCTAAATGTATTCTTATGACTCCTCCAGTATCAAAGTCCTGAAAGGGCTGGATGCGGTGCGTAAGCGCCCGGGTATGTATATCGGCGACACGGATGACGGCGGTCTGCACCACATGGTATTCGAGGTGGTAGATAACGCTATCGACGAAGCGCTCGCGGGTCACTGTAAAGAAATTATCGTCACCATTCACGCCGATAACTCTGTCTCTGTACAGGATGACGGGCGCGGCATTCCGACCGGTATTCACCCGGAAGAGGCGTATCGGCGGCGGAAGTGATCATGACCGTTCTGCACGCAGGCGGTAAATTTGACGATAACTCCTATAAAGTGTCCGGCGGTCTGCACGGCGTTGGTGTTTCGGTAGTAAACGCCCTGCGCAAAAACTGGAGCTGGTTATCCAGCGCGAGGGTAAAATTCACCGTCAGATCTACGAACACGGTGTACCGCAGGCCCCGCTGGCGGTTACCGGCGAGACTGAAAAAACCGGCACCATGGTGCGTTTCTGGCCAAGCGAAACCTTCACCAATGTGACCTTCGAATATGACATTCTGGCGAAACGTCTGCGTGAGTTGTCGTTCCTCAACTCCGGCGTTTCCATTCGTCTGCGCGATAAGCGCGACGGCAAGAAGACCACTTCTATGAAGGCGGCATCAAGGCGTTCGTTGAATATCTGAACAAGAACAAAACGCCGATCCACCCGAATATCTTCTACTTCTCCACTGAAAAAGACGGTATTGGCGTCGAAGTGGCGTTGCAGTGGAACGATGGCTTCCAGGAAAACATCTACTGCTTTACCAACAACATTCCGCAGCGTGACGGCGGTACTCACCTGGCAGGCTTCCGTGCGGCGATGACCAACGCCTACATGGACAAAGAAGGCTACAGCAAAAAAGCCAAAGTCAGCGCCACCGGTGACGATGCGCGTGAAGGCCTGATTGCGGTCGTTTCCGTGAAAGTGCCGGACCCGAAATTCTCCTCCCAGACCAAAGACAAACTGGTTTCTTCTGAGGTGAAATCGGCGGTTGAACAGCAGATGAACGAACTGCTGGCGGAATACCTGCTGGAAAACCCAACCGACGCGAAAATCGTGGTTGGCAAAATTATGATGCTGCCCGTGCCCGTGAAGCTGCGCGTCGCGCGCGTGAAATGACCCGCCGTAAAGGTGCGCTCGACTTAGCGGGCCTGCCGGGCAAACTGGCAGACTGCCAGGAACGCGATCCGGCGCTCTCTGAACTGTACCTGGTGGAAGGGGACTCCGCGGGCGGCTCTGCGAAGCAGGGGCGTAACCGCAAGAACCAGGCGATTCTGCCGCTGAAGGGTAAAATCCTCAACGTTGAGAAAGCGCGCTTCGATAAGATGCTCTCTTCTCAGGAAGTGGCGACGCTGATCACCGCGCTTGGCTGTGGTATTCGTGACGAGTACAACCCGGACAAACTGCGTTATCACAACATCATCATCATGACCGATGCGGACGTCGACGGCTCGCACATTCGTACGCTGCTGTTGACCTTCTTCTATCGTCAGATGCCGGAAATCGTTGAACGCGGTCACGTCTACATCGCTCAGCCGCCGCTGTACAAAGTGAAGAAAGGCAAGCAGGAACAGTACATTAAAGACGACGAAGCGATGGATCAGTTCTCTATCGCGCCCGGCGCTGGCTGGCGAAGCGTTAGAGAAACTGGTGAGTACAACGCGACGAAATGATCAACCGTGGAGCGTCGTTATCCGAAAGCAATGCTGAAAGAGCTTATCTATCAGGACGTGACGAGCAAACCGTTACCCGCTGGGTGAACGCGCTGGTCAGCGAACTGAACGATAAAGAAACGGCAGCCAGTGGAAGTTTGATGTCCATACTGCCGAACAAAACCTGTGTTCGCGTGCGTACCCACCTATCCGCTGGATCGAATTTATCACCGGCGGCAATATCGTTGAGAAACTGTTGCTGGAAGAAGATGCATTTATCGAACGTGGCGAACGTCGTCTAGCCAGCTTCGAGCAGGCGCTGGACTGGCTGGTGAAAGAGTCCCGTCGCGGCCTCTCCATCCAGCGTTATAAAGGTCTGGGCGAGATGAACCCGGAACAGCTGTGGGAAACCACCATGGATCCGGAAAGCCGTCGTATGCTGCGCGTTACCGTTAAAGATGCGATTGCTGCCGACCAGTTGTTCACTACGCATGGGCGACGCCGTTGAACCGCGCCGTGCGTTTATCGAAGAGAACGCCCTGAAAGCAAATATCGATATTTAAATGGGTAACTCGTACTGGGCACCCAATGGGGTGACGAAGGTAAAGGTAAGATCGTCGATCTTCTGACTGAACGGGCTAAATATGTTGTACGCTACCAGGGCGGTCACAACGCAGGCCATACTCTCGTAATCAACGGTGAAAAAACCGTTCTCCATCTTATTCCATCAGGTATTCTCCGCGAGAATGTAACCAGCATCATCGGTAACGGTGTTGTCGGCTGCGCTGATGAAAGAGATGAAAGAACTGGAAGACCGTCCGTTCGTGAGCGTCTGAGCATGTCTGATCCTTGATTATCACGCTGGATAACGCGCGTGAGAAAGCGCAAGCGATCGGCACCACCGGTCGTGGTATCGGGCCTGCTTATGAAGATAAAGTGGCACGTCGCGGTCTGCGTGTTGGCGACCTTTTCGACAAAGAAACCTTCGCTGAAAAACTGAAAGAAGTGATGGAATATCACAACTTCCAGTTGGTTAACTACTACAAAGCTGAAGCGGTTGATTACCAGAAAGTTCTGGATGATACGATTTGCCCTATGGTTGTTGACGTTTCTGATCTGCTCGACCAGGCGCGTCAGCGTGGCGATTTCGTCATGTTTGAAGGTGCGCAGGGTACGCTGCTGGATATCGACCACGGTACTTATCCGTACGTAACTTCTTCCAACACCACTGCTGGTGGCGTGGCGACCGGTTCCGGCCTGGGCCCACGTTATGTTGATTACGTTCTGGGTATCCTCAAAGCTTACTCCACTCGTGTGGGTGCAGGTCCGTTCCCGACTGAAGGCGGTTCCCTGCAAGCAGGGTAACGAATTCGGCGCAACTACGGGTCGTCGTCGTCGTACCGGCTGGCTGGACACCGTTGCCGTTCGTCGTGCGTACAGCTGAACTCCCTGTCTGGCTTCTGCCTGACCAAGCTGGACGTTCTGGATGGCCTGAAAGAGGTGAAACTCTGCGTGGCTTACCGTAGGATGGTCGTGAAGTGACTACCACTCCCTGACGACTGGAAAGGTGTAGAGCCGATTTACGAAACCATGCCGGGCTGGGAATCCACCTTCGGCGTGAAAGACGTAGCGGCCTGCCGCAGGCGGCGCTGAACTACATCAAGCGTATTGAAGAGCTGACCGGTGTGCCGATCGATATCATCTCTACCGGTCCGGATCGTACTGAAACCATGATTCTGTAAATGGCCGAAAACAAACAGAAAGCGTTGGCGGCAGCACTGGGCCAGATTGAGAAACAATTTGGTAAAGGCTCATCATGCGCCTGGGTGAAGACCGTTCCATGGATGTGGAAACCATCTCTACCGGTTCGCTTTCACTGGATATCGCGCTTGGGGCAGGTGGTCTGCCGATGGGCCGTATCGTCGAAATCTACGGACCGGAATCTTCCGGTAAAACCACGCTGACGTTGCAGGTGATCGCCGCAGCCCAGCGCGAAGGTAAAACTTGTGCGTTTATCGATGCTGAACACGCGCTGGACCCAATCTACGCACGTAAACTGGGCGTCGATATCGACAACCTGCTGTGCTCCCAGCCGGACACTGGCGAGCAGGCACTGGAAATCTGTGACGCCCTGGCACGTTCTGGCGCAGTAGACGTTATCGTCGTTGACTCCGTGGCGGCACTGACGCCGAAAGCGGAAATCGAAGCGAAATCGGCGACTCTCACATGGGCCTTGCGGCACGTATGATGAGCCAGGCGATGCGTAAGCTGGCGGGTAACCTGAAGCAGTCCAACACGCTGCTGATCTTCATCAACCAGATCCGTATGAAAATTGGTGTGATGTTCGGTAACCCGGAAACCACTACCGGTGGTAACGCGCTGAAATTCTACGCCTCTGTTCGTCTCGACATCCGTCGTATCGGCGCGGTGAAAGAGGCGAAAACGTGGTGGGTAGCGAAACCCGTGTGAAAGTGGTGAAGAACAAAATCGCTGCGCCGTTTAAACAGGCTGAATTCCAGATCCTCTACGGCGAAGGTATCAACTTCTATGGCGAACTGGTTGATCTGGGCGTGAAAGAGAAGCTGATCGAGAAAGCAGGCGCATGGTACAGCTACAAAGGTGAGAAGATCGGTCAGGGTAAAGCGAATGCGACTGCCTGGCTGAAAGATAACCCGGAAACCGCGAAAGAGATCGAGAAGAAAGTACGTGAGTTGCTGCCAACGCCGGATTTCGCGATAA
>8
ATTGAACGCTGGCGGCAGGCCTAACACATGCAAGTCGAACGGTGAAAAGCTTGCTTTCGCTGACGAGTGGCGGACGGGTGAGTAATGTCTGGGAAACTGCCTGATGGAGGGGGATAACTACTGGAAACGGTAGCTAATACCGCATAACACCAAAGAGGGGGAGGCCTCTTGCCATCGGATGTGCCCAGATGGGATTAGCTAGTAGGTGGGGTAACGGCTCACCTAGGCGACGATCCCTAGCTGGTCTGAGAGGATGACCAGCCACACTGGAACTGAGACACGGTCCAGACTCCTACGGGAGGCAGCAGTGGGGAATATTGCACAATGGGCGCAAGCCTGATGCAGCCATGCCGCGTGTATGAAGAAGGCCTTCGGGTTGTAAAGTACTTTCAGCGGGGAGGACATTGACGTTACCCGCAGAAGAAGCACCGGCTAACTCCGTGCCAGCAGCCGCGGTAATACGGAGGGTGCAAGCGTTAATCGGAATTACTGGGCGTAAAGCGCACGCAGGCGGTTTGTTAAGTCAGATGTGAAATCCCCGGGCTCAACCTGGGAACTGCATCTGAACTGGCAAGCTTGAGTCTCGTAGAGGGGGTAGAATTCCAGGTGTAGCGGTAATGCGTAGAGATCTGGAGGAATACCGGTGGCGAGGCGGCCCCCTGGACGAAGACTGACGCTCAGGTGCGAAAGCGTGGGGAGCAAACAGGATTAGATACCCTGGTAGTCCACGCCGTAAACGATGTCGACTTGGAGGTTGGGGCTGGCTTCCGGAGCTAACGCGTTAAGTCGACCGCCTGGGGAGTACGGCCGCAAGGTTAAAATCAAATGAATTGACGGGGGCCCGCACAAGCGGTGGAGCATGTGGTTTAATTCGATGCAACGCGAAGAACCTTACCTGGTCTTGACATCCACAGAACTTTCCAGAGATGGATTGGTGCCTTCGGGAACTGTGAGACAGGTGCTGCATGGCTGTCGTCAGCTCGTGTTGTGAAATGTTGGGTTAAGTCCCGCAACGAGCGCAACCCTTATCCTTTGTTGCCAGCGGTCCGGCCGGGAACTCAAAGGAGACTGCCAGTGTAAACTGGAGGAAGGTGGGGATGACGTCAAGTCATCATGGCCCTTACGACCAGGGCTACACACGTGCTACAATGGCGCATACAAAGGAAGCGACCTCGCGAGAGCAAGCGGACCTCTAAAGTGCGTCGTAGTCCGGATTGGAGTCTGCAACTCGACTCCATGAAGTCGGAATCGCTAGTAATCGTGGATCAGAATGCCACGGTGAATACGTTCCCGGGCCTTGTACACACCGCCCGTCACACCATGGGAGTGGGTTGCAAAAGAAGTAGGTAGCTTAACCTGGGCGCTTACCACTTTGTGATTCATGACTGGGGTGAAGTCGTAACAAGGTAACCGTAGGATGGCTGGAAAGATTGTCCAGGTAATCGGCGCCGTAGTTGACGTCGAATTCCCTCAGGATGCCGTACCGCGCGTGTACGATGCTCTTGAGGTGCAAAATGGTCTGGTGCTGGAAGTAGCAGCAGCTCGGCGGCGGTATCGTGCGTACCATCGCAATGGGTTCCTCCGACGGTCTGCGTCGCGGTCTGGATGTAAAAGACCTCGAACACCCGATCGAAGTCCCGGTAGGTAAAGCGACTCTGGGCCGTATCATGAACGTACTGGGTGAACCGGTCGACAAGGCGAGATCGGTGAAGAAGAGCGTTGGGCGATTCACCGCGCAGCACCTTCCTACGAAGAGCTGTCAAACGGAACTGCTGGAAACCGGTATCAAAGTTATCGACCTGATGTGTCCGTTCGCTAAGGGCGGTAAAGTTGGTCTGTTCGGTGGTGCGGGTGTAGGTAAAACCGTAAACATGATGGAGCTTATTCGTAACATCGCGATCGAGCACTCCGGTTACTCTGTGTTTGCGGGCGTAGGTGAACGTACTCGTGAGGGTAACGACTTCTACCACGAAATGACCGACTCCAACGTTATCGACAAAGTATCCCTGGTGTATGGCCAGATGAACGAGCCGCCGGGAAACCGTCTGCGCGTTGCTCTGACCGGTCTGACCATGGCTGAGAAATTCCGTGACGAAGGTCGTGACGTTCTGCTGTTCGTTGACAACATCTATCGTTACACCCTGGCCGGTACGGAAGTATCCGCACTGCTGGGCCGTATGCCTTCAGCGGTAGGTTATCAGCCGACCCTGGCGGAAGAGATGGGCGTTCTGCAGGAACGTATCACCTCCACCAAAACTGGTTCTATCACCTCCGTACAGGCGGTATACGTACCTGCGGATGACTTGACTGACCCGTCTCCGGCAACCACCTTTGCGCACCTTGACGCAACCGTGGTACTGAGCCGTCAGATCGCGTCTCTGGGTATCTACCCGGCCGTTGACCCGCTGGACTCCACCAGCCGTCAGCTGGACCCGCTGGTGGTTGGTCAGGAACACTACGACACCGCGCGTGGCGTTCAGTCCATCCTGCAACGTTATCAGGAACTGAAAGACATCATCGCCATCCTGGGTATGGATGAACTGTCTGAAGAAGACAAACTGGTGGTAGCGCGTGCTCGTAAGATCCAGCGCTTCCTGTCCCAGCCGTTCTTCGTGGCAGAAGTATTCACCGGTTCTCCGGGTAAATACGTCTCCCTGAAAGACACCATCCGTGGCTTTAAAGGCATCATGGAAGGCGAATACGATCACCTGCCGGAGCAGGCGTTCTACATGGTCGGTTCCATCGAAGAAGCTGTGGAAAAAGCCAAAAAACTTTAAATGCGTATCATTCTGCTTGGCGCTCCGGGCGCGGGGAAAGGGACTCAGGCTCAGTTCATCATGGAGAAATATGGTATTCCGCAAATCTCCACTGGCGATATGCTGCGTGCCGCAGTCAAATCTGGCTCCGAGCTGGGTAAACAAGCTAAAGACATTATGGACGCTGGCAAACTGGTCACCGATGAACTGGTGATAAGAGCGCATTGCTCAGGAAGATTGCCGTAATGGTTTTCTGTTGGACGGCTTCCCCAGACGCGATGAAAGAAGCGGGCATTTGATTAGGAATTCGACGTACCGGACGAGCTGATTGTTGATCGTATCGTCGAAGTAGAAGGCAAAGACGACGTGACCGGTGAAGAGCTGACTACCCGTAAAGACGATCAGGAAGAAACCGTACGTAAGCGTCTTTGAATCCATCAGATGAGATTGGCTACTACTCCAAAGAAGCAGAAGCGGGTAACACCAAATACGCGAAAGTTGACGGCACCAAACCGGTTGCTGAAGTTCGGGAAAAAATCCTCGGCTAAATGTATTCTTATGACTCCTCCAGTATCAAAGTCCTGAAAGGGCTGGATGCGGTGCGTAAGCGCCCGGGTATGTATATCGGCGACACGGATGACGGCGGTCTGCACCACATGGTATTCGAGGTGGTAGATAACGCTATCGACGAAGCGCTCGCGGGTCACTGTAAAGAAATTATCGTCACCATTCACGCCGATAACTCTGTCTCTGTACAGGATGACGGGCGCGGCATTCCGACCGGTATTCACCCGGAAGAGGCGTATCGGCGGCGGAAGTGATCATGACCGTTCTGCACGCAGGCGGTAAATTTGACGATAACTCCTATAAAGTGTCCGGCGGTCTGCACGGCGTTGGTGTTTCGGTAGTAAACGCCCTGCGCAAAAACTGGAGCTGGTTATCCAGCGCGAGGGTAAAATTCACCGTCAGATCTACGAACACGGTGTACCGCAGGCCCCGCTGGCGGTTACCGGCGAGACTGAAAAAACCGGCACCATGGTGCGTTTCTGGCCAAGCGAAACCTTCACCAATGTGACCTTCGAATATGAAATTCTGGCGAAACGTCTGCGTGAGTTGTCGTTCCTCAACTCCGGCGTTTCCATTCGTCTGCGCGATAAGCGCGACGGCAAGAAGACCACTTCTATGAAGGCGGCATCAAGGCGTTCGTTGAATATCTGAACAAGAACAAAACGCCGATCCACCCGAATATCTTCTACTTCTCCACTGAAAAAGACGGTATTGGCGTCGAAGTGGCGTTGCAGTGGAACGATGGCTTCCAGGAAAACATCTACTGCTTTACCAACAACATTCCGCAGCGTGACGGCGGTACTCACCTGGCAGGTTTCCGTGCGGCGATGACCAACGCCTACATGGACAAAGAAGGCTACAGCAAAAAAGCCAAAGTCAGCGCCACCGGTGACGATGCGCGTGAAGGCCTGATTGCGGTCGTTTCCGTGAAAGTGCCGGACCCGAAATTCTCCTCACAGACCAAAGACAAACTGGTTTCTTCTGAGGTGAAATCAGCGGTTGAACAGCAGATGAACGAACTGCTGGCGGAATACCTGCTGGAAAACCCAACCGACGCGAAAATCGTGGTTGGCAAAATTATGATGCTGCCCGTGCCCGTGAAGCGGCGCGTCGCGCGCGTGAAATGACTCGTCGTAAAGGTGCACTCGACTTAGCGGGCCTGCCGGGCAAACTGGCAGACTGCCAGGAACGCGATCCGGCGCTCTCTGAACTGTACCTGGTGGAAGGGGACTCCGCGGGCGGCTCTGCGAAGCAGGGGCGTAACCGCAAGAACCAGGCGATTCTGCCGCTGAAGGGTAAAATCCTCAACGTTGAGAAAGCGCGCTTCGATAAGATGCTCTCTTCTCAGGAAGTGGCGACGCTGATCACCGCGCTTGGTTGTGGTATTCGTGACGAGTACAACCCGGACAAACTGCGTTATCACAACATCATCATCATGACCGATGCGGACGTCGACGGCTCGCACATTCGTACGCTGCTGTTGACCTTCTTCTATCGTCAGATGCCGGAAATCGTTGAACGCGGTCACGTCTACATCGCTCAGCCGCCGCTGTACAAAGTGAAGAAAGGCAAGCAGGAACAGTACATTAAAGACGACGAAGCGATGGATCAGTTCTCTATCGCGCCCGGCGCTGGCTGGCGAAGCGTTAGAGAAACTGGTGAGTACAACGCGACGAAATGATCAACCGTGGAGCGTCGTTATCCGAAAGCAATGCTGAAAGAGCTTATCTATCAGGACGTGACGAGCAAACCGTTACCCGCTGGGTGAACGCGCTGGTCAGCGAACTGAACGATAAAGAAACGGCAGCCAGTGGAAGTTTGATGTCCACACTGCTGATCAAAACCTGTGTTCGCGTGCGTACCCACCTATCCGCTGGATCGAATTTATCACTGGCGGCAATATCGTTGAGAAACTGTTGCTGGAAGAAGATGCATTTATCGAACGTGGCGAACGTCGTCTAGCCAGCTTCGAGCAGGCGCTGGACTGGCTGGTGAAAGAGTCCCGTCGCGGCCTCTCCATCCAGCGTTATAAAGGTCTGGGCGAGATGAACCCGGAACAGCTGTGGGAAACCACCATGGATCCGGAAAGCCGTCGTATGCTGCGCGTTACCGTTAAAGATGCGATTGCTGCCGACCAGTTGTTCACTACGCATGGGCGACGCCGTTGAACCGCGCCGTGCGTTTATCGAAGAGAACGCCCTGAAAGCAAATATCGATATTTAAATGGGTAACTCGTACTGGGCACCCAATGGGGTGACGAAGGTAAAGGTAAGATCGTCGATCTTCTGACTGAACGGGCTAAATATGTTGTACGCTACCAGGGCGGTCACAACGCAGGCCATACTCTCGTAATCAACGGTGAAAAAACCGTTCTCCATCTTATTCCATCAGGTATTCTCCGCGAGAATGTAACCAGCATCATCGGTAACGGTGTTGTCGGCTGCGCTGATGAAAGAGATGAAAGAACTGGAAGACCGTCCGTTCGTGAGCGTCTGAGCATGTCTGATCCTTGATTATCACGCTGGATAACGCGCGTGAGAAAGCGCAAGCGATCGGCACCACCGGTCGTGGTATCGGGCCTGCTTATGAAGATAAAGTGGCACGTCGCGGTCTGCGTGTTGGCGACCTTTTCGACAAAGAAACCTTCGCTGAAAAACTGAAAGAAGTGATGGAATATCACAACTTCCAGTTGGTTAACTACTACAAAGCTGAAGCGGTTGATTACCAGAAAGTTCTGGATGATACGATTTGCCCTATGGTTGTTGACGTTTCTGATCTGCTCGACCAGGCGCGTCAGCGTGGCGATTTCGTCATGTTTGAAGGTGCGCAGGGTACGCTGCTGGATATCGACCACGGCACTTATCCGTACGTAACTTCTTCCAACACCACTGCTGGTGGCGTGGCGACCGGTTCCGGCCTGGGCCCGCGTTATGTTGATTACGTTCTGGGTATCCTCAAAGCTTACTCCACTCGTGTGGGTGCAGGTCCGTTCCCGACCGAAGGCGGTTCCCTGCAAGCAGGGTAACGAATTCGGCGCAACTACGGGTCGTCGTCGTCGTACCGGCTGGCTGGACACCGTTGCCGTTCGTCGTGCGTACAGCTGAACTCCCTGTCTGGCTTCTGCCTGACCAAGCTGGACGTTCTGGATGGCCTGAAAGAGGTGAAACTCTGCGTGGCTTACCGTAGGATGGTCGTGAAGTGACTACCACTCCCTGACGACTGGAAAGGTGTAGAGCCGATTTACGAAACCATGCCGGGCTGGGAATCCACCTTCGGCGTGAAAGACGTAGCGGCCTGCCGCAGGCGGCGCTGAACTACATCAAGCGTATTGAAGAGCTGACCGGTGTGCCGATCGATATCATCTCTACCGGTCCGGATCGTACTGAAACCATGATTCTGTAAATGGCCGAAAACAAACAGAAAGCGTTGGCGGCAGCACTGGGCCAGATTGAGAAACAATTTGGTAAAGGCTCATCATGCGCCTGGGTGAAGACCGTTCCATGGATGTGGAAACCATCTCTACCGGTTCGCTTTCACTGGATATCGCGCTTGGGGCAGGTGGTCTGCCGATGGGCCGTATCGTCGAAATCTACGGACCGGAATCTTCCGGTAAAACCACGCTGACGTTGCAGGTGATCGCTGCAGCCCAGCGCGAAGGTAAAACTTGTGCGTTTATCGATGCTGAACACGCGCTGGACCCAATCTATGCACGTAAACTGGGCGTCGATATCGACAACCTGCTGTGCTCCCAGCCGGACACTGGCGAGCAGGCACTGGAAATCTGTGACGCCCTGGCGCGTTCTGGCGCAGTAGACGTTATCGTCGTTGACTCCGTGGCGGCACTGACGCCGAAAGCGGAAATTGAAGCGAAATCGGCGACTCTCACATGGGCCTTGCGGCACGTATGATGAGCCAGGCGATGCGTAAGCTGGCGGGTAACCTGAAGCAGTCCAACACGCTGCTGATCTTCATCAACCAGATCCGTATGAAAATTGGTGTGATGTTCGGTAACCCGGAAACCACTACTGGTGGTAACGCGCTGAAATTCTACGCCTCTGTTCGTCTCGACATCCGTCGTATCGGCGCGGTGAAAGAGGCGAAAACGTGGTGGGTAGCGAAACCCGCGTGAAAGTGGTGAAGAACAAAATCGCTGCGCCGTTTAAACAGGCTGAATTCCAGATCCTCTACGGCGAAGGTATCAACTTCTACGGCGAGCTGGTTGACCTGGGCGTGAAAGAGAAGCTGATCGAGAAAGCAGGCGCGTGGTACAGCTACAAAGGTGAGAAGATCGGTCAGGGTAAAGCGAATGCGACTGCCTGGCTGAAAGATAACCCGGAAACCGCGAAAGAGATCGAGAAGAAAGTACGTGAGTTGCTGCCAACGCCGGATTTCGCGATAA
>9
ATTGAACGCTGGCGGCAGGCCTAACACATGCAAGTCGAACGGTGAAGAGCTTGCCTTCGCTGACGAGTGGCGGACGGGTGAGTAATGTCTGGGAAACTGCCTGGTGGAGGGGGATAACTACTGGAAACGGTGGCTAATACCGCATAACACCAAAGAGGGGGAGGCCTCTTGCCATCAGATGTGCCCAGATGGGATTAGCTTGTTGGTGGGGTAACGGCCCACCAAGGCGACGATCCCTAGCTGGTCTGAGAGGATGACCAGCCACACTGGAACTGAGACACGGTCCAGACTCCTACGGGAGGCAGCAGTGGGGAATATTGCACAATGGGCGCAAGCCTGATGCAGCCATGCCGCGTGTATGAAGAAGGCCTTCGGGTTGTAAAGTACTTTCAGCGGGGAGGAAATTGACGTTACCCGCAGAAGAAGCACCGGCTAACTCCGTGCCAGCAGCCGCGGTAATACGGAGGGTGCAAGCGTTAATCGGAATTACTGGGCGTAAAGCGCACGCAGGCGGTCTGTCAAGTCGGATGTGAAATCCCCGGGCTCAACCTGGGAACTGCATCCGAACTGGCAGGCTTGAGTCTCGTAGAGGGGGTAGAATTCCAGGTGTAGCGGTAATGCGTAGAGATCTGGAGGAATACCGGTGGCGAGGCGGCCCCCTGGACGAAGACTGACGCTCAGGTGCGAAAGCGTGGGGAGCAAACAGGATTAGATACCCTGGTAGTCCACGCCGTAAACGATGTCGACTTGGAGGTTGGGGCTGGCTTCCGGAGCTAACGCGTTAAGTCGACCGCCTGGGGAGTACGGCCGCAAGGTTAAAATCAAATGAATTGACGGGGGCCCGCACAAGCGGTGGAGCATGTGGTTTAATTCGATGCAACGCGAAGAACCTTACCTGGTCTTGACATCCACGGAAGAATCCAGAGATGGATTTGTGCCTTCGGGAGCCGTGAGACAGGTGCTGCATGGCTGTCGTCAGCTCGTGTTGTGAAATGTTGGGTTAAGTCCCGCAACGAGCGCAACCCTTATCCTTTGTTGCCAGCGGTCCGGCCGGGAACTCAAAGGAGACTGCCAGTGTAAACTGGAGGAAGGTGGGGATGACGTCAAGTCATCATGGCCCTTACGACCAGGGCTACACACGTGCTACAATGGCGCATACAAAGGAAGCGACCTCGCGAGAGCAAGCGGACCTCTAAAGTGCGTCGTAGTCCGGATTGGAGTCTGCAACTCGACTCCATGAAGTCGGAATCGCTAGTAATCGTGGATCAGAATGCCACGGTGAATACGTTCCCGGGCCTTGTACACACCGCCCGTCACACCATGGGAGTGGGTTGCAAAAGAAGTAGGTAGCTTAACCTGGGCGCTTACCACTTTGTGATTCATGACTGGGGTGAAGTCGTAACAAGGTAACCGTAGGATGGCTGGAAAGATTGTCCAGGTAATCGGCGCCGTGGTCGACGTCGAGTTCCCTCAGGATGCCGTACCACGCGTGTACGATGCCCTTGAGGTGCAGAATGGTCTGGTGCTGGAAGTAGCAGCAGCTTGGCGGCGGTATCGTGCGTACCATCGCAATGGGGTCTTCCGACGGTCTGCGTCGTGGTCTGGATGTAAAAGATCTCGAACACCCGATCGAAGTCCCGGTAGGTAAAGCAACGCTGGGCCGTATCATGAACGTACTGGGCGAACCGGTCGACAAGGCGAGATTGGTGAAGAAGAGCGTTGGGCTATTCACCGTGCTGCGCCGTCCTACGAAGAGTTGTCAAACGGAACTGCTGGAAACCGGTATCAAAGTTATCGACCTGATGTGTCCGTTCGCGAAGGGCGGTAAAGTCGGTCTGTTCGGTGGTGCGGGTGTAGGTAAAACCGTAAACATGATGGAGCTTATTCGTAACATCGCGATCGAGCACTCCGGTTACTCTGTGTTTGCGGGCGTAGGTGAACGTACTCGTGAGGGTAACGACTTCTACCACGAAATGACCGACTCCAACGTTATCGATAAAGTATCCCTGGTGTACGGCCAGATGAACGAGCCGCCGGGAAACCGTCTGCGCGTAGCACTGACCGGCCTGACCATGGCGGAGAAATTCCGTGATGAAGGTCGTGACGTTCTGCTGTTCGTCGATAACATCTATCGTTACACCCTTGCCGGTACGGAAGTATCCGCACTGTTGGGGCGTATGCCTTCCGCGGTAGGTTATCAGCCGACTCTGGCAGAAGAGATGGGGGTTCTGCAAGAACGTATCACCTCCACCAAAACCGGTTCTATCACTTCCGTTCAGGCGGTATACGTACCTGCGGATGACCTGACTGACCCGTCTCCGGCAACGACCTTTGCGCACCTTGACGCTACCGTAGTACTGAGCCGTCAGATCGCGTCCCTGGGTATCTACCCGGCCGTTGATCCGCTGGACTCCACCAGCCGTCAGTTGGATCCGCTGGTGGTAGGTCAGGAACACTACGACACCGCGCGTGGCGTACAGTCCATCCTGCAACGTTATCAGGAACTGAAAGACATCATCGCCATCCTGGGTATGGATGAACTGTCTGAAGAAGATAAACTGGTGGTAGCGCGTGCTCGTAAGATCCAGCGCTTCCTGTCCCAGCCTTTCTTCGTGGCAGAAGTATTTACCGGTTCTCCGGGCAAATATGTCTCCCTGAAAGACACCATCCGTGGCTTCAAAGGCATCATGGAAGGCGAATACGATCACCTGCCGGAGCAGGCGTTCTATATGGTCGGTTCCATCGACGAAGCCGTGGAAAAAGCCAAAAAACTTTAAATGCGTATTATTCTGCTTGGCGCTCCGGGCGCGGGTAAAGGAACTCAGGCTCAGTTCATCATGGAGAAATATGGTATTCCGCAAATCTCCACCGGCGATATGCTGCGCGCCGCAGTGAAATCAGGCTCCGAGTTGGGCAAACAGGCAAAAGACATCATGGATGCTGGTAAGCTGGTGACTGATGAACTGGTGATAAGAACGTATCGCCCAGGATGACTGCCGTAACGGTTTTCTGCTGGACGGCTTCCCCTGATGCGATGAAAGAAGCAGGTATTGGATTAGGAATTTGACGTACCGGACGAACTGATCGTTGACCGTATCGTTGAAGTGGAAGGCAAAGACGATGTTACCGGCGAAGATCTGACGACCCGTAAAGATGATCAGGAAGAGACCGTACGTAAGCGCCTTGGAATTCATCAGATGAGATCGGCTACTATCAGAAAGAAGCGGAAGCGGGTAACACCAAATACGCGAAAGTTGACGGTACCCAGGCCGTGGCCGACGTGCGCGAAAAAATCCTCGGCTAAATGTATTCTTATGACTCCTCCAGTATCAAAGTCCTGAAAGGACTGGATGCGGTGCGTAAGCGCCCGGGTATGTATATCGGCGACACGGATGACGGCGGTCTGCACCACATGGTATTCGAGGTGGTAGATAACGCTATCGACGAAGCGCTCGCAGGTCACTGTAAAGATATTGTCGTGACCATTCATGCCGATAATTCCGTGTCCGTAACGGATGATGGCCGTGGCATTCCGACCGGGATCCACCCGGAAGAGGCGTATCGGCGGCAGAAGTCATCATGACGGTTCTGCATGCGGGCGGTAAATTTGACGATAACTCCTATAAAGTGTCCGGAGGTCTGCACGGCGTAGGTGTCTCGGTAGTCAACGCCCTGCGCAAAAACTGGAACTGGTTATCCAGCGGGATGGCAAAATTCATCGTCAGATCTACGAGCACGGTGTTCCGCAAGCACCGCTTGCTGTGACTGGCGATACTGATAAAACCGGGACGATGGTGCGTTTCTGGCCGAGCGAAACTTTCACAAATGTCACCTTTGAATACGAGATCCTGGCAAAACGCCTGCGGGAACTGTCGTTCCTGAATTCCGGCGTCTCTATCCGCCTGCGCGACAAGCGCGACGGTAAGAAGACCATTTCTATGAAGGCGGCATCAAGGCGTTTGTTGAGTACCTCAACAAGAACAAAACGCCGATCCACCCGAATATCTTCTATTTTTCTACCGAAAAAGACGGTATCGGTGTTGAAGTCGCACTGCAATGGAACGACGGTTTCCAGGAAAACATTTACTGCTTTACCAACAACATCCCGCAGCGTGACGGTGGTACACACCTGGCTGGCTTCCGTGCGGCGATGACCAACGCCTACATGGACAAAGAAGGCTACAGCAAAAAAGCCAAAGTCAGCGCCACTGGCGACGATGCCCGTGAAGGCCTGATTGCCGTGGTCTCCGTGAAGGTGCCGGACCCGAAATTCTCCTCGCAGACCAAAGACAAGCTGGTCTCTTCTGAGGTGAAATCGGCGGTAGAACAGCAGATGAACGAACTGCTGAGCGAATACCTGCTGGAAAACCCGTCAGACGCGAAAATCGTGGTCGGTAAAATTATGATGCGGCACGTGCCCGTGAAGCGGCGCGTCGTGCCCGTGAAATGACCCGTCGTAAAGGCGCGCTGGACTTAGCCGGTCTGCCGGGCAAACTGGCGGACTGTCAGGAACGTGACCCGGCGCTGTCCGAACTGTACCTTGTGGAAGGGGACTCGGCGGGCGGATCTGCGAAGCAGGGACGTAACCGCAAGAACCAGGCAATTCTGCCGTTGAAAGGGAAAATCCTCAACGTTGAGAAAGCGCGCTTCGATAAGATGCTCTCCTCACAGGAAGTGGCAACACTTATCACCGCGTTGGGCTGCGGTATCCGTGACGAGTACAACCCGGATAAACTGCGCTATCACAGCATCATCATCATGACCGATGCGGACGTCGACGGCTCGCACATTCGCACCCTGCTGTTGACCTTCTTCTACCGTCAGATGCCAGAAATCGTTGAACGTGGTCATGTCTACATTGCTCAGCCGCCGCTGTACAAAGTGAAGAAAGGCAAGCAGGAACAGTACATCAAAGACGATGAAGCCATGGATCAATTCGCTATCGCGCCCAGCATTAGCGGGCGAAGCGTTAGAGAAGCTGGTCAGTATAATGCGACGAAATGATTGGTCGTGGAGCGCCGTTTCCCGAAAGCGCTGCTAAAAGAACTGGTATATCAGAACGCAACGAGCAGACGGTAACCCGTTGGGTGAACGCGCTGATCACCGAGCTGAACGAGAAAGAGACGGCAGCATGTGGAAGTTTGATGTTCATGTTGAGGAACAGAATCTGCGTTCGCGTGCGTACGCACTTATCCTCTGGATCGAGTTTGTCACTGGCGCAAATACCGTTGAGAAACTGCTGATCGAAGAAGACGCGTTTATCGAACGCGGCGAGCGTCGTCTAACCAGCTTTGAGCAGGCGCTGGAGTGGCTGGTGAAAGAGTCGCGTCGCGGCCTGGCTATCCAGCGTTATAAAGGTCTGGGTGAAATGAACCCGGATCAGCTGTGGGAAACTACCATGGACCCGGAAAGCCGCCGTATGCTGCGCGTGACGGTGAAAGATGCGATTGCCGCTGACCAGTTGTTTACCACCCATGGGCGATGCTGTCGAACCACGTCGTGCGTTCATTGAAGAAAACGCCCTGAAAGCGAACATTGATATTTAAATGGGTAACTCGTACTGGGCACCCAATGGGGTGACGAAGGTAAAGGAAAGATCGTCGATCTTCTGACTGAACGGGCTAAATATGTTGTACGCTATCAGGGCGGTCACAACGCAGGCCATACTCTCGTAATCAACGGTGAAAAAACCGTCCTCCATCTTATTCCATCAGGTATTCTTCGTGAGAATGTTACCAGCATCATCGGGAACGGTGTTGTCGAGCGCGCTGATGAAAGAGATGAAAGGTCTGGAAGACCGTCTGTCCGTGAGCGCCTGAGCCTGTCTGATCCTTGATTATCACGCTGGATAACGCGCGTGAAAAAGCGCAAGCGATCGGCACCACCGGTCGTGGTATCGGCCCGGCTTATGAAGACAAAGTGGCTCGTCGCGGCCTGCGCGTTGGCGATCTGTTTGATAAAGCCACCTTCGCTGAAAAACTGAAAGAAGTGATGGAATACCACAACTTCCAGCTGGTGAATTTCTATAAAGTAGACGCCGTTGACTATCAGAAAGTGCTGGATGATGTGATTTGCCGCATGGTTGTTGATGTTTCCGATCTGCTGGACCAGGCGCGCAAACGTGGCGATTTCGTCATGTTCGAAGGCGCACAAGGTACGCTGCTGGATATCGATCACGGTACTTATCCGTATGTGACCTCTTCCAACACCACCGCTGGCGGCGTGGCGACGGGGTCCGGTCTCGGTCCGCGTTATGTCGATTACGTCCTGGGTATTATCAAAGCTTACTCCACGCGCGTAGGGGCGGGTCCGTTCCCTACGGAGGGCGATTTCGTGCAAGCAGGGTAACGAATACGGCGCGACTACGGGTCGTCGCCGTCGTACTGGCTGGCTGGATTCCGTTGCTGTACGTCGTGCGTTCAGATCAACTCCCTGTCGGGCTTCTGCCTGACCAAACTGGACGTTCTGGACGGTTTGAAAGAGGTAAAAATCTGCGTGGCCTATCGTAGGATGGCCGCGAAGTGACTACTACTCCCTGATGACTGGAAAGGCATCGAGCCGATTTATGAAACTATGCCAGGCTGGGAGTCCACCTTCGGCGTGAAAGACGTAGCGGTTTGCCGACGGCGGCGCTGAACTATATCAAACGTATTGAAGAACTGACCGGTGTGCCGATTGATATTATTTCTACCGGCCCGGATCGTACTGAGACGATGATTCTGTAAATGGCCGAAAACAAACAGAAAGCGTTGGCGGCAGCACTGGGCCAAATTGAAAAGCAATTTGGTAAAGGCTCATCATGCGTCTGGGTGAAGACCGTTCTATGGATGTAGAAACTATCTCCACCGGTTCGCTTTCACTGGACATCGCACTCGGTGCGGGCGGTCTGCCGATGGGCCGTATCGTCGAAATTTATGGGCCGGAATCTTCCGGTAAAACCACGCTGACCCTGCAGGTGATTGCCGCAGCGCAGCGTGAAGGTAAAACCTGTGCATTTATCGATGCTGAACACGCGCTCGATCCTATCTACGCACGTAAGCTGGGCGTCGATATTGATAACCTGCTCTGTTCTCAACCGGATACCGGTGAGCAGGCGTTGGAAATCTGTGACGCACTGGCGCGCTCAGGCGCGGTGGACGTTATTGTCGTCGACTCCGTCGCGGCGTTAACGCCGAAAGCGGAAATCGAAGCGAGATTGGCGACTCTCATATGGGCCTCGCGGCGCGTATGATGAGCCAGGCGATGCGTAAGTTGGCAGGTAACCTGAAACAGTCCAACACGCTGCTGATTTTTATCAACCAGATCCGTATGAAGATTGGCGTGATGTTTGGCAACCCTGAAACCACGACTGGCGGTAACGCGCTGAAATTCTACGCTTCTGTTCGTCTTGATATCCGTCGTATTGGCGCGGTGAAAGAGGCGACAACGTCGTAGGTAGCGAAACGCGTGTTAAGGTGGTGAAAAACAAAATCGCCGCGCCGTTTAAGCAGGCCGAGTTTCAGATTCTCTACGGTGAAGGCATCAACTTCTATGGCGAGCTGGTTGATCTCGGCGTGAAAGAGAAGCTGATCGAAAAAGCAGGCGCATGGTACAGCTACAACGGCGAGAAGATTGGACAGGGTAAAGCAAACGCGACCACCTGGCTGAAAGAGAACCCAGCGACAGCAAAAGAGATCGAGAAAAAAGTACGCGAATTGCTGCCTACTCCTGATTTCGCGATAA
>10
ATTGAACGCTGGCGGCAGGCCTAACACATGCAAGTCGAACGGTGAAGAGCTTGCCTTCGCTGACGAGTGGCGGACGGGTGAGTAATGTCTGGGAAACTGCCTGATGGAGGGGGATAACTACTGGAAACGGTGGCTAATACCGCATAACACCAAAGAGGGGGAGGCCTCTTGCCATCAGATGTGCCCAGATGGGATTAGCTTGTTGGTGAGGTAACGGCTCACCAAGGCGACGATCCCTAGCTGGTCTGAGAGGATGACCAGCCACACTGGAACTGAGACACGGTCCAGACTCCTACGGGAGGCAGCAGTGGGGAATATTGCACAATGGGCGCAAGCCTGATGCAGCCATGCCGCGTGTATGAAGAAGGCCTTCGGGTTGTAAAGTACTTTCAGCGGGGAGGAAATTGACGTTACCCGCAGAAGAAGCACCGGCTAACTCCGTGCCAGCAGCCGCGGTAATACGGAGGGTGCAAGCGTTAATCGGAATTACTGGGCGTAAAGCGCACGCAGGCGGTCTGTCAAGTCGGATGTGAAATCCCCGGGCTCAACCTGGGAACTGCATTCGAACTGGCAGGCTTGAGTCTTGTAGAGGGGGTAGAATTCCAGGTGTAGCGGTAATGCGTAGAGATCTGGAGGAATACCGGTGGCGAGGCGGCCCCCTGGACAAAGACTGACGCTCAGGTGCGAAAGCGTGGGGAGCAAACAGGATTAGATACCCTGGTAGTCCACGCCGTAAACGATGTCTACTTGGAGGTTGGGGCTGGCTTCCGGAGCTAACGCGTTAAGTAGACCGCCTGGGGAGTACGGCCGCAAGGTTAAAATCAAATGAATTGACGGGGGCCCGCACAAGCGGTGGAGCATGTGGTTTAATTCGATGCAACGCGAAGAACCTTACCTGGTCTTGACATCCACGGAAGTTTTCAGAGATGGACTGGTGCCTTCGGGAACTGTGAGACAGGTGCTGCATGGCTGTCGTCAGCTCGTGTTGTGAAATGTTGGGTTAAGTCCCGCAACGAGCGCAACCCTTATCCTTTGTTGCCAGCGGTTCGGCCGGGAACTCAAAGGAGACTGCCAGTGTAAACTGGAGGAAGGTGGGGATGACGTCAAGTCATCATGGCCCTTACGACCAGGGCTACACACGTGCTACAATGGCGCATACAAAGGAAGCGACCTCGCGAGAGCAAGCGGACCTCTAAAGTGCGTCGTAGTCCGGATTGGAGTCTGCAACTCGACTCCATGAAGTCGGAATCGCTAGTAATCGTGGATCAGAATGCCACGGTGAATACGTTCCCGGGCCTTGTACACACCGCCCGTCACACCATGGGAGTGGGTTGCAAAAGAAGTAGGTAGCTTAACCTGGGCGCTTACCACTTTGTGATTCATGACTGGGGTGAAGTCGTAACAAGGTAACCGTAGGATGGCTGGAAAGATTGTCCAGGTAATCGGCGCCGTGGTCGACGTCGAGTTCCCTCAGGATGCCGTACCACGCGTGTACGATGCCCTTGAGGTGCAGAATGGTCTGGTGCTGGAAGTAGCAGCAGCTTGGCGGCGGTATCGTGCGTACCATCGCGATGGGGTCTTCTGACGGTCTGCGTCGCGGTCTGGATGTAAAAGATCTCGAACACCCGATCGAAGTCCCGGTAGGTAAAGCCACGCTGGGTCGTATCATGAACGTCCTGGGCGAACCGGTCGACAAGGCGAGATCGGCGAAGAAGAGCGTTGGGCGATTCACCGCGCAGCACCTTCCTACGAAGAGTTGTCAAACGGAACTGCTGGAAACCGGTATCAAAGTTATCGACCTGATGTGTCCGTTCGCGAAGGGCGGTAAAGTCGGTCTGTTCGGTGGTGCGGGTGTAGGTAAAACCGTAAACATGATGGAGCTTATCCGTAACATCGCGATCGAGCACTCCGGTTACTCTGTGTTTGCGGGCGTAGGGGAACGTACTCGTGAGGGTAACGACTTCTACCACGAAATGACCGACTCCAACGTTATCGATAAAGTATCCCTGGTGTATGGCCAGATGAACGAGCCGCCGGGAAACCGTCTGCGCGTTGCATTGACCGGTCTGACCATGGCGGAGAAATTCCGTGACGAAGGTCGTGACGTACTGCTGTTCGTCGATAATATCTATCGTTACACCCTGGCCGGTACGGAAGTATCCGCACTGCTGGGCCGTATGCCTTCCGCGGTAGGTTATCAGCCGACTCTGGCGGAAGAGATGGGCGTTCTGCAGGAACGTATCACCTCCACCAAAACCGGTTCTATCACCTCCGTACAGGCGGTATACGTACCGGCGGATGACTTGACTGACCCGTCTCCAGCCACCACCTTTGCGCACTTAGATGCAACCGTGGTACTGAGCCGTCAGATCGCATCCCTGGGTATCTACCCGGCCGTTGACCCGCTGGACTCCACCAGCCGTCAGCTGGATCCGCTGGTTGTTGGTCAGGAACACTACGACACCGCGCGTGGCGTTCAGTCCATCCTGCAGCGTTATCAGGAACTGAAAGACATCATCGCCATCCTCGGTATGGACGAACTGTCTGAAGAAGATAAACTGGTGGTAGCACGCGCGCGTAAAATTCAGCGCTTCCTGTCCCAGCCGTTCTTCGTGGCGGAAGTATTTACCGGTTCTCCGGGCAAATACGTCTCCCTGAAAGACACCATCCGTGGCTTTAAAGGCATCATGGAAGGCGAATACGATCACCTGCCGGAGCAGGCGTTCTACATGGTCGGTTCCATCGACGAAGCCGTGGAAAAAGCCAAAAAACTTTAAATGCGTATTATTCTGCTTGGCGCTCCGGGCGCGGGTAAAGGAACTCAGGCTCAGTTCATCATGGAGAAATATGGTATTCCGCAAATCTCCACTGGCGATATGCTGCGCGCCGCAGTGAAATCAGGCTCCGAGTTGGGCAAACAGGCGAAAGATATCATGGACGCCGGTAAACTGGTGACCGATGAACTGGTGATAAGAGCGTATCGCCCAGGAAGACTGCCGTAACGGTTTTCTGCTGGACGGTTTCCCCTGACGCGATGAAAGAAGCGGGTATTGGATTAGGAATTCGACGTACCGGACGAACTGATCGTTGATCGTATTGTGGAAGTGGAAGGCAAAGATGACGTCACCGGCGAAGATCTGACCACCCGTAAAGACGATCAGGAAGAGACCGTTCGCAAACGTCTTGGAATTCATCAGATGAGATTGGCTACTACCAGAAAGAAGCGGAAGCGGGCAACACCAAATACGCTAAAGTTGACGGTACGCAGGCCGTTGCCGACGTGCGGGAAAAAATCCTCGGTTAAATGTATTCTTATGACTCCTCCAGTATCAAAGTCCTGAAAGGGCTGGATGCGGTGCGTAAGCGCCCGGGTATGTATATCGGCGACACGGATGACGGCGGTCTGCACCACATGGTATTCGAGGTGGTAGATAACGCTATCGACGAAGCGCTCGCAGGTCACTGTAAAGATATCGTCGTGACTATTCACGCCGATAACTCCGTGTCCGTAACGGATGATGGCCGTGGCATTCCGACCGGGATTCACCCGGAAGAGGCGTCTCGGCGGCGGAAGTGATCATGACCGTTCTGCACGCGGGCGGTAAATTTGACGATAACTCCTATAAAGTCTCTGGTGGTCTGCACGGCGTGGGCGTCTCGGTAGTCAACGCTCTGCGCAAAAACTGGAACTGGTTATCCAGCGAGATGGCAAAATTCACCGTCAGATCTACGAGCACGGCGTGCCGCAGGCACCCCTGGCCGTCACTGGCGATACCGATAAAACCGGCACGATGGTACGTTTCTGGCCGAGCGAAACCTTCACCAACGTCACTTTTGAATATGAGATCCTGGCGAAACGCCTGCGTGAACTGTCATTCCTGAATTCTGGCGTTTCCATCCGCCTGCGCGACAAGCGCGATGGTAAGAAGATCATTTCTACGAAGGCGGCATCAAGGCGTTTGTTGAATATCTCAACAAGAATAAAACGCCGATCCACCCGAATATCTTCTACTTCTCCACCGAAAAAGACGGTATCGGTGTGGAAGTAGCGCTACAGTGGAACGACGGTTTCCAGGAAAACATCTACTGCTTTACCAACAACATTCCGCAGCGCGACGGCGGTACCCACCTGGCAGGCTTCCGTGCGGCGATGACCAACGCCTACATGGACAAAGAAGGCTACAGCAAAAAAGCTAAAGTCAGCGCCACTGGCGATGATGCCCGTGAAGGTCTGATTGCGGTGGTTTCCGTAAAAGTACCGGACCCGAAATTCTCCTCACAGACCAAAGATAAGCTGGTCTCTTCCGAGGTGAAATCGGCGGTAGAACAGCAGATGAACGAACTGCTGAGCGAATACCTGCTGGAAAACCCATCTGACGCGAAAATCGTCGTCGGCAAAATTATGACGCCGCGCGTGCGCGTGAAGCGGCGCGTCGCGCCCGTGAAATGACCCGTCGTAAAGGCGCGCTGGATTTAGCCGGTCTGCCGGGCAAACTGGCGGACTGCCAGGAACGCGACCCGGCGCTGTCCGAACTGTACCTGGTGGAAGGGGACTCCGCGGGCGGCTCTGCGAAGCAGGGCCGTAACCGCAAGAACCAGGCGATTCTGCCGCTGAAAGGTAAAATCCTCAACGTCGAGAAAGCGCGCTTCGACAAGATGCTCTCCTCTCAGGAAGTGGCGACTCTGATCACCGCGCTGGGCTGCGGTATTCGCGACGAGTACAACCCGGACAAGCTGCGCTATCACAGCATCATCATCATGACCGATGCGGACGTCGACGGCTCGCACATCCGTACGCTGCTGTTGACCTTCTTCTATCGTCAGATGCCGGAAATCGTTGAACGCGGCCACGTCTACATTGCCCAGCCGCCGCTGTACAAAGTCAAGAAAGGCAAGCAGGAACAGTACATCAAAGACGATGAAGCGATGGATCAGTTTTCCATCGCGCCCGGCGCTATCCGGCGAAGCGTTAGAAAAACTGGTCAATATAACGCCACGAAATGATTGGTCGTGGAGCGTCGCTTCCCGAAAGCGCTGCTCAAAGAGCTGGTGTATCAGAACTTGATGAGCAGACTGTAACGCGCTGGGTGAATGCGCTGATTACCGAGCTGAACGAGAAAGAGACGGCAGTCAGTGGAAGTTCGATGTTCATACTACGGAACAGAATCTGCGTTCGCGTGCGTACGCATTTATCCGTTGGATCGAGTTTGTGACCGGCGCGAATATCGTCGAGAAGCTGCTGATTGAAGAGGACGCGTTTATCGAACGCGGCGAGCGTCGCCTAACCAGCTTCGAGCAGGCGCTGGAGTGGTTGGTGAAAGAGTCACGTCGCGGTCTGGCTATCCAGCGTTATAAAGGTCTGGGTGAAATGAACCCGGATCAGCTGTGGGAAACCACCATGGACCCGGAAAGCCGCCGTATGCTGCGTGTGACCGTTAAAGATGCGATTGCTGCCGACCAGCTGTTCACCACGCATGGGTGATGCCGTTGAGCCGCGTCGTGCCTTTATCGAAGAGAACGCCCTGAAAGCGAATATCGATATTTAAATGGGTAACTCGTACTGGGCACCCAATGGGGTGACGAAGGTAAAGGAAAGATCGTCGATCTTCTGACTGAACGGGCTAAATATGTTGTACGCTACCAGGGCGGTCACAACGCAGGCCATACTCTCGTAATCAACGGTGAAAAAACCGTTCTCCATCTTATTCCATCAGGTATTCTTCGCGAGAATGTAACCAGCATCATCGGTAACGGTGTTGTCGAGCGCGCTGATGAAAGAGATGAAAGAACTGGAAGACCGTCCGTTCGTGAGCGTCTGAGCCTGTCTGATCCTTGATTATCACGCTGGATAACGCGCGTGAGAAAGCGCAAGCGATCGGCACCACCGGTCGTGGAATCGGGCCTGCTTATGAAGATAAAGTGGCACGTCGCGGTCTGCGTGTTGGTGACCTTTTCGACAAAGAAACCTTCGCTGAAAAACTGAAAGAAGTGATGGAATATCACAACTTCCAGTTGGTTAACTACTACAAAGCTGAAGCGGTTGATTACCAGAAAGTTCTGGATGATACGATTTGCCCTATGGTTGTTGACGTTTCGGACCTGCTCGACCAGGCGCGTCAGCGTGGCGATTTCGTCATGTTTGAAGGTGCGCAGGGTACCCTGCTGGATATCGACCACGGTACTTATCCGTACGTAACTTCTTCTAACACCACTGCAGGTGGCGTGGCGACCGGTTCCGGCCTGGGCCCGCGTTATGTTGATTACGTTCTGGGTATCCTCAAAGCTTACTCCACTCGTGTAGGTGCAGGTCCGTTCCCGACCGAAGGCGGTTCCCTGCAAGCAGGGTAACGAATACGGCGCCACTACCGGCCGTCGTCGTCGTACCGGCTGGCTGGACACCGTTGCCGTTCGTCGTGCGTACAGCTGAACTCCCTGTCTGGCTTCTGCCTGACCAAACTGGACGTGCTGGATGGCCTGAAAGAGGTGAAACTCTGCGTGGCTTATCGTAGGATGGCCGCGAAGTGACTACCACTCCCTGACGACTGGAAAGGTGTAGAGCCGATTTACGAAACTATGCCGGGCTGGGAATCCACCTTCGGCGTGAAAGACGTAGCGGTCTGCCGCAGGCGGCACTGAACTACATCAAGCGTATTGAAGAACTGACCGGCGTGCCGATTGATATTATTTCTACCGGCCCCGATCGTACTGAGACGATGATTCTGTAAATGGCCGAAAACAAACAGAAAGCGTTGGCGGCAGCACTGGGCCAAATTGAAAAGCAATTTGGTAAAGGCTCATCATGCGTCTGGGTGAAGACCGTTCTATGGATGTGGAAACTATCTCCACCGGTTCGCTTTCACTGGACATCGCACTCGGTGCGGGCGGTCTGCCGATGGGGCGTATCGTCGAAATTTACGGGCCGGAATCTTCCGGTAAAACGACCCTGACGCTGCAGGTGATTGCCGCTGCGCAGCGTGAAGGTAAAACCTGTGCGTTTATCGATGCGGAACACGCGCTTGACCCCGTTTACGCACGCAAGCTGGGCGTCGATATCGATAACCTGCTCTGTTCTCAGCCGGATACCGGCGAGCAGGCGCTGGAAATCTGTGACGCGCTGGCGCGTTCAGGCGCGGTGGACGTCATTGTGGTCGACTCCGTAGCGGCGCTAACGCCGAAAGCGGAAATCGAAGCGAAATCGGCGACTCTCACATGGGCCTCGCGGCGCGTATGATGAGCCAGGCGATGCGTAAGCTGGCGGGGAACCTGAAACAGTCCAACACGCTGTTGATTTTCATCAACCAGATCCGTATGAAGATTGGCGTGATGTTCGGTAACCCGGAAACCACCACCGGCGGTAACGCGCTGAAATTCTACGCCTCTGTTCGTCTTGATATCCGTCGTATTGGCGCGGTGAAAGAGGCGATAATGTCGTGGGTAGCGAAACGCGTGTGAAAGTGGTGAAAAACAAAATCGCCGCGCCGTTTAAGCAGGCCGAGTTCCAGATCCTCTACGGTGAAGGCATCAACTTCTATGGCGAACTGGTTGACCTGGGCGTGAAAGAGAAGCTGATCGAGAAAGCGGGCGCATGGTACAGCTACAACGGCGAGAAGATTGGCCAGGGTAAAGCGAACGCGACTACCTGGCTGAAAGAGAACCCGGCGACAGCGAAAGAGATCGAGAAAAGGGTTCGTGAATTACTGTCCACGCCCGATTTCGCGATAA
>11
ATTGAACGCTGGCGGCAGGCCTAACACATGCAAGTCGAACGGTGAAGAGCTTGCCTTTGCTGACGAGTGGCGGACGGGTGAGTAATGTCTGGGAAACTGCCTGATGGAGGGGGATAACTACTGGAAACGGTGGCTAATACCGCATAACACCAAAGAGGGGGAGGCCTCTTGCCATCAGATGTGCCCAGATGGGATTAGCTTGTTGGTGAGGTAACGGCTCACCAAGGCGACGATCCCTAGCTGGTCTGAGAGGATGACCAGCCACACTGGAACTGAGACACGGTCCAGACTCCTACGGGAGGCAGCAGTGGGGAATATTGCACAATGGGCGCAAGCCTGATGCAGCCATGCCGCGTGTATGAAGAAGGCCTTCGGGTTGTAAAGTACTTTCAGCGGGGAGGAAATTGACGTTACCCGCAGAAGAAGCACCGGCTAACTCCGTGCCAGCAGCCGCGGTAATACGGAGGGTGCAAGCGTTAATCGGAATTACTGGGCGTAAAGCGCACGCAGGCGGTCTGTCAAGTCGGATGTGAAATCCCCGGGCTCAACCTGGGAACTGCATTCGAACTGGCAGGCTTGAGTCTTGTAGAGGGGGTAGAATTCCAGGTGTAGCGGTAATGCGTAGAGATCTGGAGGAATACCGGTGGCGAGGCGGCCCCCTGGACAAAGACTGACGCTCAGGTGCGAAAGCGTGGGGAGCAAACAGGATTAGATACCCTGGTAGTCCACGCCGTAAACGATGTCTACTTGGAGGTTGGGGCTGGCTTCCGGAGCTAACGCGTTAAGTAGACCGCCTGGGGAGTACGGCCGCAAGGTTAAAATCAAATGAATTGACGGGGGCCCGCACAAGCGGTGGAGCATGTGGTTTAATTCGATGCAACGCGAAGAACCTTACCTGGTCTTGACATCCACGGAAGTTTTCAGAGATGAGAATGTGCCTTCGGGAACCGTGAGACAGGTGCTGCATGGCTGTCGTCAGCTCGTGTTGTGAAATGTTGGGTTAAGTCCCGCAACGAGCGCAACCCTTATCCTTTGTTGCCAGCGATTAGGTCGGGAACTCAAAGGAGACTGCCAGTGTAAACTGGAGGAAGGTAGGGATGACGTCAAGTCATCATGGCCCTTACGACCAGGGCTACACACGTGCTACAATGGCGCATACAAAGGAAGCGACCTCGCGAGAGCAAGCGGACCTCTAAAGTGCGTCGTAGTCCGGATTGGAGTCTGCAACTCGACTCCATGAAGTTGGAATCGCTAGTAATCGTGGATCAGAATGCCACGGTGAATACGTTCCCGGGCCTTGTACACACCGCCCGTCACACCATGGGAGTGGGTTGCAAAAGAAGTAGGTAGCTTAACCTGGGCGCTTACCACTTTGTGATTCATGACTGGGGTGAAGTCGTAACAAGGTAACCGTAGGATGGCTGGAAAGATTGTCCAGGTAATCGGCGCCGTGGTCGACGTCGAGTTCCCTCAGGATGCCGTACCACGCGTGTACGATGCCCTTGAGGTGCAGAATGGTCTGGTGCTGGAAGTAGCAGCAGCTTGGCGGCGGTATCGTGCGTACCATCGCGATGGGGTCTTCTGACGGTCTGCGTCGCGGTCTGGATGTAAAAGATCTCGAACACCCGATCGAAGTCCCGGTAGGTAAAGCCACGCTGGGTCGTATCATGAACGTCCTGGGCGAACCGGTCGACAAGGCGAGATCGGCGAAGAAGAGCGTTGGGCGATTCACCGCGCAGCACCTTCCTACGAAGAGTTGTCAAACGGAACTGCTGGAAACCGGTATCAAAGTTATCGACCTGATGTGTCCGTTCGCGAAGGGCGGTAAAGTCGGTCTGTTCGGTGGTGCGGGTGTAGGTAAAACCGTAAACATGATGGAGCTTATTCGTAACATCGCGATCGAGCACTCCGGTTACTCAGTGTTTGCGGGCGTAGGGGAACGTACTCGTGAGGGTAACGACTTCTACCACGAAATGACCGACTCCAACGTTATCGATAAAGTATCCCTGGTGTATGGCCAGATGAACGAGCCGCCGGGAAACCGTCTGCGCGTTGCACTGACCGGCCTGACCATGGCGGAGAAATTCCGTGACGAAGGTCGTGATGTACTGCTGTTCGTCGATAACATCTATCGTTACACCCTGGCCGGTACGGAAGTATCCGCACTGCTGGGCCGTATGCCTTCCGCAGTAGGTTACCAGCCGACTCTGGCGGAAGAGATGGGCGTTCTGCAGGAACGTATCACCTCCACCAAAACCGGTTCTATCACCTCCGTACAGGCGGTATACGTACCGGCGGATGACTTGACTGACCCGTCTCCAGCCACCACCTTTGCGCACTTAGATGCAACCGTGGTACTGAGCCGTCAGATCGCATCCCTGGGTATCTACCCGGCCGTTGACCCGCTGGACTCCACCAGCCGTCAGCTGGATCCGCTGGTTGTTGGTCAGGAACACTACGACACCGCGCGTGGCGTTCAGTCCATCCTGCAGCGTTATCAGGAACTGAAAGACATCATCGCCATCCTCGGTATGGATGAACTGTCTGAAGAAGATAAACTGGTGGTAGCACGCGCGCGTAAAATTCAGCGCTTCCTGTCCCAGCCGTTCTTCGTGGCGGAAGTATTTACCGGTTCTCCGGGCAAATACGTTTCCCTGAAAGACACCATCCGTGGCTTTAAAGGCATCATGGAAGGCGAATACGATCACCTGCCGGAGCAGGCGTTCTACATGGTCGGTTCCATCGACGAAGCCGTGGAAAAAGCCAAAAAACTTTAAATGCGTATTATTCTGCTTGGCGCTCCGGGCGCGGGTAAAGGAACTCAGGCTCAGTTCATCATGGAGAAATATGGTATTCCGCAAATCTCCACTGGCGATATGCTGCGCGCCGCAGTGAAATCAGGCTCCGAGTTGGGCAAACAGGCGAAAGATATCATGGACGCCGGTAAACTGGTGACCGATGAACTGGTGATAAGAGCGTATCGCCCAGGAAGACTGCCGTAACGGTTTTCTGCTGGACGGTTTCCCCTGACGCGATGAAAGAAGCGGGTATTGGATTAGGAATTCGACGTACCGGACGAACTGATCGTTGACCGTATTGTGGAAGTGGAAGGCAAAGATGACGTCACCGGCGAAGATCTGACGACCCGTAAAGACGATCAGGAAGAGACCGTTCGCAAACGTCTTGGAATTCATCAGATGAGATTGGCTACTACCAGAAAGAAGCGGAAGCGGGCAACACCAAATACGCTAAAGTTGACGGTACGCAGGCCGTTGCCGACGTGCGGGAAAAAATCCTCGGTTAAATGTATTCTTATGACTCCTCCAGTATCAAAGTCCTGAAAGGGCTGGATGCGGTGCGTAAGCGCCCGGGTATGTATATCGGCGACACGGATGACGGCGGTCTGCACCACATGGTATTCGAGGTGGTAGATAACGCTATCGACGAAGCGCTCGCGGGTCACTGTAAAGATATCGTCGTGACTATTCACGCCGATAACTCCGTGTCCGTAATGGATGATGGCCGTGGCATTCCGACCGGGATTCACCCGGAAGAGGCGTCTCGGCGGCGGAAGTGATCATGACCGTTCTGCACGCGGGCGGTAAATTTGACGATAACTCCTATAAAGTCTCCGGTGGTCTGCACGGGGTGGGCGTCTCGGTAGTCAACGCTCTGCGCAAAAACTGGAACTGGTTATCCAGCGAGATGGCAAAATTCACCGTCAGATTTACGAGCACGGCGTGCCGCAGGCACCCCTGGCCGTCACTGGCGATACCGATAAAACCGGCACGATGGTACGTTTCTGGCCGAGCGAAACCTTTACCAACGTCACTTTTGAATATGAGATCCTGGCGAAACGCCTGCGTGAACTGTCATTCCTGAACTCAGGCGTCTCCATCCGCCTGCGCGACAAGCGCGATGGCAAGAAGATCATTTCTACGAAGGCGGCATCAAGGCGTTTGTTGAATATCTCAACAAGAATAAAACGCCGATCCACCCGAATATCTTCTACTTCTCCACCGAAAAAGACGGTATCGGCGTGGAAGTAGCGCTGCAGTGGAACGACGGTTTCCAGGAAAACATCTACTGCTTTACCAACAACATTCCGCAGCGCGACGGCGGTACCCACCTGGCAGGCTTCCGTGCGGCGATGACCAACGCCTATATGGACAAAGAAGGTTACAGCAAAAAAGCTAAAGTCAGCGCTACCGGCGATGATGCCCGTGAAGGTCTGATTGCGGTGGTTTCCGTAAAAGTACCGGACCCGAAATTCTCCTCACAGACCAAAGATAAGCTGGTCTCTTCCGAGGTGAAATCGGCGGTAGAACAGCAGATGAACGAACTGCTGAGCGAATACCTGCTGGAAAACCCATCTGACGCGAAAATCGTCGTCGGCAAAATTATGACGCCGCGCGTGCGCGTGAAGCGGCGCGTCGCGCCCGTGAAATGACCCGTCGTAAAGGCGCGCTCGATTTAGCCGGTCTGCCGGGCAAACTGGCGGATTGTCAGGAACGCGACCCGGCGCTGTCCGAACTGTACCTGGTGGAAGGGGACTCCGCGGGCGGCTCTGCGAAGCAGGGGCGTAACCGCAAGAACCAGGCGATTCTGCCGCTGAAGGGTAAAATCCTCAACGTCGAGAAAGCGCGCTTCGACAAGATGCTCTCCTCTCAGGAAGTGGCGACGCTGATTACCGCGCTGGGCTGCGGTATTCGCGACGAGTACAACCCGGACAAGCTGCGCTATCACAGCATCATCATCATGACCGATGCGGACGTCGACGGCTCGCACATCCGTACGCTGCTGTTGACCTTCTTCTATCGTCAGATGCCGGAAATCGTTGAACGCGGCCACGTCTACATTGCCCAGCCGCCGCTGTACAAAGTCAAGAAAGGCAAGCAGGAACAGTACATCAAAGACGATGAAGCGATGGATCAGTTTTCCATCGCGCCCGGCGCTATCCGGCGAAGCGTTAGAAAAACTGGTCAATATAACGCCACGAAATGATTGGTCGTGGAGCGTCGCTTCCCGAAAGCGCTGCTCAAAGAGCTGGTGTATCAGAACTTGATGAGCAGACTGTAACGCGCTGGGTGAATGCGCTGATTACCGAGCTGAACGAGAAAGAGACGGCAGTCAGTGGAAGTTCGATGTTCATACTACGGAACAGAATCTGCGTTCGCGTGCGTACGCATTTATCCGTTGGATCGAGTTTGTGACCGGCGCGAATATCGTCGAGAAGCTGCTGATTGAAGAGGACGCGTTCATCGAACGCGGCGAGCGTCGCCTAACCAGCTTCGAGCAGGCGCTGGAGTGGCTGGTGAAAGAATCACGTCGCGGTCTGGCTATCCAGCGTTATAAAGGTCTGGGTGAAATGAACCCGGATCAGCTGTGGGAAACCACCATGGATCCGGAAAGCCGCCGTATGCTGCGCGTGACCGTCAAAGATGCAATTGCTGCCGACCAGCTGTTCACTACGCATGGGTGATGCCGTTGAGCCGCGTCGTGCCTTTATCGAAGAGAACGCCCTGAAAGCGAATATCGATATTTAAATGGGTAACTCGTACTGGGCACCCAATGGGGTGACGAAGGTAAAGGAAAGATCGTCGATCTTCTGACTGAACGGGCTAAATATGTTGTACGCTACCAGGGCGGTCACAACGCAGGCCATACTCTCGTAATCAACGGTGAAAAAACCGTTCTCCATCTTATTCCATCAGGTATTCTTCGCGAGAATGTAACCAGCATCATCGGTAACGGTGTTGTCGGCCGCGCTGATGAAAGAGATGAAAGAACTGGAAGACCGTCCGTTCGTGAGCGTCTGAGCCTGTCTGATCCTTGATTATCACGCTGGATAACGCGTGTGAGAAAGCGCAAGCGATCGGCACCACCGGTCGTGGAATCGGGCCTGCTTATGAAGATAAAGTGGCACGTCGCGGTCTGCGTGTTGGTGACCTTTTCGACAAAGAAACCTTCGCTGAAAAACTGAAAGAAGTGATGGAATATCACAACTTCCAGTTGGTTAACTACTACAAAGCTGAAGCGGTTGATTACCAGAAAGTTCTGGATGATACGATTTGCCCTATGGTTGTTGACGTTTCGGACCTGCTCGACCAGGCGCGTCAGCGTGGCGATTTCGTCATGTTTGAAGGTGCGCAGGGTACCCTGCTGGATATCGACCACGGTACTTATCCGTACGTAACTTCTTCTAACACCACTGCAGGTGGCGTAGCGACCGGTTCCGGCCTGGGCCCGCGTTATGTTGATTACGTTCTGGGTATCCTCAAGGCTTACTCCACTCGTGTAGGTGCAGGTCCGTTCCCGACTGAGGGCGGTTCCCTGCAAGCAGGGTAACGAATATGGCGCTACTACCGGCCGTCGTCGTCGTACCGGCTGGCTGGACACCGTTGCCGTTCGTCGTGCGTACAGCTGAACTCCCTGTCTGGCTTCTGCCTGACCAAACTGGACGTGCTGGATGGCCTGAAAGAGGTGAAACTCTGCGTGGCTTACCGTAGGATGGTCGCGAAGTGACTACCACTCCCTGACGACTGGAAAGGTGTAGAGCCGATTTACGAAACCATGCCGGGCTGGGAATCCACCTTCGGCGTGAAAGACGTAGCGGCCTGCCGCAGGCGGCGCTGAACTACATCAAGCGTATTGAAGAACTGACCGGCGTGCCGATTGATATTATTTCTACCGGCCCCGATCGTACTGAGACGATGATTCTGTAAATGGCCGAAAACAAACAGAAAGCGTTGGCGGCAGCACTGGGCCAAATTGAAAAGCAATTTGGTAAAGGCTCATCATGCGTCTGGGTGAAGACCGTTCTATGGATGTGGAAACTATCTCCACCGGTTCGCTTTCACTGGACATCGCACTCGGTGCGGGCGGTCTGCCGATGGGGCGTATCGTCGAAATTTACGGGCCGGAATCTTCCGGTAAAACGACCCTGACGCTGCAGGTGATTGCCGCTGCGCAGCGTGAAGGTAAAACCTGTGCGTTTATCGATGCGGAACACGCGCTTGACCCTGTTTACGCACGCAAGCTGGGCGTCGATATCGATAACCTGCTCTGCTCTCAGCCGGATACCGGCGAGCAGGCGCTGGAAATCTGTGACGCGCTGGCGCGTTCAGGCGCGGTGGACGTCATTGTGGTCGACTCCGTAGCGGCGCTAACGCCGAAAGCGGAAATCGAAGCGAAATTGGCGACTCTCACATGGGCCTCGCGGCGCGTATGATGAGCCAGGCGATGCGTAAGCTGGCGGGGAACCTGAAACAGTCCAACACGCTGTTGATTTTCATCAACCAGATCCGTATGAAGATTGGCGTGATGTTCGGTAACCCGGAAACCACCACCGGCGGTAACGCGCTGAAATTCTACGCCTCTGTTCGTCTTGATATCCGTCGTATTGGCGCGGTGAAAGAGGCGATAATGTCGTGGGTAGCGAAACGCGTGTGAAAGTGGTGAAAAACAAAATCGCCGCGCCGTTTAAGCAGGCCGAGTTCCAGATCCTCTACGGCGAAGGCATCAACTTCTATGGCGAACTGGTTGACCTGGGCGTGAAAGAGAAGCTGATCGAGAAAGCGGGCGCATGGTACAGCTACAACGGCGAGAAGATTGGCCAGGGTAAAGCGAACGCGACTACCTGGCTGAAAGAGAACCCGGCGACAGCGAAAGAGATCGAGAAAAGGGTTCGTGAATTACTGTCCACGCCCGATTTCGCGATAA
>12
ATTGAACGCTGGCGGCAGGCCTAACACATGCAAGTCGAACGGTGAAGAGCTTGCCTTTGCTGACGAGTGGCGGACGGGTGAGTAATGTCTGGGAAACTGCCTGATGGAGGGGGATAACTACTGGAAACGGTGGCTAATACCGCATAACACCAAAGAGGGGGAGGCCTCTTGCCATCAGATGTGCCCAGATGGGATTAGCTTGTTGGTGAGGTAACGGCTCACCAAGGCGACGATCCCTAGCTGGTCTGAGAGGATGACCAGCCACACTGGAACTGAGACACGGTCCAGACTCCTACGGGAGGCAGCAGTGGGGAATATTGCACAATGGGCGCAAGCCTGATGCAGCCATGCCGCGTGTATGAAGAAGGCCTTCGGGTTGTAAAGTACTTTCAGCGGGGAGGAAATTGACGTTACCCGCAGAAGAAGCACCGGCTAACTCCGTGCCAGCAGCCGCGGTAATACGGAGGGTGCAAGCGTTAATCGGAATTACTGGGCGTAAAGCGCACGCAGGCGGTCTGTCAAGTCGGATGTGAAATCCCCGGGCTCAACCTGGGAACTGCATTCGAACTGGCAGGCTTGAGTCTTGTAGAGGGGGTAGAATTCCAGGTGTAGCGGTAATGCGTAGAGATCTGGAGGAATACCGGTGGCGAGGCGGCCCCCTGGACAAAGACTGACGCTCAGGTGCGAAAGCGTGGGGAGCAAACAGGATTAGATACCCTGGTAGTCCACGCCGTAAACGATGTCTACTTGGAGGTTGGGGCTGGCTTCCGGAGCTAACGCGTTAAGTAGACCGCCTGGGGAGTACGGCCGCAAGGTTAAAATCAAATGAATTGACGGGGGCCCGCACAAGCGGTGGAGCATGTGGTTTAATTCGATGCAACGCGAAGAACCTTACCTGGTCTTGACATCCACAGAACTTTCCAGAGATGGATTGGTGCCTTCGGGAACTGTGAGACAGGTGCTGCATGGCTGTCGTCAGCTCGTGTTGTGAAATGTTGGGTTAAGTCCCGCAACGAGCGCAACCCTTATCCTTTGTTGCCAGCGATTAGGTCGGGAACTCAAAGGAGACTGCCAGTGTAAACTGGAGGAAGGTGGGGATGACGTCAAGTCATCATGGCCCTTACGACCAGGGCTACACACGTGCTACAATGGCGCATACAAAGGAAGCGACCTCGCGAGAGCAAGCGGACCTCTAAAGTGCGTCGTAGTCCGGATTGGAGTCTGCAACTCGACTCCATGAAGTCGGAATCGCTAGTAATCGTGGATCAGAATGCCACGGTGAATACGTTCCCGGGCCTTGTACACACCGCCCGTCACACCATGGGAGTGGGTTGCAAAAGAAGTAGGTAGCTTAACCTGGGCGCTTACCACTTTGTGATTCATGACTGGGGTGAAGTCGTAACAAGGTAACCGTAGGATGGCTGGAAAGATTGTCCAGGTAATCGGCGCCGTGGTCGACGTCGAGTTCCCTCAGGATGCCGTACCACGCGTGTACGATGCCCTTGAGGTGCAGAATGGTCTGGTGCTGGAAGTAGCAGCAGCTTGGCGGCGGTATTGTGCGTACCATCGCGATGGGGTCTTCTGACGGTCTGCGTCGCGGTCTGGATGTAAAAGATCTCGAACACCCGATCGAAGTCCCGGTAGGTAAAGCTACGCTGGGTCGTATCATGAACGTCCTGGGCGAACCGGTCGACAAGGCGAGATCGGCGAAGAAGAGCGTTGGGCGATTCACCGCGCAGCGCCTTCCTACGAAGAGTTGTCAAACGGAACTGCTGGAAACCGGTATCAAAGTTATCGACCTGATGTGTCCGTTCGCGAAGGGCGGTAAAGTCGGTCTGTTCGGTGGTGCGGGTGTAGGTAAAACCGTAAACATGATGGAGCTTATCCGTAACATCGCGATCGAGCACTCCGGTTACTCAGTGTTTGCGGGCGTAGGGGAACGTACTCGTGAGGGTAACGACTTCTACCACGAAATGACCGACTCCAACGTTATCGATAAAGTATCCCTGGTGTATGGCCAGATGAACGAGCCGCCGGGAAACCGTCTGCGCGTTGCATTGACCGGTCTGACCATGGCGGAGAAATTCCGTGACGAAGGTCGTGACGTACTGCTGTTCGTCGATAACATCTATCGTTACACCCTGGCCGGTACGGAAGTATCCGCACTGCTGGGCCGTATGCCTTCCGCAGTAGGTTACCAGCCGACTCTGGCGGAAGAGATGGGCGTTCTGCAGGAACGTATCACCTCCACCAAAACCGGTTCTATCACCTCCGTACAGGCGGTATACGTACCGGCGGATGACTTGACTGACCCGTCTCCAGCCACCACCTTTGCGCACTTAGATGCAACCGTGGTACTGAGCCGTCAGATCGCATCCCTGGGTATCTACCCGGCCGTTGACCCGCTGGACTCCACCAGCCGTCAGCTGGATCCGCTGGTTGTTGGTCAGGAACACTACGACACCGCGCGTGGCGTTCAGTCCATCCTGCAGCGTTATCAGGAACTGAAAGACATCATCGCCATCCTCGGTATGGATGAACTGTCTGAAGAAGATAAACTGGTGGTAGCTCGCGCGCGTAAAATTCAGCGCTTCCTGTCCCAGCCGTTCTTCGTGGCGGAAGTATTTACCGGTTCTCCGGGCAAATACGTCTCCCTGAAAGACACCATCCGTGGCTTTAAAGGCATCATGGAAGGCGAATACGATCACCTGCCGGAGCAGGCGTTCTACATGGTCGGTTCCATCGACGAAGCCGTGGAAAAAGCCAAAAAACTTTAAATGCGTATTATTCTGCTTGGCGCTCCGGGCGCGGGTAAAGGAACTCAGGCTCAGTTCATCATGGAGAAATATGGTATTCCGCAAATCTCCACTGGCGATATGCTGCGCGCCGCAGTGAAATCAGGCTCCGAGTTGGGCAAACAGGCGAAAGATATCATGGACGCCGGTAAACTGGTGACCGATGAACTGGTGATAAGAGCGTATCGCCCAGGAAGACTGCCGTAACGGTTTTCTGCTGGACGGTTTCCCCTGACGCGATGAAAGAAGCGGGTATTGGATTAGGAATTCGACGTACCGGACGAACTGATCGTTGACCGTATTGTGGAAGTGGAAGGCAAAGATGACGTCACCGGCGAAGATCTGACCACCCGTAAAGACGATCAGGAAGAGACCGTTCGCAAACGTCTTGGAATTCATCAGATGAGATTGGCTACTACCAGAAAGAAGCGGAAGCGGGCAACACCAAATACGCTAAAGTTGACGGTACGCAGGCCGTTGCCGACGTGCGGGAAAAAATCCTCGGTTAAATGTATTCTTATGACTCCTCCAGTATCAAAGTCCTGAAAGGGCTGGATGCGGTGCGTAAGCGCCCGGGTATGTATATCGGCGACACGGATGACGGCGGTCTGCACCACATGGTATTCGAGGTGGTAGATAACGCTATCGACGAAGCGCTCGCAGGTCACTGTAAAGATATCGTCGTGACTATTCACGCCGATAACTCCGTGTCCGTAACGGATGATGGCCGTGGCATTCCGACCGGGATTCACCCGGAAGAGGCGTCTCGGCGGCGGAAGTGATCATGACCGTTCTGCACGCGGGCGGTAAATTTGACGATAACTCCTATAAAGTCTCCGGCGGTCTGCACGGCGTGGGCGTCTCGGTAGTCAACGCTCTGCGCAAAAACTGGAACTGGTTATCCAGCGAGATGGCAAAATTCACCGTCAGATCTACGAGCACGGCGTGCCGCAGGCACCCCTGGCCGTCACTGGCGATACCGATAAAACCGGCACGATGGTACGTTTCTGGCCGAGCGAAACCTTCACCAACGTCACTTTTGAATATGAGATCCTGGCGAAACGCCTGCGTGAACTGTCATTCCTGAACTCAGGCGTCTCCATCCGCCTGCGCGACAAGCGCGATGGCAAGAAGATCATTTCTACGAAGGCGGCATCAAGGCGTTTGTTGAATATCTGAACAAGAATAAAACGCCGATCCACCCGAATATCTTCTATTTCTCCACCGAAAAAGACGGTATCGGCGTGGAAGTAGCGCTGCAGTGGAACGATGGTTTCCAGGAAAACATCTACTGCTTTACCAACAACATTCCGCAGCGCGACGGCGGTACTCACCTTGCAGGCTTCCGTGCGGCGATGACCAACGCCTACATGGACAAAGAAGGCTACAGCAAAAAAGCCAAAGTCAGCGCCACCGGCGACGATGCCCGTGAAGGTCTGATTGCGGTGGTTTCCGTAAAAGTACCGGATCCGAAATTCTCCTCACAGACCAAAGATAAGCTGGTCTCTTCCGAGGTGAAATCGGCGGTAGAACAGCAGATGAACGAACTGCTGAGCGAATACCTGCTGGAAAACCCATCTGACGCGAAAATCGTCGTCGGCAAAATTATGACGCCGCGCGTGCGCGTGAAGCGGCGCGTCGCGCCCGTGAAATGACCCGTCGTAAAGGCGCGCTCGATTTAGCCGGTCTGCCGGGCAAACTGGCGGACTGTCAGGAACGCGACCCGGCGCTGTCCGAACTGTACCTGGTGGAAGGGGACTCCGCGGGCGGCTCTGCGAAGCAGGGGCGTAACCGCAAGAACCAGGCGATTCTGCCGCTGAAAGGTAAAATCCTTAACGTCGAGAAAGCGCGCTTCGACAAGATGCTTTCCTCCCAGGAAGTGGCGACGCTGATCACCGCGCTGGGCTGCGGTATTCGCGACGAGTACAACCCGGACAAGCTGCGCTATCACAGCATCATCATCATGACCGATGCGGACGTCGACGGCTCGCACATCCGTACGCTGCTGTTGACCTTCTTCTATCGTCAGATGCCGGAAATTGTCGAGCGTGGCCACGTCTACATTGCGCAGCCGCCGCTGTACAAAGTGAAGAAAGGTAAGCAGGAACAGTACATTAAAGACGACGAAGCGATGGATCAGTTTTCCATCGCGCCCGGCGCTATCCGGCGAAGCGTTAGAAAAACTGGTCAATATAACGCCACGAAATGATTGGTCGTGGAGCGTCGCTTCCCGAAAGCGCTGCTCAAAGAGCTGGTGTATCAGAACTTGATGAGCAGACTGTAACGCGCTGGGTGAATGCGCTGATTACCGAGCTGAACGAGAAAGAGACGGCAGTCAGTGGAAGTTCGATGTTCATACTACGGAACAGAATCTGCGTTCGCGTGCGTACGCATTTATCCGTTGGATCGAGTTTGTGACCGGCGCGAATATCGTCGAGAAGCTGCTGATTGAAGAGGACGCGTTTATCGAACGCGGCGAGCGTCGCCTAACCAGCTTCGAGCAGGCGCTGGAGTGGCTGGTGAAAGAATCACGTCGCGGTCTGGCTATCCAGCGTTATAAAGGTCTGGGTGAAATGAACCCGGATCAGCTGTGGGAAACCACCATGGACCCGGAAAGCCGCCGTATGCTGCGCGTGACCGTCAAAGATGCAATTGCTGCCGACCAGCTGTTCACTACGCATGGGTGATGCCGTTGAGCCGCGTCGTGCCTTTATCGAGGAGAACGCCCTGAAAGCGAATATCGATATTTAAATGGGTAACTCGTACTGGGCACCCAATGGGGTGACGAAGGTAAAGGAAAGATCGTCGATCTTCTGACTGAACGGGCTAAATATGTTGTACGCTACCAGGGCGGTCACAACGCAGGCCATACTCTCGTAATCAACGGTGAAAAAACCGTTCTCCATCTTATTCCATCAGGTATTCTTCGCGAGAATGTAACCAGCATCATCGGTAACGGTGTTGTCGAGCGCGCTGATGAAAGAGATGAAAGAACTGGAAGACCGTCCGTTCGTGAGCGTCTGAGCCTGTCTGATCCTTGATTATCACGCTGGATAACGCGCGTGAGAAAGCGCAAGCGATCGGCACCACCGGGCGTGGAATCGGGCCTGCTTATGAAGATAAAGTGGCACGTCGCGGTCTGCGTGTTGGTGACCTTTTCGACAAAGAAACCTTCGCTGAAAAACTGAAAGAAGTGATGGAATATCACAACTTCCAGTTGGTTAACTACTACAAAGCTGAAGCGGTTGATTACCAGAAAGTTCTGGATGATACGATTTGCCCTATGGTTGTTGACGTTTCGGACCTGCTCGACCAGGCGCGTCAGCGTGGCGATTTCGTCATGTTTGAAGGTGCGCAGGGTACCCTGCTGGATATCGACCACGGTACTTATCCGTACGTAACTTCTTCTAACACCACTGCAGGTGGCGTGGCGACCGGTTCCGGCCTGGGCCCGCGTTATGTTGATTACGTTCTGGGTATCCTCAAAGCTTACTCCACTCGCGTAGGTGCGGGTCCGTTCCCGACCGAAGGCGGTTCCCTGCAAGCAGGGTAACGAATATGGCGCTACTACCGGCCGTCGTCGTCGTACCGGCTGGCTGGACACCGTTGCCGTTCGTCGTGCGTACAGCTGAACTCCCTGTCTGGCTTCTGCCTGACCAAACTGGACGTGCTGGATGGCCTGAAAGAGGTGAAACTCTGCGTGGCTTACCGTAGGATGGTCGCGAAGTGACTACCACTCCCTGACGACTGGAAAGGTGTAGAGCCGATTTACGAAACCATGCCGGGCTGGGAATCCACCTTCGGCGTGAAAGACGTAGCGGTCTGCCGCAGGCGGCGCTGAACTACATCAAGCGTATTGAAGAACTGACCGGCGTGCCGATTGATATTATTTCTACCGGCCCCGATCGTACTGAGACGATGATTCTGTAAATGGCCGAAAACAAACAGAAAGCGTTGGCGGCAGCACTGGGCCAAATTGAAAAGCAATTTGGTAAAGGCTCATCATGCGTCTGGGTGAAGACCGTTCTATGGATGTGGAAACTATCTCCACCGGTTCGCTTTCACTGGACATCGCACTCGGTGCGGGCGGTCTGCCGATGGGGCGTATCGTCGAAATTTACGGGCCGGAATCTTCCGGTAAAACGACCCTGACGCTGCAGGTGATTGCCGCTGCGCAGCGTGAAGGTAAAACCTGTGCGTTTATCGATGCGGAACACGCGCTTGACCCTGTTTACGCACGCAAGCTGGGCGTCGATATCGATAACCTGCTCTGCTCTCAGCCGGATACCGGCGAGCAGGCGCTGGAAATCTGTGACGCGCTGGCGCGTTCAGGCGCGGTGGACGTCATTGTGGTCGACTCCGTAGCGGCGCTAACGCCGAAAGCGGAAATCGAAGCGAAATCGGCGACTCTCACATGGGCCTCGCGGCGCGTATGATGAGCCAGGCGATGCGTAAGCTGGCGGGGAACCTGAAACAGTCCAACACGCTGTTGATTTTCATCAACCAGATCCGTATGAAGATTGGCGTGATGTTCGGTAACCCGGAAACCACCACCGGCGGTAACGCGCTGAAATTCTACGCCTCTGTTCGTCTTGATATCCGTCGTATTGGCGCGGTGAAAGAGGCGATAATGTCGTGGGTAGCGAAACGCGTGTGAAAGTGGTGAAAAACAAAATCGCCGCGCCGTTTAAGCAGGCCGAGTTCCAGATCCTCTACGGTGAAGGCATCAACTTCTATGGCGAACTGGTTGACCTGGGCGTGAAAGAGAAGCTGATCGAGAAAGCGGGCGCATGGTACAGCTACAACGGCGAGAAGATTGGCCAGGGTAAAGCGAACGCGACTACCTGGCTGAAAGAGAACCCGGCGACAGCGAAAGAGATCGAGAAAAGGGTTCGTGAATTACTGTCCACGCCCGATTTCGCGATAA
>13
ATTGAACGCTGGCGGCAGGCCTAACACATGCAAGTCGAACGGTGAAGAGCTTGCCTTTGCTGACGAGTGGCGGACGGGTGAGTAATGTCTGGGAAACTGCCCGGTGGAGGGGGATAACTACTGGAAACGGTAGCTAATACCGCATAACACCAAAGAGGGGGAGGCCTCTTGCCACCGGATGTGCCCAGATGGGATTAGCTTGTTGGTGAGGTAACGGCTCACCAAGGCGACGATCCCTAGCTGGTCTGAGAGGATGACCAGCCACACTGGAACTGAGACACGGTCCAGACTCCTACGGGAGGCAGCAGTGGGGAATATTGCACAATGGGCGCAAGCCTGATGCAGCCATGCCGCGTGTATGAAGAAGGCCTTCGGGTTGTAAAGTACTTTCAGCGGGGAGGACATTGACGTTACCCGCAGAAGAAGCACCGGCTAACTCCGTGCCAGCAGCCGCGGTAATACGGAGGGTGCAAGCGTTAATCGGAATTACTGGGCGTAAAGCGCACGCAGGCGGTCTGTCAAGTCGGATGTGAAATCCCCGGGCTCAACCTGGGAACTGCATTCGAACTGGCAGGCTTGAGTCTCGTAGAGGGGGGGGAATTCCAGGTGTAGCGGTAATGCGTAGAGATCTGGAGGAATACCGGTGGCGAGGCGGCCCCCTGGACGAAGACTGACGCTCAGGTGCGAAAGCGTGGGGAGCAAACAGGATTAGATACCCTGGTAGTCCACGCCGTAAACGATGTCTACTTGGAGGTTGGGGCTGGCTTCCGGAGCTAACGCGTTAAGTAGACCGCCTGGGGAGTACGGCCGCAAGGTTAAAATCAAATGAATTGACGGGGGCCCGCACAAGCGGTGGAGCATGTGGTTTAATTCGATGCAACGCGAAGAACCTTACCTGGTCTTGACATCCAGAGAACTTTCCAGAGATGGATTGGTGCCTTCGGGAACTCTGAGACAGGTGCTGCATGGCTGTCGTCAGCTCGTGTTGTGAAATGTTGGGTTAAGTCCCGCAACGAGCGCAACCCTTATCCTTTGTTGCCAGCGGTCCGGCCGGGAACTCAAAGGAGACTGCCAGTGTAAACTGGAGGAAGGTGGGGATGACGTCAAGTCATCATGGCCCTTACGACCAGGGCTACACACGTGCTACAATGGCATATACAAAGGAAGCGACCTCGCGAGAGCAAGCGGACCTCTAAAGTATGTCGTAGTCCGGATTGGAGTCTGCAACTCGACTCCATGAAGTCGGAATCGCTAGTAATCGTGGATCAGAATGCCACGGTGAATACGTTCCCGGGCCTTGTACACACCGCCCGTCACACCATGGGAGTGGGTTGCAAAAGAAGTAGGTAGCTTAACCTGGGCGCTTACCACTTTGTGATTCATGACTGGGGTGAAGTCGTAACAAGGTAACCGTAGGATGGCTGGAAAAATTGTCCAGGTAATCGGCGCCGTAGTTGACGTCGAGTTCCCTCAGGATGCCGTACCGCGCGTGTACGACGCCCTTGAGGTACAGAATGGTCTGGTGCTGGAAGTAGCAGCAGCTCGGCGGCGGTATCGTACGTACCATCGCTATGGGTTCTTCCGACGGTCTGCGTCGTGGTCTGGAAGTGAAAGACCTCGAACACCCGATCGAAGTCCCGGTAGGTAAAGCAACGCTGGGTCGTATCATGAACGTACTGGGCGAACCAGTAGACAAGGCGACATCGGTGAAGAAGAACGCTGGGCTATCCACCGCGACGCGCCGTCCTATGAAGAGTTGTCTAACGGAACTGCTGGAAACCGGCATCAAAGTTATCGACCTGATGTGTCCGTTCGCCAAGGGCGGTAAAGTCGGTCTGTTCGGTGGTGCAGGCGTAGGTAAAACCGTAAACATGATGGAGCTGATCCGTAACATCGCGATCGAGCACTCCGGTTACTCCGTGTTTGCGGGCGTGGGTGAACGTACTCGTGAGGGTAACGACTTCTACCACGAAATGACCGACTCCAACGTTATCGACAAAGTATCCCTGGTATACGGCCAGATGAACGAGCCGCCGGGAAACCGTCTGCGCGTGGCGCTGACCGGTCTGACCATGGCGGAAAAATTCCGTGACGAAGGTCGTGACGTTCTGCTGTTCGTCGACAACATCTACCGTTACACCCTGGCCGGTACGGAAGTATCCGCACTGCTGGGTCGTATGCCTTCCTCGGTAGGTTATCAGCCGACCCTGGCGGAGGAGATGGGCGTTCTGCAGGAACGTATTACCTCCACCAAAACCGGTTCTATCACCTCCGTACAGGCGGTATACGTACCGGCGGATGACCTGACTGACCCGTCTCCGGCAACCACCTTTGCGCACCTTGACGCTACCGTGGTACTGAGCCGTCAGATCGCCTCTCTGGGTATCTACCCGGCCGTTGACCCGCTGGACTCCACCAGCCGTCAGCTGGACCCGCTGGTGGTAGGTCAGGAACACTACGACACCGCGCGTGGCGTACAGTCTATCCTGCAGCGTTACCAGGAACTGAAAGACATCATCGCCATCCTCGGTATGGATGAACTGTCTGAAGAAGACAAACTGGTGGTAGCACGCGCGCGTAAGATTCAGCGCTTCCTGTCCCAGCCGTTCTTCGTAGCGGAAGTCTTTACCGGTTCTCCGGGTAAATACGTTGCGCTGAAAGACACCATCCGTGGCTTTAAAGGCATCATGGAAGGCGAATACGATCACCTGCCGGAGCAGGCGTTCTATATGGTCGGTTCCATCGACGAAGCCGTGGAAAAAGCCAAAAAACTTTAAATGCGTATCATTCTGCTTGGCGCTCCGGGCGCGGGTAAAGGAACTCAGGCTCAGTTCATCATGGAGAAGTATGGTATTCCGCAAATCTCCACCGGCGATATGCTGCGTGCCGCCGTCAAATCTGGCTCCGAGCTGGGTAAAAAAGCGAAAGATATTATGGACGCCGGTAAGCTGGTGACCGATGAGCTGGTGATAAGAGCGTATCGCTCAGGAAGATTGCCGTAATGGTTTCCTGTTAGACGGCTTCCCCTGACGCCATGAAAGAGGCGGGCATTGGATTATGAATTTGACGTACCGGATGAGCTGATCGTTGACCGTATTGTGGAAGTTGAAGGCAAAGATGATGTGACCGGCGAAGATCTGACCACCCGTAAAGACGACCAGGAAGAAACCGTGCGTAAGCGCCTTGGAATTCATCAGATGAGATTGGCTACTATCAGAAAGAAGCGGAAGCGGGTAACACCCAATACGCTAAAGTTGACGGCACCCAGGCCGTTGCCGACGTGCGGGAAAAAATCCTCGGTTAAATGTATTCCTATGACTCCTCCAGTATCAAAGTCCTGAAAGGACTCGATGCGGTGCGTAAGCGCCCGGGTATGTATATCGGCGACACGGATGACGGCGGTCTGCACCACATGGTATTTGAGGTGGTAGATAACGCTATCGACGAAGCGCTCGCGGGTCACTGTAAAGATATTATCGTCACCATTCACGCCGATAACTCCGTTTCCGTACAGGATGACGGACGCGGCATCCCGACCGGTATTCACCCGGAAGAGGGGTGTCGGCGGCGGAAGTGATCATGACCGTTCTGCACGCGGGCGGTAAATTCGACGATAACTCTTATAAAGTGTCCGGCGGTCTGCACGGCGTTGGCGTTTCCGTAGTAAACGCCCTGCGCAGAAACTGGAACTGGTTATCCAGCGCGATAACAAAATTCACCGTCAGATCTACGTGCATGGCGTGCCGCAGGCGCCGCTGGCCGTAACCGGCGACACCGACAAGACCGGTACGATGGTGCGTTTCTGGCCGAGCGAAACCTTCACCAACGTCACTTTTGAATATGAGATCCTGGCGAAGCGTCTGCGCGAGCTGTCCTTCCTTAACTCCGGCGTCTCTATCCGTCTTAAAGACAAGCGCGACGGTAAGAGGATCATTTCTACGAAGGCGGCATCAAGGCGTTCGTTGAGTATCTGAACAAGAACAAAACGCCGATCCACCCGAACATCTTCTACTTCTCCACGGAAAAAGACGGTATCGGCGTGGAAGTGGCATTGCAGTGGAACGATGGTTTCCAGGAAAACATCTACTGCTTTACCAACAACATTCCGCAGCGTGACGGCGGTACGCACCTGGCAGGCTTCCGTGCGGCGATGACCAATGCCTACATGGATAAAGAAGGCTACAGCAAAAAAGCCAAAGTCAGCGCCACCGGCGACGATGCCCGCGAAGGGCTGATCGCGGTGGTGTCCGTGAAGGTGCCGGATCCGAAATTCTCCTCCCAGACCAAAGACAAGCTGGTGTCGTCTGAGGTGAAATCGGCGGTGGAACAGCAGATGAACGAACTGCTGAGCGAATACCTGCTGGAGAACCCGTCCGACGCGAAAATTGTAGTCGGCAAGATTATGACGCGGCGCGCGCCCGTGAAGCGGCGCGTCGCGCCCGTGAAATGACCCGTCGTAAAGGCGCGCTGGACTTAGCCGGTCTGCCGGGCAAGCTGGCGGACTGTCAGGAACGCGATCCGGCGCTGTCCGAACTGTACCTTGTGGAAGGGGACTCCGCGGGCGGCTCTGCGAAGCAGGGGCGTAACCGCAAGAATCAGGCGATTCTGCCGCTGAAGGGGAAAATCCTCAACGTCGAGAAAGCGCGCTTCGACAAGATGCTCTCTTCTCAGGAAGTGGCGACGCTGATCACCGCGCTGGGCTGCGGCATCCGTGACGAGTACAACCCGGACAAACTGCGCTATCACAGCATCATCATCATGACCGATGCGGACGTCGACGGCTCGCACATCCGTACGCTGCTGTTGACCTTCTTCTACCGTCAGATGCCGGAAATCGTCGAGCGCGGGCACGTCTACATTGCCCAGCCGCCGCTGTACAAAGTGAAGAAAGGCAAGCAGGAACAGTACATTAAAGACGATGAAGCTATGGACCAGTTCTCCATCGCGCCCGGCGCTGTCTGGCGAAGCGTTAGAGAAGCTGGTTAGTACAACGCGGCGAAATGATTGGCCGTGGAGCGTCGTTTCCCGAAAGCGCTGCTGAAAGAGCTGGTTTATCAAGACGTGACGAGCAGAAAGTGACCCGTTGGGTGAACGCGCTGATCACCGAGCTGAACGAGAAAGAGACGGCAGCATGTGGAAATTCGATATTCAGCATGCGGAACAGAATCTGCGTTCGCGTGCGTACCCACCTACCCGCTGGATCGAGTTTGTCACCGGCGCGAATACCGTCGAGAAGCTGCTGATTGAAGAAGATGCGTTTATTGAACGCGGCGAGCGTCGTCTCGCCAGCTTCGAGCAGGCGCTGGACTGGCTGGTGAAGGAGTCCCGTCGCGGCCTCGCTATCCAGCGTTATAAAGGTCTGGGCGAGATGAACCCGGAACAGCTATGGGAAACCACGATGGACCCGGAAAGCCGTCGTATGCTGCGCGTTACCGTGAAAGATGCGATTGCCGCCGACCAGCTGTTCACCACGCATGGGCGACGCCGTGGAACCGCGTCGTGCGTTTATCGAAGAAAACGCCCTGAAAGCGAACATCGATATTTAAATGGGTAACTCGTACTGGGCACCCAATGGGGTGACGAAGGTAAAGGAAAGATCGTCGATCTTCTGACTGAACGGGCTAAATATGTTGTGCGCTACCAGGGTGGACACAACGCAGGCCATACTCTCGTAATCAACGGTGAAAAAACCGTCCTCCATCTTATTCCATCAGGCATTCTTCGCGAGAACGTAACCAGCATCATCGGTAACGGTGTTGTCTGCTGCGCTGATGAAAGAGATGAAAGGTCTGGAAGACCGTCCGTTCGTGAGCGTCTGAGCCTGTCTGATTCTTGATTATCACGCTCGATAACGCCCGTGAGAAAGCGCAAGCGATCGGCACCACAGGTCGCGGCATCGGGCCGGCTTATGAAGACAAAGTGGCGCGTCGCGGTCTGCGCGTCGGCGACCTGTTCGACAAAGCGACCTTCGCTGAAAAACTGAAAGAAGTGATGGAATATCACAACTTCCAGCTGGTTAACTTCTACAAAGTGGAAGCCGTTGACTACCAGAAAGTGCTGGATGATGTGATTTGCCCTATGGTTGTTGATGTTTCCGATCTGCTGGACCAGGCGCGCAAGCGTGGCGATTTCGTCATGTTTGAAGGCGCGCAGGGTACGCTGCTGGATATTGACCACGGTACGTATCCGTACGTGACCTCCTCGAACACCACCGCTGGCGGCGTGGCGACCGGCTCCGGCCTGGGGCCGCGTTATGTGGACTACGTTCTGGGGATCATCAAAGCGTACTCCACGCGCGTGGGCGCGGGTCCGTTCCCGACCGAGGGCGGTTCCCTGCAAGCAGGGTAACGAATACGGCGCCACCACCGGTCGTCGTCGTCGTACCGGCTGGCTGGACTCCGTCGCCGTGCGCCGTGCGTACAGATCAACTCTCTGTCTGGCTTCTGCCTGACCAAACTGGACGTGCTGGACGGTCTGAAAGAGGTGAAAATCTGTGTCGCCTACCGTAGGATGGCCGCGAAGTCACCACCACTCCCTGACGACTGGCAAGGTATTGAGCCGATCTACGAAACCATGCCGGGCTGGGAGTCCACCTTCGGCGTGAAAGACGTAGCGGTCTGCCGCAGGCGGCGCTGAACTACATCAAGCGTATCGAAGAACTGACCGGCGTGCCGATTGATATTATCTCTACCGGCCCGGATCGTACTGAAACCATGATTCTATAAATGGCCGAAAACAAACAGAAAGCGTTGGCGGCAGCACTGGGCCAGATCGAAAAGCAATTCGGTAAAGGCTCATCATGCGCCTGGGTGAAGACCGCTCCATGGATGTGGAAACCATCTCCACCGGTTCGCTTTCACTGGATATCGCCCTGGGCGCAGGCGGCCTGCCGATGGGCCGTATCGTTGAAATTTACGGTCCGGAATCATCCGGTAAAACTACGCTGACGTTACAGGTGATCGCCGCAGCGCAGCGCGAAGGTAAAACCTGCGCGTTTATCGATGCGGAACATGCGCTGGACCCTGTTTATGCGCGCAAGCTGGGCGTCGATATCGACAACCTGCTCTGCTCACAGCCGGATACCGGCGAGCAGGCGCTGGAAATCTGTGACGCGCTGGCGCGCTCCGGCGCCGTTGACGTTATCGTCGTCGACTCCGTTGCGGCGCTGACGCCGAAAGCGGAGATTGAAGCGAAATCGGCGACTCTCACATGGGCCTCGCGGCGCGTATGATGAGTCAGGCGATGCGTAAGCTGGCGGGTAACCTGAAGCAGTCCAATACGCTGCTGATCTTCATCAACCAGATCCGTATGAAAATCGGCGTTATGTTCGGTAACCCGGAAACCACTACCGGTGGTAACGCGCTGAAATTCTATGCCTCTGTTCGTCTGGACATCCGTCGTATCGGCGCGGTAAAAGAGGCGATAACGTGGTGGGTAGCGAAACCCGCGTGAAGGTGGTGAAGAACAAAATCGCCGCGCCGTTTAAACAGGCCGAGTTCCAGATCCTCTATGGTGAAGGGATCAACTTCTATGGCGAACTGGTTGACCTGGGCGTGAAAGAGAAGCTGATCGAGAAAGCGGGCGCATGGTACAGCTATAACGGCGAGAAAATTGGTCAGGGTAAAGCGAATGCCACTACCTGGCTGAAAGAGAACCCGGCTACCGCCAAAGAGATTGAGAAAAAGGTTCGCGAGCTGCTGCCCACGCCGGACTTCGTGATAA
>14
ATTGAACGCTGGCGGCAGGCCTAACACATGCAAGTCGAACGGTGAAGAGCTTGCCTTCGCTGACGAGTGGCGGACGGGTGAGTAATGTCTGGGAAACTGCCTGATGGAGGGGGATAACTACTGGAAACGGTAGCTAATACCGCATAACACCAAAGAGGGGGAGGCCTCTTGCCATCAGATGTGCCCAGATGGGATTAGCTTGTTGGTGGGGTAACGGCTCACCAAGGCGACGATCCCTAGCTGGTCTGAGAGGATGACCAGCCACACTGGAACTGAGACACGGTCCAGACTCCTACGGGAGGCAGCAGTGGGGAATATTGCACAATGGGCGCAAGCCTGATGCAGCCATGCCGCGTGTATGAAGAAGGCCTTCGGGTTGTAAAGTACTTTCAGCGGGGAGGAAATTGACGTTACCCGCAGAAGAAGCACCGGCTAACTCCGTGCCAGCAGCCGCGGTAATACGGAGGGTGCAAGCGTTAATCGGAATTACTGGGCGTAAAGCGCACGCAGGCGGTCTGTTAAGTCAGATGTGAAATCCCCGGGCTCAACCTGGGAACTGCATCTGAACTGGCAGGCTTGAGTCTCGTAGAGGGGGTAGAATTCCAGGTGTAGCGGTAATGCGTAGAGATCTGGAGGAATACCGGTGGCGAGGCGGCCCCCTGGACGAAGACTGACGCTCAGGTGCGAAAGCGTGGGGAGCAAACAGGATTAGATACCCTGGTAGTCCACGCCGTAAACGATGTCGACTTGGAGGTTGGGGCTGGCTTCCGGAGCTAACGCGTTAAGTCGACCGCCTGGGGAGTACGGCCGCAAGGTTAAAATCAAATGAATTGACGGGGGCCCGCACAAGCGGTGGAGCATGTGGTTTAATTCGATGCAACGCGAAGAACCTTACCTGGTCTTGACATCCACAGAACTTGGCAGAGATGCCTTGGTGCCTTCGGGAACTGTGAGACAGGTGCTGCATGGCTGTCGTCAGCTCGTGTTGTGAAATGTTGGGTTAAGTCCCGCAACGAGCGCAACCCTTATCCTTTGTTGCCAGCGGTTAGGCCGGGAACTCAAAGGAGACTGCCAGTGTAAACTGGAGGAAGGTGGGGATGACGTCAAGTCATCATGGCCCTTACGACCAGGGCTACACACGTGCTACAATGGCATATACAAAGGAAGCGACCTCGCGAGAGCAAGCGGACCTCTAAAGTATGTCGTAGTCCGGATTGGAGTCTGCAACTCGACTCCATGAAGTCGGAATCGCTAGTAATCGTGGATCAGAATGCCACGGTGAATACGTTCCCGGGCCTTGTACACACCGCCCGTCACACCATGGGAGTGGGTTGCAAAAGAAGTAGGTAGCTTAACCTGGGCGCTTACCACTTTGTGATTCATGACTGGGGTGAAGTCGTAACAAGGTAACCGTAGGATGGCTGGAAAAATTGTCCAGGTAATCGGCGCCGTAGTTGACGTCGAGTTCCCTCAGGATGCCGTACCGCGCGTGTACGACGCCCTTGAGGTGCAGAATGGTCTGGTGCTGGAAGTAGCAGCAGCTCGGTGGCGGTATCGTACGTACCATCGCCATGGGTTCTTCCGACGGCCTGCGTCGTGGTCTGGATGTGAAAGACCTTGAGCACCCGATCGAAGTCCCGGTAGGTAAAGCAACGCTGGGTCGTATCATGAACGTACTGGGCGAACCAGTAGATAAGGCGAGATCGGTGAAGAAGAGCGTTGGGCTATCCACCGTGCGGCACCGTCCTACGAAGAGTTGTCAAACGGAACTGCTGGAAACCGGTATCAAAGTTATCGACCTGATGTGTCCGTTCGCGAAGGGCGGTAAAGTGGGTCTGTTCGGTGGTGCGGGTGTAGGTAAAACCGTAAACATGATGGAGCTGATCCGTAACATCGCGATCGAACACTCCGGTTACTCCGTGTTTGCGGGCGTAGGTGAACGTACTCGTGAGGGTAACGACTTCTACCACGAAATGACCGACTCCAACGTTATCGACAAAGTATCCCTAGTTTACGGCCAGATGAACGAGCCGCCGGGAAACCGTCTGCGCGTTGCGCTGACCGGCCTGACCATGGCGGAGAAATTCCGTGACGAAGGTCGTGACGTTCTGCTGTTCGTCGACAACATCTACCGTTACACCCTGGCCGGTACGGAAGTATCCGCACTGCTGGGTCGTATGCCTTCAGCGGTAGGTTACCAGCCGACCCTGGCGGAAGAGATGGGTGTTTTGCAGGAACGTATCACCTCCACCAAAACCGGTTCTATCACATCCGTACAGGCGGTATACGTACCTGCGGATGACTTGACTGACCCGTCTCCAGCCACCACCTTTGCGCACCTTGACGCAACCGTGGTACTGAGCCGTCAGATCGCGTCTCTGGGTATCTACCCGGCCGTTGACCCGCTGGATTCCACCAGCCGTCAGCTGGACCCGCTGGTTGTTGGTCAGGAGCACTACGACACCGCGCGTGGCGTACAGTCTATCCTGCAACGTTACCAGGAACTGAAAGACATCATCGCCATCCTGGGTATGGATGAACTGTCTGAAGAAGACAAACTGGTGGTAGCTCGCGCACGTAAGATTCAGCGCTTCCTGTCCCAGCCGTTCTTCGTGGCAGAAGTATTTACCGGTTCTCCGGGTAAATACGTCTCCCTGAAAGACACCATCCGTGGCTTTAAAGGCATCATGGAAGGCGAATACGATCACCTGCCGGAGCAGGCGTTCTACATGGTCGGTTCCATCGACGAAGCCGTGGAAAAAGCCAAAAAACTTTAAATGCGTATCATTCTGCTTGGCGCTCCGGGCGCGGGTAAAGGAACTCAGGCTCAGTTCATCATGGAGAAATATGGTATTGTGCAAATCTCCACTGGCGACATGCTGCGTGCCGCCGTGAAATCTGGCTCCGAGCTGGGTAAACAAGCGAAAGACATCATGGACGCCGGCAAGCTGGTGACCGATGAGCTGGTGATAAGAGCGTATCGCGCAGGACGATTGCCGCAACGGTTTCCTGCTGGACGGCTTCCCCTGACGCCATGAAAGAAGCGGGCATTTGACTACGAATTCGACGTACCGGACGAGCTGATCGTTGACCGCATCGTGGAAGTGGAAGGCAAGGACGATGTGACCGGCGAAGAGCTGACCACCCGTAAAGACGATCAGGAAGAGACCGTTCGTAAGCGTCTTGGAATCCATCAGATGAGATTGGTTATTACCAGAAAGAAGCAGAAGCGGGTAACACTAAATACGCGAAAGTGGACGGTACTCAGGCCGTTGCCGATGTGCGTGAAAAAATCCTCGGTTAAATGTATTCTTATGACTCCTCCAGTATCAAAGTCCTGAAAGGGCTGGATGCGGTGCGTAAGCGCCCGGGTATGTATATCGGCGACACGGATGACGGCGGTCTGCACCACATGGTATTCGAGGTGGTAGATAACGCTATCGACGAAGCGCTCGCGGGTCACTGTAAAGACATTATCGTCACCATTCATGCCGATAACTCCGTATCCGTGCAGGATGACGGGCGTGGCATCCCGACCGGTATTCACCCGGAAGAGGCGTTTCTGCTGCGGAAGTGATCATGACCGTGCTGCACGCGGGCGGTAAATTTGACGATAACTCCTATAAAGTGTCCGGCGGTCTGCACGGCGTGGGTGTTTCCGTGGTTAACGCCCTGCCCAGAAACTGGAACTGGTTATCCAGCGCGATAACAAAATCCACCGTCAGATCTATGAGCATGGCGTACCGCAGGCGCCGCTGGCGGTGACTGGCGAAACTGATAAAACCGGTACGATGGTGCGTTTCTGGCCGAGCGAAACCTTCACCAACGTCACCTTTGAATACGAAATTCTGGCTAAGCGTCTGCGTGAGCTGTCCTTCCTGAACTCCGGCGTCTCTATTCGTCTGAAAGACAAGCGCGACGGCAAGAAGATCATTTCTACGAAGGCGGCATCAAAGCGTTTGTTGAGTACCTCAACAAGAACAAAACGCCGATCCACCCGAATATCTTCTACTTCTCCACCGAAAAAGACGGTATCGGCGTGGAAGTGGCATTGCAGTGGAACGACGGTTTCCAGGAAAACATCTACTGCTTTACCAACAACATTCCGCAGCGTGACGGCGGTACGCACCTTGCAGGCTTCCGTGCGGCGATGACCAACGCCTATATGGATAAAGAAGGCTACAGCAAGAAAGCCAAAGTCAGCGCCACCGGCGACGATGCGCGTGAAGGCCTGATTGCCGTGGTTTCCGTGAAGGTGCCGGACCCGAAATTCTCCTCCCAGACCAAAGATAAACTGGTCTCTTCCGAGGTGAAATCGGCGGTGGAACAGCAGATGAACGAGCTGCTGAGCGAATACCTGCTGGAAAACCCGTCCGACGCTAAAATCGTGGTCGGCAAAATTATGATGCGGCGCGTGCGCGTGAAGCCGCGCGTCGTGCGCGTGAAATGACGCGTCGTAAAGGCGCGCTGGATCTGGCGGGTCTGCCGGGTAAACTGGCGGATTGTCAGGAACGCGACCCGGCGCTGTCTGAACTGTACCTTGTGGAAGGGGACTCCGCGGGCGGCTCTGCTAAACAGGGTCGTAACCGCAAGAACCAGGCGATTCTGCCGCTGAAGGGTAAAATCCTCAACGTGGAGAAAGCGCGCTTCGACAAGATGCTCTCTTCCCAGGAAGTGGCGACGCTGATCACCGCACTGGGCTGCGGCATTCGTGACGAGTACAACCCGGATAAACTGCGCTATCACAGCATCATCATCATGACCGATGCGGACGTCGATGGCTCGCACATCCGTACGCTGCTGTTGACCTTCTTCTATCGTCAGATGCCGGAAATCGTCGAGCGCGGTCACGTCTACATTGCGCAGCCGCCGCTGTACAAAGTGAAGAAAGGCAAGCAGGAACAGTACATTAAAGACGATGAAGCGATGGATCAGTTCTCCATCGCTCCCGGCACTGGCGGGCGAAGCGTTAGAAAAATTGGTTATTACAACGCGACGAAATGATTGGCCGTGGAGCGTCGCTTCCCGAAAGCGCTGCTGAAAGAGCTGGTTTATCAGGACGCAACGAACAGGCTGTCACCCGTTGGGTGAACGCGCTGATTACCGAGCTGAACGAGAAAGAGACGGCAGCCAGTGGAAGTTTGACGTTCGCGACGCCGAACAGCAGCAGTGTTCGCGTGCGTACCCACCTATCCGCTGGATCGAGTTTGTTACCGGCGGCAATACCGTCGAGAAGCTGCTGATCGAAGACGATGCGTTCATTGAACGCGGTGAGCGCCGTCTTGCGAGCTTCGAGCAGGCGCTGGAGTGGCTGGTGAAAGAGTCCCGTCGTGGCCTGGCGATTCAGCGCTATAAAGGTCTGGGCGAGATGAACCCGGATCAGCTGTGGGAAACCACGATGGACCCGGAAAGCCGTCGTATGCTGCGCGTCACCGTGAAAGATGCGATTGCCGCCGACCAGCTGTTCACTACGCATGGGCGATGCCGTTGAACCGCGTCGCGCCTTTATCGAAGAGAACGCCCTGAAAGCAAACATCGATATCTAAATGGGTAACTCGTACTGGGCACCCAATGGGGTGACGAAGGTAAAGGAAAGATCGTCGATCTTCTGACTGAACGGGCTAAATATGTTGTACGCTACCAGGGCGGTCACAACGCAGGCCATACTCTCGTAATCAACGGTGAAAAAACCGTCCTCCATCTTATTCCATCAGGTATTCTTCGTGAGAATGTTACCAGCATCATCGGTAACGGCGTTGTCGGCTGCGCTGATGAAAGAGATGAAAGGACTGGAAGACCGTCTGTCCGTGAGCGCCTGAGCCTGTCTGATCCTTGATTATCACGCTGGATAACGCGCGTGAGAAAGCGCAAGCGATCGGCACCACCGGTCGTGGTATCGGCCCGGCTTATGAAGACAAAGTGGCTCGTCGCGGTCTGCGCGTTGGCGATCTGTTCGATAAAGCTACCTTCGCTGTAAAACTGAAAGAAGTGATGGAATATCACAACTTCCAGCTGGTGAACTTCTACAAAGTGGAAGCTGTTGACTACCAGAAAGTGCTGGATGATGTGATTTGCCCTATGGTTGTTGATGTTTCCGATCTGCTGGACCAGGCGCGTAAGCGTGGCGATTTCGTCATGTTCGAAGGCGCGCAGGGTACGCTGCTGGATATCGACCACGGTACTTATCCGTACGTTACCTCCTCTAACACCACTGCGGGTGGCGTAGCGACCGGTTCTGGCCTGGGGCCGCGTTATGTGGACTACGTTCTGGGTATCATCAAAGCTTACTCCACTCGCGTGGGCGCGGGTCCGTTCCCGACTGAGGGCGGTTCCGTGCAAGCAGGGTAACGAATACGGTGCCACCACCGGTCGTCGTCGTCGTACCGGCTGGCTGGACTCCGTTGCTGTGCGCCGTGCGTGCAGATCAACTCCTTGTCTGGCTTCTGCCTGACCAAACTGGACGTGCTGGACGGTCTGGAAGAGGTGAAAATCTGCGTGGCTTACCGTAGGATGGCCGTGAAGTGACCACCACACCCGGATGACTGGGAAGGCATCGAGCCGATCTACGAAACCATGCCGGGTTGGGAGTCCACCTTTGGCGTGAAGGACGCAGCGGCCTGCCGCAGGCGGCGCTGAACTACATCAAACGTATCGAAGAACTGACCGGCGTGCCGATTGATATTATTTCTACCGGCCCGGACCGTACTGAAACGATGATTCTATAAATGGCCGAAAACAAACAGAAAGCGTTGGCGGCAGCGCTGGGCCAGATCGAAAAACAATTCGGTAAAGGCTCATCATGCGCCTGGGTGAAGACCGTTCTATGGATGTGGAAACCATCTCTACCGGTTCGCTTTCTCTGGATATCGCGCTGGGCGCGGGTGGCCTGCCGATGGGGCGTATCGTAGAAATCTACGGGCCGGAATCCTCCGGTAAAACCACCCTGACGCTTCAGGTGATTGCCGCTGCACAGCGTGAAGGCAAAACCTGTGCGTTTATCGACGCCGAACATGCGCTGGACCCTATCTATGCCCGCAAACTGGGCGTCGATATCGACAACCTGCTGTGCTCCCAGCCGGACACCGGCGAGCAGGCGCTGGAAATCTGTGATGCGCTGGCGCGTTCAGGCGCTGTAGACGTTATCGTTGTTGACTCCGTGGCGGCGTTGACGCCGAAAGCGGAAATCGAAGTGAAATCGGCGACTCTCATATGGGCCTCGCGGCGCGTATGATGAGCCAGGCGATGCGTAAGCTGGCCGGTAACCTGAAACAGTCCAACACCCTGCTGATCTTCATCAACCAGATCCGTATGAAAATTGGCGTCATGTTCGGCAACCCGGAAACCACTACCGGGGGTAACGCGCTGAAATTCTACGCGTCCGTTCGTCTGGATATCCGCCGTATCGGCGCGGTGAAAGAGGCGAAAACGTCGTGGGTAGCGAAACCCGCGTGAAGGTTGTGAAGAACAAAATCGCCGCGCCGTTTAAACAGGCAGAGTTCCAGATCCTCTATGGCGAAGGCATTAACTTCTATGGCGAACTGGTTGACCTGGGCGTGAAAGAGAAGCTGATCGAGAAAGCCGGTGCATGGTACAGCTATAACGGCGAGAAAATCGGTCAGGGTAAAGCGAATGCCACTGCCTGGCTGAAAGAGAACCCGGCGACCGCCAAAGAGATCGAGAAAAAAGTGCGTGAGCTGCTGCCGACGCCAGACTTCGTGATAA
>15
ATTGAACGCTGGCGGCAGGCCTAACACATGCAAGTCGAACGGTAGAGAGCTTGCCTCGGGTGACGAGTGGCGGACGGGTGAGTAATGTCTGGGAAACTGCCTGATGGAGGGGGATAACTACTGGAAACGGTAGCTAATACCGCATAACACCAAAGTGGGGGAGGCCTCATGCCATCAGATGTGCCCAGATGGGATTAGCTAGTAGGTGGGGTAACGGCTCACCTAGGCGACGATCCCTAGCTGGTCTGAGAGGATGACCAGCCACACTGGAACTGAGACACGGTCCAGACTCCTACGGGAGGCAGCAGTGGGGAATATTGCACAATGGGCGCAAGCCTGATGCAGCCATGCCGCGTGTATGAAGAAGGCCTTCGGGTTGTAAAGTACTTTCAGCGAGGAGGAGATTGACGTTACTCGCAGAAGAAGCACCGGCTAACTCCGTGCCAGCAGCCGCGGTAATACGGAGGGTGCAAGCGTTAATCGGAATTACTGGGCGTAAAGCGCACGCAGGCGGTCTGTCAAGTCGGATGTGAAATCCCCGGGCTCAACCTGGGAACTGCATTCGAACTGGCAGGCTTGAGTCTCGTAGAGGGGGTAGAATTCCAGGTGTAGCGGTAATGCGTAGAGATCTGGAGGAATACCGGTGGCGAGGCGGCCCCCTGGACGAAGACTGACGCTCAGGTGCGAAAGCGTGGGGAGCAAACAGGATTAGATACCCTGGTAGTCCACGCCGTAAACGATGTCTATTTGGAGGTTGTGGATGGCTTCCGGAGCTAACGCGTTAAATAGACCGCCTGGGGAGTACGGCCGCAAGGTTAAAATCAAATGAATTGACGGGGGCCCGCACAAGCGGTGGAGCATGTGGTTTAATTCGATGCAACGCGAAGAACCTTACCTGGTCTTGACATCCACGGAATTTGGCAGAGATGCCTTAGTGCCTTCGGGAACCGTGAGACAGGTGCTGCATGGCTGTCGTCAGCTCGTGTTGTGAAATGTTGGGTTAAGTCCCGCAACGAGCGCAACCCTTATCCTTTGTTGCCAGCGGTTAGGCCGGGAACTCAAAGGAGACTGCCAGTGTAAACTGGAGGAAGGTGGGGATGACGTCAAGTCATCATGGCCCTTACGACCAGGGCTACACACGTGCTACAATGGCATATACAAAGGAAGCGACCTCGCGAGAGCAAGCGGACCTCTAAAGTATGTCGTAGTCCGGATTGGAGTCTGCAACTCGACTCCATGAAGTCGGAATCGCTAGTAATCGTGAATCAGAATGTCACGGTGAATACGTTCCCGGGCCTTGTACACACCGCCCGTCACACCATGGGAGTGGGTTGCAAAAGAAGTAGGTAGCTTAACCTGGGCGCTTACCACTTTGTGATTCATGACTGGGGTGAAGTCGTAACAAGGTAACCGTAGGATGGCTGGAAAAATTGTCCAGGTAATCGGCGCCGTAGTGGACGTCGAATTCCCTCAGGATGCCGTACCGCGCGTGTACGATGCTCTTGAGGTTCAGAATGGTCTGGTGCTGGAAGTAGCAGCAGCTCGGTGGTGGTATCGTACGTACCATCGCGATGGGTTCCTCCGACGGTCTGCGTCGCGGTCTGGTAGTAAACGACCTCGAACACCCGATCGAAGTCCCGGTAGGTAAAGCAACGCTGGGTCGTATCATGAACGTACTGGGTGAACCGGTCGACAAGGCGAAATCGGCGAAGAAGAGCGTTGGGCGATTCACCGCGCAGCGCCGTCCTATGAAGAGCTTTCCAACGGAACTGCTGGAAACCGGCATCAAAGTTATGGACCTGATTTGTCCGTTCGCGAAGGGCGGTAAAGTCGGTCTGTTCGGTGGTGCGGGCGTAGGTAAAACCGTAAACATGATGGAGCTGATTCGTAACATCGCGATCGAGCACTCCGGTTACTCTGTGTTTGCGGGCGTGGGTGAACGTACTCGTGAGGGTAACGACTTCTACCACGAAATGACCGACTCCAACGTTATCGATAAAGTATCCCTGGTGTATGGCCAGATGAACGAGCCGCCGGGAAACCGTCTGCGCGTTGCGCTGACCGGCCTGACCATGGCTGAGAAATTCCGTGACGAAGGTCGTGACGTTCTGCTGTTCGTCGACAACATCTATCGTTACACCCTGGCCGGTACAGAAGTATCCGCACTGCTGGGCCGTATGCCTTCAGCGGTAGGTTACCAGCCGACGCTGGCGGAAGAGATGGGCGTTCTGCAGGAACGTATCACCTCCACCAAAACCGGTTCTATCACCTCCGTTCAGGCGGTATACGTACCTGCGGATGACTTGACTGACCCGTCACCAGCAACCACCTTTGCGCACCTTGACGCAACCGTGGTACTGAGCCGTCAGATCGCGTCCCTGGGTATCTACCCGGCCGTTGACCCGCTGGATTCCACCAGCCGTCAGCTGGATCCGCTGGTTGTTGGTCAGGAACACTACGACACCGCGCGTGGCGTTCAGTCCATCCTGCAGCGTTATCAGGAACTGAAAGACATTATCGCCATCCTGGGTATGGATGAACTGTCTGAAGAAGATAAACTGGTGGTAGCACGCGCGCGTAAGATCCAGCGCTTCCTGTCCCAGCCGTTCTTCGTAGCAGAAGTCTTTACCGGTTCTCCGGGTAAATTCGTCGCGCTGAAAGACACCATCCGTGGCTTTAAGGGCATCATGGACGGCGAATACGATCACCTGCCGGAGCAGGCGTTCTACATGGTTGGTTCCATCGACGAAGCTGTGGAAAAAGCCAAAAAACTTTAAATGCGTATCATTCTGCTTGGCGCTCCGGGCGCGGGTAAAGGAACTCAGGCTCAGTTCATCATGGAGAAATACGGTATTCCGCAGATCTCTACCGGCGATATGCTGCGCGCTGCCGTGAAATCCGGCTCCGAGCTTGGCAAACAGGCAAAAGACATCATGGATGCGGGCAAGCTGGTCACCGACGAGCTGGTTATAAGAGCGCATTGCTCAGGAAGACTGCCGCAACGGTTTCCTGCTGGACGGCTTCCCCTGATGCCATGAAAGAGGCGGGCATTGGACTAGGAGTTCGACGTACCGGACGAGCTGATTGTCGATCGTATCGTCGAGGTGGAAGGTAAAGACGACGTTACCGGCGAAGAGCTGACGACCCGTAAAGACGACCAGGAAGAGACCGTACGTAAGCGCCTTGGAATTCATCAGATGATATCGGCTACTACTCTAAAGAAGCGCAGGCGGGTAACACCCGGTACGCGAAGGTTGACGGTACCAAAGCCGTTGCCGACGTACGGGAAAAAATCCTCGGCTAAATGTATTCTTATGACTCCTCCAGTATCAAAGTCCTGAAAGGGCTGGATGCGGTGCGTAAGCGCCCGGGTATGTATATCGGCGATACGGATGACGGCGGTCTGCACCACATGGTATTCGAGGTGGTAGATAACGCTATCGACGAAGCGCTCGCGGGTCACTGTAAAGACATCGTGGTCACGATCCATGCGGACAACTCCGTCTCCGTCACCGATGATGGTCGTGGCATCCCAACCGGTATTCACCCGGAAGAGGCGTGTCTGCTGCCGAAGTTATCATGACCGTTCTGCACGCAGGCGGTAAGTTCGATGATAACTCCTACAAAGTTTCCGGCGGTCTGCACGGCGTAGGCGTGTCCGTGGTTAACGCCCTGCGCAGAAGCTGGAGCTGGTTATCCAGCGCGAAGGAAAAATTCACCGCCAGCTTTATACCCACGGCGTGCCGCAGGCGCCGCTGGCGGTGACGGGCGATACCGATAAAACCGGTACTATGGTGCGTTTCTGGCCAAGCGAAACCTTCACCAACGTCACCTTCGAATATGACATCCTGGCCAAGCGCCTGCGCGAGCTGTCGTTCCTGAACTCCGGCGTTTCTATCCGCCTGAAAGACAAGCGCGACAACAAGAAGACCATTTCTACGAAGGCGGCATCAAGGCGTTCGTTGAGTATCTCAACAAGAACAAAACGCCGATTCACCCGAATATCTTCTACTTCTCCACCGAAAAAGACGGTATCGGCGTTGAAGTTGCGCTGCAGTGGAACGATGGTTTCCAGGAAAACATCTACTGCTTTACCAACAACATTCCGCAGCGTGACGGCGGTACCCACCTCGCGGGCTTCCGCGCGGCGATGACCAACGCCTACATGGATAAAGAAGGTTACAGCAAAAAAGCCAAAGTCAGCGCCACCGGCGACGATGCCCGTGAAGGCCTGATTGCGGTGGTTTCCGTGAAGGTGCCGGACCCGAAATTCTCCTCTCAGACCAAGGACAAGCTGGTCTCCTCTGAGGTGAAATCGGCGGTGGAACAGCAGATGAACGAACTGCTGAGCGAATACCTGCTGGAAAACCCGTCTGACGCGAAAATCGTCGTCGGCAAGATTATGATGCGGCGCGCGCCCGTGAAGCCGCGCGTAAAGCCCGTGAAATGACCCGCCGTAAAGGCGCGCTGGACCTCGCCGGTCTGCCGGGCAAGCTGGCCGACTGCCAGGAGCGCGACCCGGCGCTGTCCGAACTGTACCTCGTGGAAGGGGACTCCGCGGGCGGTTCTGCAAAGCAGGGCCGTAACCGTAAGAACCAGGCGATTCTGCCGCTGAAGGGTAAAATCCTCAACGTCGAGAAAGCCCGCTTCGACAAGATGCTCTCCTCTCAGGAAGTGGCGACGCTTATCACCGCGCTCGGCTGTGGCATCCGCGACGAGTACAATCCGGACAAGCTGCGCTACCACAGCATCATCATCATGACCGATGCGGACGTCGACGGCTCGCACATCCGTACGCTGCTGCTGACCTTCTTCTACCGTCAGATGCCGGAAATCGTTGAGCGCGGCCACGTGTATATCGCGCAGCCGCCGCTGTACAAGGTGAAAAAAGGCAAGCAGGAACAGTACATTAAAGACGATGAAGCGATGGATCAGTTCGCTATCGCCCCCAGCGCTGGCCGGCGAGCCGCTGGAGCGTCTGGTCAGTTCAACGCCACGAAATGATCGGCCGTGGAGCGCCGCTACCCGCGCGCGCTGCTGAACGCGCTGATTTACCAGGACGCAGCGAGCAGACGGCAACCCGCTGGGTTAACCAGCTGGTGAGCGAGCTGAACGAAAACGAAACGGCAGCCAGTGGAAATTCGATATTCGTGACGCCGAACAGCAGCAGTATTCGCGTACGTACCCACCTATCTGTTCGATCGAGTTCGTGACCGGCGGCAGTACCGTCGAGAAGCTGCTGATTGAAGACGACGCCTTTATTGAACGCGGCGAACGCCGTCTCGCCAGCTTCGAGCAGGCGCTGGACTGGCTGGTGAAAGAGTCCCGTCGTGGTCTCTCGATTCAGCGCTATAAAGGCCTGGGCGAGATGAACCCGGATCAGCTGTGGGAAACCACGATGGACCCGGAAAGCCGTCGCATGCTGCGCGTGACCGTAAAAGACGCGATCGCTGCCGACCAGCTGTTCACCACGCATGGGCGACGCCGTTGAACCGCGTCGCGCCTTCATCGAAGAGAACGCGCTGAAAGCGAATATCGACATCTAAATGGGTAACTCGTACTGGGCACCCAATGGGGTGACGAAGGTAAAGGGAAGATCGTCGATCTCCTGACTGAACGGGCTAAATATGTTGTACGCTACCAGGGCGGTCACAACGCAGGCCATACTCTCGTAATCAACGGTGAAAAAACCGTCCTCCATCTTATTCCATCAGGCATTCTTCGCGATAACGTAACCAGCATCATCGGTAACGGCGTTGTCGGCAGCGCTGATGAAAGAGATGAAAGAACTGGAAGACCGTCGGTTCGCGAACGTCTGAGCTTGTCTGATCCTCGACTATCATGCTGGATAACGCGCGTGAAAAAGCGCAGGCTATCGGCACCACCGGTCGTGGTATCGGGCCTGCTTATGAAGATAAAGTAGCGCGTCGCGGTCTGCGCGTCGGCGATCTGTTCGACAAAGCGACCTTCGCTGACAAACTGAAAGAAGTGATGGAATATCACAACTTCCAGCTGGTGAATTTCTACAAGGCCGATGCGGTTGACTACCAGAAAGTGCTGGACGATGTCATTTGCCCGATGGTGGTTGACGTTTCCGACCTGCTGGATAGCGCGCGTAAACGCGGCGACTTCGTGATGTTCGAAGGCGCGCAGGGTACGCTGCTGGATATCGACCACGGCACCTATCCGTACGTGACCTCTTCCAACACCACCGCTGGCGGCGTTGCAACCGGTTCTGGCCTCGGCCCGCGCTACGTTGATTATGTGCTTGGCATCATTAAGGCTTACTCCACCCGCGTGGGCGCAGGTCCGTTCCCGACCGAAGGCGGTTCCGTGCAAGCAGGGTAACGAATATGGCGCGACCACCGGTCGTCGTCGTCGTACCGGCTGGCTGGACTCCGTTGCGGTGCGCCGTGCGTGCAGATCAACTCCCTGTCCGGCTTCTGTCTGACCAAGCTGGACGTGCTGGACGGTCTGAAAGAAGTGAAAATCTGCGTTGCCTACCGCAGGATGGCCGCGAAGTGACGACCACTCCCCGACGACTGGGAAGGTATTGAAGCGATTTACGAAACCATGCCGGGCTGGGAATCCACCTTCGGCGTGAAGGACGTAGCGGCCTGCCGCAGGCGGCGCTGAACTACATCAAGCGTATTGAAGAACTGACGGGCGTACCGATTGATATTATCTCTACCGGTCCGGACCGTACTGAAACGATGATCCTATAAATGGCCGAAAACAAACAGAAAGCGTTGGCGGCAGCACTGGGCCAGATCGAAAAACAATTCGGTAAAGGCTCATCATGCGCCTGGGTGAAGACCGCTCCATGGATGTGGAAACTATCTCCACCGGCTCGCTTTCGCTGGATATCGCCCTGGGTGCCGGCGGTTTACCGATGGGCCGTATTGTTGAAATTTACGGGCCGGAGTCTTCCGGTAAAACCACGCTGACCCTGCAGGTGATCGCGGCAGCGCAGCGCGAAGGTAAAACCTGTGCGTTTATCGATGCCGAACACGCGCTGGACCCGATTTATGCCCGCAAGCTGGGTGTCGATATCGACAACCTGCTGTGCTCCCAGCCGGACACCGGCGAGCAGGCGCTGGAAATCTGTGATGCGCTGGCGCGTTCCGGCGCGGTCGACGTTATCGTCGTCGACTCCGTCGCGGCGCTGACGCCGAAAGCGGAAATCGAAGTGAAATCGGCGACTCTCACATGGGTCTCGCGGCGCGTATGATGAGCCAGGCGATGCGTAAGCTGGCCGGTAACCTGAAGCAGTCCAACACGCTGCTGATCTTCATCAACCAGATCCGTATGAAAATCGGCGTGATGTTTGGCAACCCGGAAACCACCACCGGGGGTAACGCGCTCAAATTCTACGCCTCCGTGCGCCTGGACATTCGTCGTATCGGCGCGGTGAAAGAGGTGAAAACGTCGTCGGCAGCGAAACCCGCGTGAAGGTCGTGAAAAACAAAATCGCGGCGCCGTTTAAACAGGCTGAATTCCAGATCCTCTACGGCGAAGGGATTAACTTCTTCGGCGAACTGGTCGATCTCGGCGTGAAAGAGAAGCTGATCGAAAAAGCGGGCGCCTGGTATAGCTATAACGGTGAAAAAATCGGGCAGGGTAAAGCTAACGCGATTGCCTGGCTGAAGGAAAACCCGGCCGCCGCAAAAGAGATCGAAAAGAAAGTTCGCGAACTGCTGCCTACTCCGGCGTTCACGATGA
>16
ATTGAACGCTGGCGGCAGGCTTAACACATGCAAGTCGAGCGGTGGAGAGCTTGCTCTCGCTGACGAGCGGCGGACGGGTGAGTAATGTCTGGGGATCTGCCTGATGGAGGGGGATAACTACTGGAAACGGTAGCTAATACCGCATAACACCAAAGTGGGGGAGGCCTCATGCCATCAGATGAACCCAGATGGGATTAGCTAGTAGGTGGGGTAATGGCTCACCTAGGCGACGATCCCTAGCTGGTCTGAGAGGATGACCAGCCACACTGGAACTGAGACACGGTCCAGACTCCTACGGGAGGCAGCAGTGGGGAATATTGCACAATGGGCGCAAGCCTGATGCAGCCATGCCGCGTGTATGAAGAAGGCCTTCGGGTTGTAAAGTACTTTCAGTAGGGAGGAAATTGACGTTACCTACAGAAGAAGCACCGGCTAACTCCGTGCCAGCAGCCGCGGTAATACGGAGGGTGCAAGCGTTAATCGGAATTACTGGGCGTAAAGCGCACGCAGGCGGTTTGTTAAGTTGGATGTGAAATCCCCGGGCTTAACCTGGGAACTGCATCCAAACTGGCAAGCTAGAGTCTCGTAGAGGAGGTAGAATTCCAGGTGTAGCGGTAATGCGTAGAGATCTGGAGGAATACCGGTGGCGAGGCGGCCTCCTGGACGAAGACTGACGCTCAGGTGCGAAAGCGTGGGGAGCAAACAGGATTAGATACCCTGGTAGTCCACGCTGTAAACGATGTCGATTTGGAGGTTGGGGCTGGCTTCCGAAGCTAACGCGTTAAATCGACCGCCTGGGGAGTACGGCCGCAAGGTTAAAATCAAATGAATTGACGGGGGCCCGCACAAGCGGTGGAGCATGTGGTTTAATTCGATGCAACGCGAAGAACCTTACCTACTCTTGACATCCAGCGAATCCTGTAGAGATACGGGAGTGCCTTCGGGAACGCTGAGACAGGTGCTGCATGGCTGTCGTCAGCTCGTGTTGTGAAATGTTGGGTTAAGTCCCGCAACGAGCGCAACCCTTATCCTTTGTTGCCAGCGGTTCGGCCGGGAACTCAAAGGAGACTGCCAGTGTAAACTGGAGGAAGGTGGGGATGACGTCAAGTCATCATGGCCCTTACGAGTAGGGCTACACACGTGCTACAATGGCGTATACAAAGGAAGCGAACTCGCGAGAGCAAGCGGACCTCTAAAGTACGTCGTAGTCCGGATTGGAGTCTGCAACTCGACTCCATGAAGTCGGAATCGCTAGTAATCGTGGATCAGAATGCCACGGTGAATACGTTCCCGGGCCTTGTACACACCGCCCGTCACACCATGGGAGTGGGTTGCAAAAGAAGTAGGTAGCTTAACCTGGGCGCTTACCACTTTGTGATTCATGACTGGGGTGAAGTCGTAACAAGGTAACCGTAGGATGGCTGGAAAGATTATCCAGGTTATCGGCGCCGTGGTGGACGTGGAGTTCCCGCAGGATGCCGTGCCGAAGGTGTATAACGCACTGGAGGTAAAAGGCGGTCTGGTACTGGAAGTAGCAGCAGCTGGGCGGCGGCGTCGTTCGCTGTATCGCAATGGGTTCTTCTGACGGCCTGCGTCGCGGGCTGGACGTAGAAGACCAAAACCACCCGATCGAAGTGCCGGTGGGTAAAGCAACGCTGGGCCGTATCATGAACGTACTGGGCGATCCGGTCGACAGGGCGAGATCGGCGAAGAAGAGCGCTGGGCGATTCACCGCGCGGCGCCGAGCTACGAAGATCTGTCCAACGGAGCTGCTGGAGACCGGTATCAAGGTTATCGACCTGATCTGTCCGTTTGCTAAAGGCGGTAAGGTGGGTCTGTTCGGGGGCGCTGGCGTAGGTAAGACCGTCAACATGATGGAGCTTATCCGTAACATCGCTATCGAACACTCCGGCTACTCGGTCTTTGCCGGCGTGGGTGAGCGTACCCGTGAGGGTAACGACTTCTACCACGAGATGACGGACTCCAACGTACTGGACAAAGTGTCTCTGGTCTATGGTCAGATGAACGAGCCGCCGGGAAACCGTCTGCGCGTGGCGCTGACCGGTCTGACCATGGCGGAGAAGTTCCGCGATGAAGGCCGCGACGTTCTGCTGTTTATCGATAACATCTACCGTTATACCCTGGCCGGTACCGAGGTGTCCGCACTGCTGGGCCGTATGCCGTCAGCGGTAGGTTATCAGCCGACGCTGGCAGAAGAGATGGGCGTGCTGCAGGAGCGTATTACCTCCACGAAAACTGGCTCTATCACCTCTGTTCAGGCGGTATACGTCCCTGCGGATGACCTGACTGACCCGTCGCCGGCAACCACCTTTGCGCACTTGGATGCGACCGTGGTTCTGAGCCGTCAGATCGCCTCTCTGGGTATCTACCCGGCCGTTGACCCGCTGGACTCCACCAGCCGTCAGCTGGATCCGCTGGTGGTGGGCCAGGAACACTATGACACCGCGCGCGGCGTGCAGTCCATTCTGCAGCGTTATCAGGAATTGAAGGATATCATCGCCATTCTGGGGATGGATGAGCTGTCTGAAGAGGACAAGCTGGTCGTTGCCCGTGCGCGTAAGATCCAGCGTTTCCTGTCACAGCCGTTCTTCGTTGCGGAAGTGTTCACCGGTTCTCCTGGCAAGTACGTTTCGCTGAAAGACACCATCATGGGCTTTAAGGGCATCATGAACGGTGACTATGACCATCTGCCGGAGCAGGCGTTCTACATGGTGGGCTCTATCGACGAAGCCGTGGAAAAAGCCAAGAAACTGTAAATGCGTATCATTCTGCTGGGCGCTCCGGGCGCCGGTAAGGGCACACAGGCACAGTTTATCATGGAGAAATACGGCATTCCGCAGATCTCCACCGGTGACATGCTGCGCGCTGCGGTGAAGGCAGGCAGTGAGCTGGGCAAACAGGCGAAGGCGATTATGGACGCCGGTAAGCTGGTGACCGATGAGCTGGTTATAAGAGCGTATCGCTCAGGAAGATTGCCGCAACGGTTTTCTGCTCGATGGTTTCCCCGGACGCCATGAAAGAGGCCGGCATTAGATTAGGAGTTTGCCGTACCGGACGAACTGATCGTCGACCGCATCATTGAGGTTGAGGGCAAGGATGACGTGACCGGTGAAGATCTGATGACCCGTAAGGACGATCAGGAAGAGACCGTGCGTAAGCGTCTTGGAATCCATCAGCAGAGATTGGCTACTATGGCCAGGAAGCGCAGGCGGGCAATACTCGCTATGTGAAGATCGATGGCACCCAGAGCGTCGATCGCGTGCGGGAAAGCGTACTGGGCTAAATGTATACGTATGACTCCTCAAGTATCAAGGTATTAAAAGGGCTGGATGCCGTTCGTAAGCGCCCGGGCATGTACATCGGGGATACCGATGATGGTGGTCTGCACCACATGGTGTTTGAGGTGGTGGATAACGCGATTGACGAAGCGCTCGCTGGTTATTGCAAAGATATCATCGTCACCATTCACAGTGACAACTCCGTCTCCGTACAGGATGACGGCCGCGGCATCCCAACCGGCATTCACCCGGAGGAGGCGTCTCTGCCGCCGAGGTCATCATGACCGTGCTGCACGCCGGCGGTAAGTTTGACGATAACTCCTATAAGGTCTCCGGCGGCCTGCACGGCGTGGGGGTTTCCGTGGTGAACGCCCTGCTGAAAAGCTGGAGCTGGTGATCCGTCGCGACGGCCATGTCCATGAGCAAATCTACCGACACGGTGTGCCGGCGGCGCCGCTGAAAGTGGTTGGCGACACCGAGCAGACCGGTACTCGCGTGCGTTTCTGGCCGAGCGAGACCTTCAGCAATGTGGTCTTCCAGTATGACATTCTGGCTAAGCGCCTGCGCGAACTCTCTTTCCTGAACTCCGGCGTCTCCATCCGCCTGCGCGATAAACGCAACGATCGGAAGATCATTTCTATGAGGGTGGGATTAAGGCGTTTGTCGAGTATCTGAACAAGAACAAAACGCCAATCCATCCGAACGTGTTTTACTTTTCGACCATGAAGGATGATATCGGCGTAGAAGTGGCGCTGCAGTGGAACGATGGCTTCCAGGAGAATATCTACTGCTTTACCAATAACATCCCGCAGCGCGACGGCGGGACCCATTTGGCCGGTTTCCGTGCGGCGATGACCAACAGCTACATGGAAAACGAAGGCTATACCAAGAAGAGCAAAATCTCCGCTACCGGTGACGACGCGCGTGAGGGGCTGATTGCCGTGGTGTCCGTGAAGGTGCCGGACCCCAAGTTCTCCTCTCAGACCAAGGATAAGCTGGTCTCTTCGGAGGTGAAATCCGCCGTTGAGTCGCTGATGAACGAGCGTCTGGCTGAATACCTGCTGGAAAACCCCAGTGATGCCAAAATCGTCGTCGGCAAAATCATGACGCGGCCCGCGCACGTGAAGCCGCGCGTAAGGCCCGTGAGATGACCCGCCGCAAGGGTGCGCTGGATCTGGCCGGCCTGCCGGGCAAGCTGGCGGACTGCCAGGAGCGCGACCCCGCCCACTCAGAGCTTTACTTAGTGGAAGGGGACTCCGCGGGCGGCTCTGCCAAGCAGGGACGTAACCGTAAGAATCAGGCCATCCTGCCGCTGAAGGGGAAAATCCTCAACGTCGAGAAGGCGCGCTTCGACAAGATGCTCTCCTCGCAGGAGGTCGCGACCCTGATCACCGCGCTGGGCTGCGGCATCCGGGATGAGTACAACCCGGATAAGCTGCGCTACCACAGCATTATCATCATGACCGATGCCGACGTCGACGGCTCGCACATCCGTACGCTGCTGTTGACCTTCTTCTATCGTCAGATGCCGGAAATTATCGAGCGCGGCCATGTATATATTGCTCAGCCGCCGCTGTACAAGGTGAAAAAAGGCAAGCAGGAGCAGTACATTAAAGACGATGAGGCGATGGATCAGTTGTCCATCGCGCCCCGCGCTGGCCGGTGAGCCGCTGGAAAAACTGGTGAGCATTATCAGGTGAGCTGATCGGTCGTGGAGCGTCGCTATCCCAAGGCGGTGCTGAATCAGCTTATCTATCAGGACCGAACCAGGCGCAGGTTGAGCAGTGGATTAACTCGCTGGTGGCAACGCTGAACGAGAAAGAGACGGTAGCGTCTATAGCGCCCGCGTTCTGGATCGCGAGCGTCAGATGGGTGCGCGTGCGTACCCACCTACGCGTTTGACTGACTTTGTTCACGGCGCCAATATCGCCGAAAAGCTGCTGCTGGAAGAGAGCGCTTTCGTGGAGCGTGGCGAACGTCGTCTGGCCAGCTTTGAGCAGGCGTTGGACTGGCTGGTGAAGGAGTCGCGTCGTGGCCTGGCCATTCAGCGCTACAAAGGGCTGGGTGAAATGAACCCGGAGCAGCTGTGGGAAACCACCATGGATCCGGAAGGGCGCCGTATGCTGCGCGTGACCATCAAGGATGCGGTGGCGGCCGATCAGCTGTTCACCACCCATGGGGGATGCGGTAGAGCCGCGCCGGGCCTTTATTGAAGAGAACGCGCTTAAAGCCAATCTGGACTTTTAAATGGGCAACTCGTACTGGGCACCCAATGGGGTGACGAAGGTAAAGGTAAGGTCGTAGACCTCTTAACTGAACGGGCCAAGTATGTTGTACGCTATCAGGGCGGGCACAACGCGGGCCATACGCTAGTCATTAACGGTGAAAAAACCGTTCTGCATCTGATTCCCTCAGGTATTCTGCGCGAAAATGTCGTCAGTATTATTGCCAACGGCGTTGTCGGATGCGCTGCTGCGCGAAATGACCGAGCTGGAAGCGCGCCGGTGCGCGAGCGCCTGAGCCTGTCTGATCCTGCCGTATCACGCTGGACAATGCGCGAGAGAAAGCGCAGGCTATCGGCACCACCGGTCGCGGCATCGGCCCGGCCTATGAAGACAAAGTCGCTCGCCGCGGCCTGCGCGTCGGCGACCTGTTTGATAAAGAAAGCTTCGCCGTTAAGCTGAAAGAGATTATGGAATACCATAACTTCCAGCTGGTGAACTACTACCACGTCGATGCCGTTGATTACCAGCGCGTGCTGGACGAAGTGATTTGCCGCATGGTGGTTGACGTTGCCGATCTGCTGAACAAGGCCTATCGCAACGGCGAATATGTGATGTTCGAAGGTGCCCAGGGCACTCTGCTGGATATCGACCACGGTACCTATCCGTACGTGACCTCCTCCAACACCACCGCCGGTGGCGTGGCGACGGGTTCCGGCGTCGGTCCGCGCTGTGTGGACTATGTGCTGGGTATCGTGAAAGCGTACTCTACCCGCGTGGGCGCGGGTCCGTTCCCGACGGAGGGCGATTCCGTGCGAGAAGGGCAACGAGTTTGGTGCCACCACCGGCCGTCGCCGTCGCACCGGCTGGCTGGACGCCGTTGCCGTGCGCCGCGCCTCGAGCTGAACTCGCTGTCTGGCTTCTGCCTGACCAAGCTGGATGTGCTGGATGGTCTGGATGAAGTGAAAATCTGCGTAGGCTATCGCCGGATGGCCGCGAAGTCGACGTAACGCCCCGAGGGCTGGGAAGGCATTGAGCCGATCTACGAAGTGCTGCCGGGCTGGGAGAGCACCTTCGGCGTGAAGCACGTGACGGTCTGCCGCAGGCGGCGCTGAACTACATCAAACGCATTGAAGAGGTTACCGGTGTACCGGTCGATATTATCTCTACCGGTCCCGACCGCGAAGAGACGATCGTTCTGTAAATGGACGAGAACAAACAACGTGCCCTGGCTGCGGCGTTAGGCCAGATTGAAAAGCAGTTTGGTAAAGGTTCATCATGCGTCTGGGGGATACCCAAACGCTGGACATTGAGTCCATTTCAACCGGTTCTCTGAGTCTGGACGTGGCGCTGGGCATCGGCGGTCTGCCGATGGGGCGCGTCGTTGAGATCTTCGGGCCGGAGTCCTCCGGTAAAACCACGCTGACCCTGTCTGTCATCGCGCGCGCTCAGGCGGCGGGGAAGACCTGCGCCTTTATTGACGCGGAACACGCGCTGGATCCGATCTATGCCGCCAAGCTGGGGGTCAACGTCGATGATCTGCTGGTGTCGCAGCCGGATACCGGTGAGCAGGCGCTGGAGATCTGCGATGCGCTGGTGCGCTCTGGCGCCGTCGATGTGATCATCGTGGACTCCGTGGCCGCCCTGACGCCGAAGGCGGAGATCGAGGCGAAATGGGGGACTCTCACGTAGGCCTGCAGGCGCGTCTGATGTCGCAGGCGCTGCGTAAGCTGACCGCCAATATCAAAAACGCCAACTGTCTGGTGGTCTTTATCAACCAGATCCGCATGAAGATCGGGGTGATGTTCGGTAACCCTGAGACCACCACTGGCGGTAACGCGCTGAAGTTTTACTCCTCCGTGCGTCTGGATATCCGTCGCATCGGCGCCATCAAAGAGGCGATGAGGTGGTCGGCAACGAGACCCGCGTCAAGGTGGTCAAGAACAAGGTGGCCCCGCCGTTCCGCCAGGCTGAGTTCCAGATCCTGTACGGCGCCGGTATCTCCAAGGAGAGCGAGCTTATCGATCTGGGCGTTAAGCACAAGCTGCTGGATAAGTCCGGAGCTTGGTACAGCTACAATGGCGACAAGATCGGTCAGGGTAAAGCGAACTCCATGAAGTTCCTGCAGGAGAATACGACGATCTCCGCTGAGCTGGAGGGCAAGCTGCGTGAGCTGCTGCCGGCGACCGACGCCGCGATAA
>17
ATTGAACGCTGGCGGCAGGCTTAACACATGCAAGTCGGGCGGTGGAGAGCTTGCTCTCGCTGACGAGCGGCGGACGGGTGAGTAATGTCTGGGGATCTGCCTGATGGAGGGGGATAACTACTGGAAACGGTAGCTAATACCGCATAACACCAAAGTGGGGGAGGCCTCATGCCATCAGATGAACCCAGATGGGATTAGCTAGTAGGTGGGGTAATGGCTCACCTAGGCGACGATCCCTAGCTGGTCTGAGAGGATGACCAGCCACACTGGAACTGAGACACGGTCCAGACTCCTACGGGAGGCAGCAGTGGGGAATATTGCACAATGGGCGCAAGCCTGATGCAGCCATGCCGCGTGTATGAAGAAGGCCTTCGGGTTGTAAAGTACTTTCAGTAGGGAGGAAATTGACGTTACCTACAGAAGAAGCACCGGCTAACTCCGTGCCAGCAGCCGCGGTAATACGGAGGGTGCAAGCGTTAATCGGAATTACTGGGCGTAAAGCGCACGCAGGCGGTTTGTTAAGTTGGATGTGAAATCCCCGGGCTTAACCTGGGAACTGCATCCAAACTGGCAAGCTAGAGTCTCGTAGAGGAGGTAGAATTCCAGGTGTAGCGGTAATGCGTAGAGATCTGGAGGAATACCGGTGGCGAGGCGGCCTCCTGGACGAAGACTGACGCTCAGGTGCGAAAGCGTGGGGAGCAAACAGGATTAGATACCCTGGTAGTCCACGCTGTAAACGATGTCGATTTGGAGGTTGGGGCTGGCTTCCGAAGCTAACGCGTTAAATCGACCGCCTGGGGAGTACGGCCGCAAGGTTAAAATCAAATGAATTGACGGGGGCCCGCACAAGCGGTGGAGCATGTGGTTTAATTCGATGCAACGCGAAGAACCTTACCTACTCTTGACATCCAGCGAATCCTGTAGAGATACGGGAGTGCCTTCGGGAACGCTGAGACAGGTGCTGCATGGCTGTCGTCAGCTCGTGTTGTGAAATGTTGGGTTAAGTCCCGCAACGAGCGCAACCCTTATCCTTTGTTGCCAGCGGTTAGGCCGGGAACTCAAAGGAGACTGCCAGTGTAAACTGGAGGAAGGTGGGGATGACGTCAAGTCATCATGGCCCTTACGAGTAGGGCTACACACGTGCTACAATGGCGTATACAAAGGAAGCGACCTCGCGAGAGCAAGCGGACCTCTAAAGTACGTCGTAGTCCGGATTGGAGTCTGCAACTCGACTCCATGAAGTCGGAATCGCTAGTAATCGTGGATCAGAATGCCACGGTGAATACGTTCCCGGGCCTTGTACACACCGCCCGTCACACCATGGGAGTGGGTTGCAAAAGAAGTAGGTAGCTTAACCTGGGCGCTTACCACTTTGTGATTCATGACTGGGGTGAAGTCGTAACAAGGTAACCGTAGGATGGCTGGAAAGATTATCCAGGTTATCGGCGCCGTGGTGGACGTGGAGTTCCCGCAGGATGCCGTGCCGAAGGTGTATAACGCACTGGAGGTAAAAGGCGGTCTGGTACTGGAAGTAGCAGCAGCTGGGTGGTGGCGTCGTTCGCTGCATCGCAATGGGTTCTTCTGACGGCCTGCGTCGCGGGCTGGATGTAGAAGACCAAAACCATCCGATCGAAGTCCCGGTGGGTAAGGCAACACTGGGCCGTATCATGAACGTACTGGGCGATCCGGTCGATAGGGCGAGATCGGCGAGGAAGAGCGCTGGGCAATTCACCGCGCAGCGCCGAGCTACGAAGATCTGTCCAACGGAGCTGCTGGAGACCGGCATCAAGGTTATCGACCTGATCTGCCCGTTCGCTAAAGGCGGTAAGGTGGGTCTGTTCGGGGGCGCCGGTGTCGGCAAGACCGTTAACATGATGGAGCTTATCCGTAACATCGCTATCGAGCACTCCGGTTACTCCGTTTTCGCCGGCGTGGGTGAGCGTACCCGTGAGGGTAATGACTTCTACCACGAGATGACGGATTCCAACGTACTGGACAAAGTGTCTCTGGTCTATGGCCAGATGAATGAGCCGCCGGGAAACCGTCTGCGCGTTGCACTGACCGGTCTGACCATGGCGGAGAAGTTCCGCGATGAAGGCCGCGACGTTCTGCTATTTATCGATAACATCTACCGCTATACCCTGGCCGGTACCGAGGTATCTGCACTGTTGGGCCGTATGCCGTCAGCGGTAGGTTATCAGCCGACGCTGGCAGAAGAGATGGGCGTGTTGCAGGAGCGTATTACCTCTACGAAAACCGGCTCTATCACCTCAGTTCAGGCGGTATACGTTCCTGCAGATGACCTGACTGACCCGTCGCCGGCAACCACCTTTGCCCACCTGGATGCCACCGTGGTTCTGAGCCGTCAGATCGCCTCTCTGGGTATCTACCCGGCCGTTGACCCGCTGGACTCGACCAGCCGTCAGCTGGATCCTCTGGTGGTGGGTCAGGAGCACTATGACACGGCACGCGGCGTGCAGTCCATTCTGCAGCGCTATCAGGAGCTGAAGGATATCATCGCCATTCTGGGTATGGATGAGCTGTCTGAAGAGGACAAGCTGGTCGTGGCCCGTGCGCGTAAGATCCAGCGCTTCCTGTCACAGCCGTTCTTCGTTGCGGAAGTGTTCACCGGTTCTCCTGGCAAGTACGTTTCGCTGAAAGACACCATCATGGGCTTTAAAGGCATCATGAACGGTGACTATGACCATCTGCCGGAGCAGGCGTTCTACATGGTGGGCTCTATCGACGAAGCCGTGGAAAAAGCCAAGAAACTGTAAATGCGTATTATTCTGCTGGGCGCTCCGGGCGCCGGTAAGGGCACACAGGCACAGTTTATCATGGAGAAATACGGTATTCCGCAGATCTCCACCGGTGACATGCTACGCGCTGCGGTGAAGGCAGGCAGTGAGCTGGGCAAACAGGCTAAAGCGATCATGGACGCCGGTAAGCTGGTGACCGATGAGCTGGTTATAAGAGCGTATCGCTCAGGAAGATTGCCACAACGGTTTTCTGCTCGATGGTTTCCCCGGATGCCATGAAAGAGGCCGGGATTCGATTAGGAGTTTGCCGTACCGGACGAACTGATCGTCGATCGCATCATTGAGGTTGAAGGTAAGGATGACGTGACCGGTGAAGATCTGATGACCCGTAAGGACGATCAGGAAGAGACCGTGCGTAAGCGTCTTTGAATCCATCAGCAGAGATTGGCTACTATGGCCAGGAAGCGCAGGCGGGCAATACCCGCTATGTGAAGATCGATGGTACCCAGAGCGTCGATAGCGTGCGGGAAAACGTGCTGGGCTAAATGTATACGTATGACTCCTCAAGTATCAAGGTATTAAAAGGGCTGGATGCCGTTCGTAAGCGCCCGGGCATGTACATCGGGGATACCGATGATGGTGGTCTGCACCACATGGTGTTTGAGGTGGTGGATAACGCGATTGACGAAGCGCTCGCTGGTTATTGCAAAGATATCATCGTCACCATTCACAGTGACAACTCCGTCTCCGTACAGGATGACGGCCGCGGCATTCCAACCGGCATTCACCCGGAGGAGGTGTCTCTGCCGCCGAGGTCATCATGACCGTGCTGCACGCCGGGGGTAAGTTCGACGATAACTCCTATAAGGTCTCCGGCGGCCTGCATGGCGTGGGGGTTTCCGTGGTGAACGCCCTGCTGAAAAGCTGGAGCTGGTGATCCGTCGCGACGGCCATGTCCATGAGCAAATCTACCGGCACGGGGTACCGGCAGCACCGCTGAAAGTGGTTGGCGACACCGATCTGACCGGTACCCGTGTGCGTTTCTGGCCGAGTGAGACCTTCAGCAATGTGGTTTTCCAGTATGACATCCTGGCCAAGCGCCTGCGTGAACTCTCCTTCCTGAACTCCGGCGTCTCCATTCGTCTGTGCGACAAACGCAACGATCGGAAGATCATTTCTATGAGGGTGGGATCAAGGCGTTTGTTGAGTATCTGAACAAGAACAAAACGCCAATCCATCCGAACGTGTTTTACTTTTCGACCATGAAGGATGATATCGGCGTAGAGGTGGCACTGCAGTGGAACGATGGCTTCCAGGAAAATATCTACTGCTTTACCAATAACATCCCGCAGCGCGATGGCGGGACCCATCTGGCCGGTTTCCGTGCGGCGATGACCAACAGCTACATGGAGAACGAGGGCTATACCAAGAAGAGCAAAATCTCCGCTACCGGCGACGATGCGCGTGAGGGGCTGATTGCCGTGGTATCCGTGAAGGTACCGGATCCCAAGTTCTCCTCTCAGACCAAGGATAAGCTGGTCTCTTCTGAGGTGAAATCCGCCGTTGAGTCGCTGATGAACGAGCGTCTGGCTGAATACCTGCTGGAAAATCCCAGCGATGCCAAAATTGTCGTGGGCAAAATCATGACGCGGCCCGCGCACGCGAGGCAGCTCGCAAGGCGCGTGAAATGACCCGCCGCAAGGGCGCGCTGGATCTGGCCGGCCTGCCGGGCAAGCTGGCGGACTGCCAGGAGCGCGATCCCGCCCACTCAGAGCTCTACCTGGTGGAAGGGGACTCCGCGGGCGGCTCTGCCAAGCAGGGACGTAACCGTAAGAATCAGGCGATCCTGCCACTGAAGGGGAAAATCCTCAACGTGGAGAAGGCGCGCTTCGATAAGATGCTCTCCTCGCAGGAGGTCGCGACCCTGATCACCGCACTGGGCTGCGGCATCCGGGATGAGTACAACCCGGATAAGCTGCGTTATCACAGCATCATCATCATGACCGATGCCGACGTCGATGGCTCGCACATCCGTACCCTGTTGCTGACCTTCTTCTATCGCCAGATGCCGGAAATTATCGAGCGCGGTCATGTATATATTGCTCAGCCGCCGCTGTACAAGGTGAAGAAAGGTAAGCAGGAACAGTACATTAAAGACGATGAGGCGATGGATCAGTTGTCCATCGCACCCCGCGCTGGCCGGTGAGCCGCTGGAAAAACTGGTGAATATTACCAGGCGAGCTGATTGGTCGTGGAGCGTCGCTATCCCAAAGCGGTGCTGAACCAGCTGATCTATCAGGACCGAACCAGGCGCAGGTTGAGCAGTGGATTAACTCACTGGTGGCAACGCTGAACGAGAAAGAGACGGTAGCGTCTATAGCGCCCGCGCTCTGGATCGCGAACGTCAGATGGGTGCGTGTGCGTACCCACCTATGGGTTTGACTGATTTTGTTCACGGCGCCAGTATCGCTGAAAAGCTGCTGCTGGAAGAGAGCGCCTTCGTGGAGCGCGGCGAACGTCGTCTGGCCAGCTTTGAGCAGGCGCTGGACTGGCTGGTGAAGGAGTCGCGTCGTGGCCTGGCCATTCAGCGTTACAAAGGGCTGGGTGAAATGAACCCGGATCAGCTGTGGGAAACCACCATGGATCCGGAAGGGCGCCGTATGTTGCGTGTGACCATTAAGGATGCGGTGGCAGCCGATCAGCTGTTCACCACCCATGGGGGATGCGGTTGAGCCGCGTCGGGCCTTTATCGAAGAGAATGCGCTGAAGGCCAACCTAGACTTCTAAATGGGCAACTCGTACTGGGCACCCAATGGGGTGACGAAGGTAAAGGTAAGGTCGTAGACCTCTTAACTGAACGGGCCAAGTATGTTGTACGCTATCAGGGCGGGCACAACGCGGGCCATACGCTAGTCATTAACGGTGAAAAAACCGTTCTGCATCTGATTCCCTCAGGTATTCTGCGCGAAAATGTCGTCAGTATTATTGCCAACGGCGTTGTCGGATGCGCTGCTGCGCGAAATGACCGAGCTGGAAGCGCGCCGGTGCGCGAGCGTCTGAGCCTGTCTGATCCTGCCGTATCACGCTGGACAATGCACGTGAGAAAGCACAGGCTATCGGCACCACCGGTCGCGGCATTGGCCCGGCCTATGAAGACAAAGTGGCCCGCCGCGGTCTGCGCGTCGGCGACCTGTTTGATAAAGCCAGCTTCGCCGTTAAGCTGAAAGAGATTATGGAGTACCATAACTTCCAGCTGGTGAACTACTACCACGTCGATGCCGTTGATTACCAGAGCGTGCTGGATGAAGTGATTTGCCGCATGGTGGTTGACGTTGCCGATCTGCTGAACAAGGCCTATCGCAACGGCGAATATGTGATGTTCGAAGGTGCCCAGGGCACCCTGCTGGATATCGACCACGGTACCTATCCGTACGTGACCTCCTCCAACACGACCGCTGGTGGCGTCGCGACCGGCTCCGGTATCGGCCCGCGCTGCGTGGACTATGTGCTGGGTATCGTCAAGGCGTACTCTACCCGCGTGGGCGCCGGTCCGTTCCCGACTGAGGGTGGTTCCGTGCGAGAAGGGTAACGAGTTTGGTGCCACCACCGGTCGCCGCCGCCGTACCGGCTGGCTGGACGCCGTTGCCGTGCGCCGCGCCTAGAGCTGAACTCGCTGTCTGGCTTCTGCCTGACCAAGCTGGATGTGCTGGACGGCCTGGATGAAGTGAAAATCTGCGTAGGCTATCGCCGGATGGCCGCGAAGTCGATGTAACGCCCTGAGGGCTGGGAAGGCATAGAGCCGATCTACGAAGTGCTGCCGGGCTGGGAGAGCACCTTCGGCGTGAAGTTCGTGACGGGCTGCCGCAGGCGGCACTGAACTACATCAAACGTATTGAAGAAGTTACCGGTGTGCCGGTCGATATCATCTCTACCGGTCCGGACCGTGAAGAGACCATCGTGCTTTAAATGGACGAGAACAAACAACGTGCCCTGGCTGCGGCGTTAGGCCAGATTGAAAAGCAGTTTGGTAAAGGTTCATCATGCGTCTGGGAGATACCCAAACGCTGGACATTGAGTCCATTTCAACCGGTTCTCTGAGTCTGGACGTCGCGCTGGGTATCGGCGGTCTGCCGATGGGGCGCATCGTTGAGATCTTTGGGCCCGAGTCCTCCGGTAAAACCACGCTGACCCTGTCAGTCATCGCTTGTGCACAGGCTGCAGGAAAGACCTGTGCCTTTATTGACGCCGAACACGCACTGGATCCGATCTATGCCGCCAAGCTGGGGGTAAACGTCGATGATCTGCTGGTGTCGCAGCCGGATACCGGTGAGCAGGCGCTGGAGATCTGCGATGCGCTGGTGCGCTCCGGCGCCGTCGATGTGATCATCGTGGACTCCGTAGCAGCCCTGACGCCGAAGGCGGAGATCGAGGCGAAATGGGGGACTCTCACGTTGGCCTGCAGGCGCGTCTAATGTCTCAGGCGCTGCGTAAGCTGACTGCCAATATCAAAAACGCCAACTGTCTGGTGGTGTTTATCAACCAGATTCGTATGAAAATCGGCGTGATGTTCGGTAACCCAGAGACCACCACCGGCGGTAACGCGCTGAAGTTCTACTCTTCCGTGCGTCTGGATATCCGTCGCATCGGTGCCATCAAAGAGGCGATGAGGTGGTCGGCAACGAGACCCGCGTCAAGGTGGTCAAGAACAAAGTAGCCCCGCCATTCCGTCAGGCTGAGTTTCAGATCCTGTACGGTGCCGGTATCTCCAAGGAGAGCGAGCTGATCGATCTGGGCGTTAAGCACAAGCTGCTGGATAAATCCGGCGCCTGGTACAGCTACAATGGCGACAAGATTGGCCAAGGTAAAGCGAACTCCATGAAGTTCCTGCAGGAGAATACGACGATCTCTGCTGAGCTGGAGGGCAAGCTGCGTGAGCTGCTGCCGGCGACCGACGCCGCGATAA
>18
ATTGAACGCTGGCGGCAGGCTTAACACATGCAAGTCGAGCGGTAGGGAGCTTGCCCTGGGTGACGAGCGGCGGACGGGTGAGTAATGTCTGGGAAACTGCCTGATGGAGGGGGATAACTACTGGAAACGGTAGCTAATACCGCATAACACCAAAGAGGGGGAGGCCTCTTGCCATCAGATGTGCCCAGATGGGATTAGCTAGTAGGTGGGGTAATGGCTCACCTAGGCGACGATCCCTAGCTGGTCTGAGAGGATGACCAGCCACACTGGAACTGAGACACGGTCCAGACTCCTACGGGAGGCAGCAGTGGGGAATATTGCACAATGGGCGCAAGCCTGATGCAGCCATGCCGCGTGTGTGAAGAAGGCCTTCGGGTTGTAAAGCACTTTCAGCGAGGAGGAAATTGACGTTACTCGCAGAAGAAGCACCGGCTAACTCCGTGCCAGCAGCCGCGGTAATACGGAGGGTGCAAGCGTTAATCGGAATTACTGGGCGTAAAGCGCACGCAGGCGGTTTGTTAAGTCAGATGTGAAATCCCCGGGCTCAACCTGGGAACTGCATTTGAACTGGCAAGCTAGAGTCTCGTAGAGGGGGTAGAATTCCAGGTGTAGCGGTAATGCGTAGAGATCTGGAGGAATACCGGTGGCGAGGCGGCCCCCTGGACGAAGACTGACGCTCAGGTGCGAAAGCGTGGGGAGCAAACAGGATTAGATACCCTGGTAGTCCACGCTGTAAACGATGTCGATTTGGAGGTTGGGGCTGGCTTCCGGAGCTAACGCGTTAAATCGACCGCCTGGGGAGTACGGCCGCAAGGTTAAAATCAAATGAATTGACGGGGGCCCGCACAAGCGGTGGAGCATGTGGTTTAATTCGATGCAACGCGAAGAACCTTACCTACTCTTGACATCCAGAGAACTTTCCAGAGATGGATTGGTGCCTTCGGGAACTCTGAGACAGGTGCTGCATGGCTGTCGTCAGCTCGTGTTGTGAAATGTTGGGTTAAGTCCCGCAACGAGCGCAACCCTTATCCTTTGTTGCCAGCGGTTCGGCCGGGAACTCAAAGGAGACTGCCAGTGTAAACTGGAGGAAGGTGGGGATGACGTCAAGTCATCATGGCCCTTACGAGTAGGGCTACACACGTGCTACAATGGCGTATACAAAGGAAGCGACCTCGCGAGAGCAAGCGGACCTCTAAAGTACGTCGTAGTCCGGATTGGAGTCTGCAACTCGACTCCATGAAGTCGGAATCGCTAGTAATCGTAGATCAGAATGCTACGGTGAATACGTTCCCGGGCCTTGTACACACCGCCCGTCACACCATGGGAGTGGGTTGCAAAAGAAGTAGGTAGCTTAACCTGGGCGCTTACCACTTTGTGATTCATGACTGGGGTGAAGTCGTAACAAGGTAACCGTAGGATGGCTGGAAAGATTATCCAGGTAATCGGCGCCGTGGTGGACGTCGAGTTCCCTCAGGATGCCGTACCGAAAGTGTACGACGCCCTTGAGGTAGAAAACGGCCTGGTGTTGGAAGTAGCAACAGCTGGGCGGTGGCGTGGTTCGCTGTATCGCAATGGGGACCTCCGACGGTCTGCGTCGCGGTCTGAAAGTGAACAACCTGAACCACCCGATTGAAGTGCCGGTGGGTAAAGCTACCCTGGGCCGTATCATGAACGTATTGGGTCAACCGATCGACAAGGCGACATCGGCGAAGAAGAGCGTTGGGCGATTCACCGCGCGGCGCCAAGCTACGAAGAGCTGTCCAACGGAACTGCTGGAAACCGGTATCAAGGTAATGGACCTGATTTGTCCATTCGCCAAGGGCGGTAAAGTCGGTCTGTTCGGCGGTGCGGGCGTAGGTAAAACCGTAAACATGATGGAGCTGATCCGTAACATCGCGATCGAGCACTCCGGTTATTCCGTGTTCGCGGGCGTGGGCGAGCGTACTCGTGAGGGTAACGACTTCTACCACGAAATGACAGACTCCAACGTTCTGGACAAAGTATCTCTGGTTTACGGCCAGATGAACGAGCCACCAGGTAACCGTCTGCGCGTTGCGCTGACCGGTCTGACCATGGCGGAGAAATTCCGTGACGAAGGCCGTGACGTTCTGCTGTTCGTTGACAACATCTACCGTTACACCCTGGCCGGTACCGAAGTGTCCGCACTTCTGGGCCGTATGCCATCCGCGGTAGGTTATCAGCCAACGCTGGCGGAAGAGATGGGCGTTCTGCAAGAACGTATCACCTCGACCAAGACCGGTTCCATCACTTCCGTACAGGCCGTTTACGTTCCTGCGGATGACTTGACTGACCCGTCTCCAGCCACCACCTTTGCGCACTTGGACGCAACCGTGGTACTGAGCCGTAACATCGCTTCTCTGGGTATCTACCCGGCCGTTGACCCGCTGGATTCCACCAGCCGTCAGCTGGATCCGCTGGTTGTTGGCCAGGAGCACTACGACGTAGCGCGTGGCGTGCAGTCCATTCTGCAACGTTACCAGGAACTGAAAGATATCATCGCGATCCTGGGTATGGACGAGCTGTCTGAAGAAGACAAACTGGTCGTATCCCGTGCGCGTAAGATCCAACGCTTCCTGTCTCAGCCGTTCTTCGTGGCAGAAGTCTTCACCGGTTCTCCGGGCAAGTTCGTATCGCTGAAAGACACCATCCGTGGTTTCAAAGGCATTATGGACGGCGACTATGACCACCTGCCGGAGCAGGCGTTCTACATGGTTGGCACCATTGAAGAAGCAGTGGAAAAAGCCAAGAAACTGTAAATGCGTATCATTCTGCTGGGCGCTCCGGGCGCTGGTAAAGGTACTCAGGCTCAATTCATCATGGAGAAATACGGCATTCCGCAAATCTCCACCGGTGATATGTTGCGCGCAGCCGTGAAGGCCGGCAGTGAACTGGGCAAGCAGGCGAAAGAGATCATGGACGCCGGCAAGCTGGTGACCGATGAGCTGGTGATAAGAGCGCATCGCTCAGGAAGATTGCCGCAAGGGCTTCCTGCTGGACGGTTTCCCCTGACGCGATGAAAGAAGCCGGCATTGGACTTGGAGTTCGACGTGCCGGATGAGCTGATCGTTGACCGCATCGTTGAGGTGGAAGGCAAAGACGACGTGACCGGCGAAGAGCTGACCACGCGCAAGGACGATCAGGAAGAGACCGTGCGCAAGCGTCTTGGAATCCATCAGATGAGATCTCTTACTACAGCAAAGAAGCGGCAGCGGGCAACACCCAATACCGCAAAATCGACGGCACCCGCAAGGTGGCCGAAGTGAGGGCGACCATCCTCGGTTGAATGTATTCTTATGACTCCTCAAGTATCAAGGTATTAAAAGGGCTGGATGCGGTGCGCAAGCGCCCGGGCATGTATATCGGCGACACCGATGACGGCGGTCTGCACCACATGGTATTCGAGGTTGTGGACAACGCTATCGACGAAGCGCTCGCGGGCCACTGTAGTGACATTCAGGTCACCATCCATGCCGACAACTCGGTATCGGTGCAGGATGACGGCCGCGGCATTCCGACCGGCATTCACCCGGAAGAGGGGTTTCAGCCGCAGAGGTCATCATGACCGTGCTGCACGCCGGCGGTAAATTCGACGACAACTCCTATAAAGTTTCCGGCGGCCTGCACGGCGTGGGCGTCTCGGTGGTTAACGCCCTGCGGAGAAATTGGAGCTGGTGATCCGCCGCGAAGGCAAGGTGCACGAACAAACCTACAGTCACGGTGAGCCGCAGGCGCCGCTGAACGTGGTGGGCGAAACCGAACAGACCGGCACCATGGTGCGTTTCTGGCCGAGCCAGACTTTCACCAACGTGACCTTCGAGTACGACATTCTGGCCAAGCGTCTGCGCGAGCTGTCCTTCCTCAACTCCGGCGTGTCCATCCGCCTGAAGGACAAGCGCACCGACCGGAAGATCACTTCTACGAAGGCGGCATCAAGGCGTTTGTCGAGTACCTGAACAAGAACAAAACCCCGATCCACCCGAACGTGTTCTACTTCTCCACCGTGAAAGACGACATCGGCGTGGAAGTGGCGCTGCAGTGGAACGACGGTTTCCAGGAAAACATCTACTGCTTCACCAACAACATTCCGCAGCGCGACGGCGGCACGCACCTGGTCGGTTTCCGTACCGCGATGACCAACAGCTACATGGAGAAGGAAGGCTACAGCAAGAAGGCCAAGGTCAGCGCCACCGGCGATGACGCGCGTGAAGGCCTGATCGCCGTGGTGTCGGTGAAGGTGCCGGATCCGAAGTTCTCTTCTCAGACCAAGGACAAGCTGGTCTCTTCCGAGGTGAAAACCGCGGTTGAAACGCTGATGAACGAGAAGCTGGTGGATTACCTGATGGAGAATCCGGGCGACGCGAAAATCGTGGTCGGCAAAATCATGACGCGGCGCGCGCGCGCGAAGCGGCGCGTAAAGCGCGTGAGATGACCCGCCGCAAAGGCGCGCTGGATCTGGCCGGCCTGCCGGGCAAGCTGGCGGACTGCCAGGAACGCGATCCGGCGCTGTCCGAACTGTACCTGGTGGAAGGGGACTCCGCGGGCGGCTCTGCCAAGCAGGGGCGCAACCGCAAGAATCAGGCTATCTTGCCGCTGAAGGGTAAAATCCTCAACGTCGAGAAAGCGCGTTTCGACAAAATGCTCTCTTCGCAGGAAGTGGCGACGCTGATCACCGCGCTGGGTTGCGGCATCCGCGACGAGTACAGCCCGGACAAGCTGCGTTATCACAGCATCATCATCATGACCGATGCCGACGTCGACGGTTCGCACATCCGTACGCTGCTGTTGACCTTCTTCTACCGCCAGATGCCGGAAATCATCGAGCGTGGCCACGTGTTCATCGCACAGCCGCCGCTGTACAAGGTGAAGAAAGGCAAGCAGGAGCAGTACATCAAAGATGACGAGGCGATGGATCAGTTCGCCATCGCGACCGGCGCTCGGCGGCGAGCAGTTGGAAAAACTGGTGAGCACTACGGCGTGAGCTGATCGGCCGTGGAGCGCCGCTACCCGCGCGCGCTGCTGAACAGCCTGATCTATCAGGACGCGATGAAGCCAAGGTGAAGACCTGGATCGCGTCGCTGGTGCAGGCGCTGAACGACAAAGAGACGGCAGCAGCTATGACTTCGTGATCTTCGACCGCGAACGCCAGATGGCTGCGCATCCGCACCCACCTACAAGCTGGACTGACTTCATCCACGGCGGTAATACCGCCGAGCAGCTGCTGATCGAAGAGGGCGCGTTCATCGAGCGCGGCGAACGCCGTCTAGACAGCTTCGAACAGGCGCTGGAGTGGCTGGTGAAAGAGTCGCGCCGCGGCCTGTCGGTGCAGCGTTATAAAGGTCTGGGCGAGATGAACCCGGAGCAGCTGTGGGAAACCACCATGGATCCGGAAAGCCGCCGCATGCTGCGCGTGACCGTCAAGGACGCCATCGCTGCCGATCAGCTGTTCACCACGCATGGGCGATGCGGTTGAACCGCGTCGCGCCTTTATCGAAGAAAACGCCCTGAAAGCGAACATCGATATCTGAATGGGTAACTCGTACTGGGCACCCAATGGGGTGACGAAGGTAAAGGCAAGGTTGTAGACCTGCTGACTGAACGGGCTCAATATGTTGTGCGCTACCAAGGTGGCCATAACGCTGGCCACACTCTGGTAATCAACGGTGAAAAAACCGTTCTTCATTTAATTCCTTCAGGTATTCTGCGTGAAAACGTCACCAGCATCATCGGCAACGGTGTTGTCGGACGCGTTGATGAAAGAAATGGGTGAACTCGAAGCGCGTCGGTACGCGAACGTCTGAGCTTGCTTGATCCTGCCTTACCACGTTGGATAACGCGCGTGAGAAAGCGCAAGCGATCGGCACCACCGGTCGCGGCATCGGCCCGGCTTACGAAGATAAAGTGGCTCGTCGCGGCCTGCGCGTCGGCGATCTGTTCAACAAAGAAACCTTCGCCGTTAAGCTGAAAGAGATCGTCGATTACCACAACTTCCAGCTGGTCAACTACTACAAAGTTGACGCCGTCGATTATCAGGCGACGCTGGACTATGTGCTTCGCCCCATGGTGGTTGACGTTTCCGAACTGCTGGACGGCGCGCGCAAGCGTGGCGACCTGATCATGTTCGAAGGCGCTCAGGGCACCCTGCTGGATATCGACCACGGTACTTACCCGTACGTTACCTCTTCCAACACCACCGCAGGCGGCGTAGCTACCGGTTCCGGCATTGGCCCACGTTATGTGGACTACGTGCTGGGCATCGTGAAAGCCTACTCCACTCGCGTGGGTGCAGGTCCGTTCCCAACCGAAGGCGGTACCGTGTAAGCAGGGTAACGAGTTCGGCGCCACCACCGGCCGTCGTCGTCGTACCGGCTGGCTGGACGCGGTAGCGGTGCGCCGCGCCTGCAGATCAACTCCCTGTCCGGCTTCTGCCTGACCAAACTGGACGTCCTGGACGGCCTGAAAGAAGTGAAGATCTGCGTGGGCTACCGCAGGACGGCCGCGAAGTGGACACCACTCCCTGAAGGCTGGGAAGGCATCGAGCCTATCTACGAAACCATGCCGGGCTGGGAAACCACCTTTGGCGTGAAAGACACAGCAAGCTGCCTCAGGCTGCGCTGAACTACATCAAGCGCATCGAAGAAGTGACCGGCGTACCGGTAGACATCATCTCTACCGGCCCGGATCGCAGCGAAACCATGATCCTATAAATGGCTGAGAACAAGCAAAAGGCGTTAGCTGCGGCACTGGGCCAGATTGAGAAACAGTTCGGCAAAGGCTCATCATGCGCCTGGGTGAAGACCGCTCCATGGACGTGGAAACGATCTCCACCGGCTCACTGTCACTCGATATCGCCCTGGGCGCCGGCGGCCTGCCGATGGGCCGCATCGTAGAAATCTACGGCCCGGAATCGTCCGGTAAAACCACTTTGACGCTGCAGGTGATCGCCGCTGCGCAGCGCGAAGGCAAAACCTGTGCGTTCATCGACGCCGAACACGCGCTGGATCCTATCTATGCGAAAAAGCTGGGCGTCGATATCGACAACCTGCTGTGCTCCCAGCCGGATACCGGCGAGCAGGCGCTGGAAATCTGTGATGCGCTGACCCGCTCCGGCGCGGTTGATGTCATCATCGTCGACTCCGTGGCGGCGCTGACGCCGAAGGCGGAAATCGAAGTGAAATCGGCGATTCGCACATGGGCCTGGCGGCGCGCATGATGAGCCAGGCGATGCGTAAACTGGCCGGCAACCTGAAAAACGCCAATACCCTGCTGATCTTCATCAACCAGATCCGTATGAAAATTGGTGTGATGTTCGGCAACCCGGAAACCACGACCGGCGGTAACGCCCTGAAGTTCTATGCTTCGGTGCGTCTGGATATCCGTCGTATCGGCGCCATCAAAGAGGCGACGAAGTGGTGGGCAGCGAAACCCGCGTGAAAGTGGTGAAGAACAAAATCGCTGCGCCGTTCAAACAGGCTGAGTTCCAAATCATGTACGGCGAAGGCATCAACAGCCGCGGCGAACTGGTCGATCTGGGCGTGAAGCACAAGATGATCGAAAAAGCTGGCGCCTGGTACAGCTATAACGGCGAGAAGATTGGTCAGGGCAAGGCGAATGCCTGTAACTTCCTGAAAGAAAACCCGGCTATTGCCGCCGAGCTGGATAAGAAACTGCGCGACCTGCTGCTGGTAGCCGCTTCCAAGATAA
>19
ATTGAACGCTGGCGGCAGGCCTAACACATGCAAGTCGAGCGGTAGGAAGCTTGCTCTGGGTGACGAGCGGCGGACGGGTGAGTAATGTCTGGGAAACTGCCTGATGGAGGGGGATAACTACTGGAAACGGTAGCTAATACCGCATAACACCAAAGTGGGGGAGGCCTCACGCCATCAGATGTGCCCAGATGGGATTAGCTAGTAGGTGGGGTAATGGCTCACCTAGGCGACGATCCCTAGCTGGTCTGAGAGGATGACCAGCCACACTGGAACTGAGACACGGTCCAGACTCCTACGGGAGGCAGCAGTGGGGAATATTGCACAATGGGCGCAAGCCTGATGCAGCCATGCCGCGTGTGTGAAGAAGGCCTTAGGGTTGTAAAGCACTTTCAGCGAGGAGGACATTGACGTTACTCGCAGAAGAAGCACCGGCTAACTCCGTGCCAGCAGCCGCGGTAATACGGAGGGTGCAAGCGTTAATCGGAATTACTGGGCGTAAAGCGCACGCAGGCGGTTTGTTAAGTCAGATGTGAAATCCCCGCGCTTAACGTGGGAACTGCATTTGAACTGGCAAGCTAGAGTCTTGTAGAGGGGGTAGAATTCCAGGTGTAGCGGTAATGCGTAGAGATCTGGAGGAATACCGGTGGCGAGGCGGCCCCCTGGACAAAGACTGACGCTCAGGTGCGAAAGCGTGGGGAGCAAACAGGATTAGATACCCTGGTAGTCCACGCTGTAAACGATGTCGATTTGGAGGTTGGGGCTGGCTTCCGGAGCTAACGCGTTAAATCGACCGCCTGGGGAGTACGGCCGCAAGGTTAAAATCAAATGAATTGACGGGGGCCCGCACAAGCGGTGGAGCATGTGGTTTAATTCGATGCAACGCGAAGAACCTTACCTACTCTTGACATCCAGAGAACTTTCCAGAGATGGATTGGTGCCTTCGGGAACTCTGAGACAGGTGCTGCATGGCTGTCGTCAGCTCGTGTTGTGAAATGTTGGGTTAAGTCCCGCAACGAGCGCAACCCTTATCCTTTGTTGCCAGCGATTCGGTCGGGAACTCAAAGGAGACTGCCGGTGTAAACCGGAGGAAGGTGGGGATGACGTCAAGTCATCATGGCCCTTACGAGTAGGGCTACACACGTGCTACAATGGCGTATACAAAGGAAGCGAACTCGCGAGAGCAAGCGGACCTCTAAAGTACGTCGTAGTCCGGATTGGAGTCTGCAACTCGACTCCATGAAGTCGGAATCGCTAGTAATCGTAGATCAGAATGCTACGGTGAATACGTTCCCGGGCCTTGTACACACCGCCCGTCACACCATGGGAGTGGGTTGCAAAAGAAGTAGGTAGCTTAACCTGGGCGCTTACCACTTTGTGATTCATGACTGGGGTGAAGTCGTAACAAGGTAACCGTAGGATGGCTGGAAAGATTATCCAGGTAATCGGCGCCGTAGTGGACGTCGAGTTCCCTCAGGATGCCGTACCTAAAGTGTACAATGCTCTTGAGGTAGAAAACGGTCTGGTGCTGGAAGTAGCAACAGCTGGGCGGTGGCGTGGTTCGCTGTATCGCGATGGGGACCTCAGATGGTCTGCGTCGCGGCCTGAAAGTGATCGACCTGGATCACCCGATTGAAGTACCGGTAGGTAAAGCTACCCTGGGCCGCATCATGAACGTATTGGGTGAACCAATCGACAAGGCGACATCGGCGAAGAAGAACGTTGGGCAATTCACCGTCCAGCGCCAAGCTACGAAGATTTGGCCAACGGATCTGCTGGAAACCGGTATCAAGGTTATGGACCTGATCTGTCCGTTCGCTAAGGGCGGTAAAGTTGGTCTGTTCGGCGGTGCGGGCGTGGGTAAAACCGTAAACATGATGGAGTTGATCCGTAACATCGCGATCGAACACTCCGGTTATTCCGTGTTTGCGGGCGTGGGTGAGCGTACTCGTGAGGGTAACGACTTCTACCACGAAATGAACGACTCCAACGTACTGGACAAAGTATCCCTGGTTTACGGTCAGATGAACGAGCCACCGGGTAACCGTCTGCGCGTTGCTCTGACCGGTCTGACCATGGCGGAGAAATTCCGTGACGAAGGCCGCGACGTTCTGCTGTTCGTTGATAACATCTACCGTTATACCCTGGCCGGTACCGAAGTGTCCGCACTTCTGGGCCGTATGCCATCTGCGGTAGGTTATCAGCCAACGCTGGCGGAAGAGATGGGCGTTCTGCAAGAGCGTATCACCTCTACCAAGACCGGTTCTATCACCTCCGTACAGGCCGTTTACGTTCCTGCGGATGACTTGACTGACCCGTCGCCAGCCACCACCTTTGCCCACTTGGACGCAACCGTGGTACTGAGCCGTAATATCGCTTCTCTGGGTATCTACCCGGCCGTTGACCCGCTGGATTCCACCAGCCGTCAGTTGGATCCGCTGGTAGTTGGCCAGGAGCACTACGATGTAGCGCGTGGCGTGCAGTCCATTCTGCAACGTTACCAGGAACTGAAAGATATCATCGCAATTCTGGGTATGGACGAGCTGTCAGAAGAGGACAAACTGGTCGTATCCCGTGCGCGTAAAATCCAACGCTTCCTGTCTCAGCCGTTCTTCGTGGCAGAAGTCTTTACCGGTTCTCCGGGCAAGTTCGTATCGCTGAAAGACACCATTCGTGGTTTCAAAGGCATTATGGACGGCGACTATGACCACCTGCCTGAACAAGCGTTCTACATGGTTGGCACCATTGAAGAAGCAGTGGAAAAAGCCAAGAAACTGTAAATGCGTATCATTCTGCTGGGCGCTCCGGGCGCTGGTAAAGGTACTCAGGCTCAATTCATCATGGAGAAATACGGTATTCCGCAAATCTCCACCGGTGATATGTTGCGCGCAGCCGTGAAGGCCGGCAGTGAGCTGGGCAAGCAGGCGAAAGAAATCATGGACGCCGGCAAGCTGGTGACCGATGAGCTGGTGATAAGAACGCATCACTCAGGAAGATTGCCGTAACGGCTTCCTGCTGGACGGTTTCCCCTGATGCGATGAAAGAAGCCGGCATTGGACTAGGAATTCGCCGTGCCGGACGAACTGATCGTCGATCGCATCGTTGAGGTGGAAGGCAAAGACGACGTGACCGGCGAAGAGCTGACCACCCGTAAAGACGATCAGGAAGAAACCGTGCGCAAGCGCCTTGGAATCCATCAGATGAGATTTCCTATTACAGCAAAGAAGCGCAAGCAGGCCACACCCAATACCGTAAAATCGACGGCACCCGTAAAGTCACCGAAGTGAGGGCGACCATTCTCGGCTGAATGTATTCTTATGACTCCTCAAGTATCAAGGTATTAAAAGGGCTGGATGCGGTGCGTAAGCGCCCGGGCATGTATATCGGCGACACCGATGATGGCGGTCTGCACCACATGGTATTCGAGGTTGTGGACAACGCTATCGACGAAGCACTCGCGGGCCACTGTAGTGACATTCAGGTGGTCATCCATGCCGATAACTCCGTTTCGGTACAGGATGACGGCCGTGGTATCCCGACCGGTATTCACGAAGAGGAGGGGTTTCTGCGGCGCAGGTCATCATGACCGTGCTGCATGCCGGCGGCAAATTTGACGACAACTCCTACAAGGTATCCGGCGGCCTGCACGGCGTGGGTGTCTCCGTTGTTAACGCCCTGCCGAGAAGCTGGAACTGGTTATCCGCCGCGAAGGCAAGGTGCATGAGCAGACCTACGCCATGGGTGAGCCGCAGGCGCCGCTGAAAGTGGTCGGTGAAACCGATCAGACCGGCACCACGGTGCGTTTCTGGCCGAGCGAAACCTTCACCAACAACGTTTTTGAGTACGACATCCTGGCCAAGCGCCTGCGCGAGCTGTCTTTCCTTAACTCCGGCGTGTCTATCCGCCTGAAAGACAAACGCACGGACAAGAAGACCACTTCTACGAAGGCGGCATCAAGGCGTTTGTCGAATACCTGAACAAAAACAAAACCCCAATCCACCCTAACGTGTTCTATTTCTCCACCGTGAAAGACGACATCGGTGTGGAAGTGGCGCTGCAGTGGAACGACGGTTTCCAGGAAAACATCTACTGCTTCACCAACAACATCCCGCAGCGCGACGGCGGTACCCATCTGGTCGGTTTCCGTACCGCGATGACCAACAGCTACATGGATAAAGAAGGCTACAGCAAAAAGGCTAAAATCAGCGCCACCGGCGATGATGCGCGTGAAGGCCTGATTGCCGTGGTTTCGGTGAAGGTGCCGGATCCCAAGTTCTCTTCCCAGACCAAAGACAAGCTGGTTTCCTCCGAGGTGAAAACCGCGGTTGAAACGCTGATGAACGAGAAGCTGGTCGATTATCTGATGGAAAACCCGGGCGATGCGAAAATCGTCGTCGGCAAAATCATGATGCGGCGCGTGCCCGTGAAGCGGCGCGTAAAGCGCGTGAAATGACCCGTCGTAAAGGCGCGTTGGATCTGGCCGGCCTGCCGGGCAAACTGGCGGACTGCCAGGAACGCGATCCGGCGTTGTCCGAACTCTACCTGGTGGAAGGGGACTCTGCGGGCGGCTCTGCCAAGCAGGGGCGTAACCGTAAGAACCAGGCGATTCTGCCGCTGAAAGGTAAAATCCTCAACGTCGAGAAGGCGCGCTTCGACAAGATGCTGTCTTCGCAGGAAGTGGCGACGCTGATCACCGCGCTGGGTTGCGGCATCCGTGACGAGTACAACCCGGACAAGCTGCGTTACCACAGCATCATCATCATGACCGATGCCGACGTCGACGGTTCGCACATCCGTACGCTGCTGTTGACCTTCTTCTACCGCCAGATGCCGGAAATCATTGAACGCGGCCATGTGTTCATTGCCCAGCCGCCGCTGTACAAGGTGAAAAAAGGCAAGCAGGAACAGTACATCAAAGATGACGAGGCGATGGATCAGTTCGCCATCGCGACCGGCGCTTGCCGGCGAACCACTGGAAAAACTGGTGAGCACTACAGCGTGAGCTGATCGGTCGTGGAACGCCGCTACCCGCGCGCGCTGCTGAACAACCTGATCTACCAGAACCCGATCAGGGCAAAGTGCAGGTATGGATTGAGTCGCTGGTGAAACTGCTGAACGATAATGAGATGGCAGCAGCTATGACTCGGTGATCTTCGACCGCGAGCGCCAGATGGCTGCGCATCCGTACCCACCTACCCGCTGGACTGAGTTCTTCCACGGCGGCAATATCGCCGAAAAACTGCTGATCGAAGAAGATGCCTTCATCGAACGTGGCGAACGCCGTCTAGACAGCTTCGAGCAAGCGCTGGAGTGGCTGGTGAAAGAGTCGCGCCGTGGCCTGTCGATACAGCGTTATAAAGGTCTGGGCGAAATGAACCCTGAGCAGCTGTGGGAAACCACCATGGATCCGGAAAGCCGCCGCATGCTGCGCGTGACCGTGAAGGACGCCATCGCCGCCGATCAACTGTTCACCACCCATGGGTGATGCCGTTGAGCCGCGCCGTGCCTTTATCGAAGAAAATGCCCTGAAAGCCAATATCGATATCTAAATGGGTAACTCGTACTGGGCACCCAATGGGGTGACGAAGGTAAGGGCAAGGTCGTAGACCTGCTGACTGAACGGGCTCAATATGTTGTGCGCTACCAAGGTGGCCATAACGCTGGCCACACTCTGGTTATTAACGGTGAGAAAACCGTCCTTCATTTAATTCCTTCAGGCATTTTGCGTGATAACGTGACCAGCATCATCGGCAACGGTGTAGTCAGACGCATTGATGAAAGAAATGGGTGAACTTGAAGCGCGCCGGTACGCGAACGTCTGAGCCTGCCTGATCCTGCCTTATCACGCTGGATAACGCGCGTGAGAAAGCGCAAGCTATCGGCACCACCGGTCGCGGTATCGGTCCGGCTTACGAAGATAAAGTTGCCCGCCGCGGTCTGCGCGTTGGCGATCTGTTCAATAAAGAAACCTTCGCCGTTAAGCTGAAAGAAATCATCGATTACCATAACTTCCAGCTGGTTAACTACTACAAAGTCGAAGCCGTCGATTACCAGGCGACACTGGATTACGTGCTTCGCCCAATGGTTGTTGACGTTTCCGAACTGCTGGACGGCGCGCGCAAGCGTGGCGATCTGATCATGTTCGAAGGCGCTCAGGGTACCCTGCTGGATATCGACCACGGTACTTATCCGTATGTAACCTCTTCCAATACCACTGCTGGCGGCGTTGCTACCGGTTCAGGTATTGGTCCGCGTTACGTGGACTACGTGCTGGGCATCGTTAAAGCCTACTCTACCCGTGTAGGTGCAGGTCCGTTCCCGACCGAAGGTGATACCGTGCAAACAAGGTAACGAGTTCGGTGCCACCACAGGCCGTCGTCGTCGTACCGGTTGGCTGGACGCCGTAGCGGTTCGCCGCGCATGCAGATCAACTCCCTGTCCGGCTTCTGCCTGACCAAGCTGGACGTGCTGGACGGCCTGAAAGAAGTGAAGATCTGCGTGGGTTACCGCATGACGGCCGCGAAATGGACACCACGCCCAGAAGGTTGGGAAGGCATTGAGCCAATCTACGAAACCCTGCCTGGCTGGGATACCACTTTTGGCGTGAAAGACACAGCAAACTGCCACAGGCGGCGCTGGACTACATCAAGCGTATTGAAGAATTGACTGGCGTACCGGTAGACATTATCTCTACTGGCCCAGACCGTAGCGAGACCATGATCCTATAAATGGCTGAGAACAAGCAAAAGGCGTTAGCTGCGGCACTGGGCCAGATTGAGAAACAGTTCGGCAAAGGCTCATCATGCGTCTGGGTGAAGACCGTTCTATGGATGTAGAAACGATCTCTACCGGCTCACTGTCACTCGATATCGCACTGGGTGCGGGCGGCCTGCCAATGGGCCGTATCGTTGAAATTTATGGCCCGGAATCCTCCGGTAAAACCACTCTGACGCTGCAGGTTATCGCTGCCGCACAGCGCGAAGGCAAAACTTGCGCATTTATCGATGCCGAGCACGCGCTGGACCCGATTTATGCCAAAAAACTGGGCGTCGATATCGACAACCTGCTGTGTTCCCAGCCGGACACCGGTGAGCAGGCTCTGGAAATTTGTGATGCCTTGACCCGTTCTGGTGCGGTTGACGTGATCATCGTTGACTCCGTAGCGGCGTTGACGCCAAAAGCGGAAATTGAAGTGAAATCGGTGACTCACACATGGGCCTTGCGGCACGTATGATGAGCCAGGCGATGCGTAAGCTGGCCGGTAACCTGAAAAACGCCAACACGCTGCTGATCTTCATCAACCAGATCCGTATGAAAATCGGTGTCATGTTCGGTAACCCGGAAACCACCACCGGCGGTAACGCACTGAAATTCTATGCCTCCGTTCGTCTGGATATCCGCCGTATCGGTGCGGTTAAAGAGGCGATGAAGTGGTGGGCAGTGAAACCCGCGTTAAAGTGGTGAAAAACAAAATCGCTGCGCCATTCAAGCAGGCTGAGTTCCAAATTCTGTACGGTGAAGGCATCAACAGCCGCGGTGAACTGGTCGATCTGGGCGTTAAGCACAAGATGATCGAGAAAGCCGGCGCCTGGTACAGTTACAACGGCGATAAAATCGGTCAGGGCAAGGCGAATGCCTGCAACTTCCTGAAAGAAAACCCGGCTGTTGCCGCTGAGTTGGACAAAAAACTGCGCGATCTGCTGCTGGTTACTGCTACCATGATAA
>20
ATTGAACGCTGGCGGCAGGCCTAACACATGCAAGTCGAGCGGTAGGAAGCTTGCTCCGGGTGACGAGCGGCGGACGGGTGAGTAATGTCTGGGAAACTGCCTGATGGAGGGGGATAACTACTGGAAACGGTAGCTAATACCGCATAACACCAAAGTGGGGGAGGCCTCACGCCATCAGATGTGCCCAGATGGGATTAGCTAGTAGGTGGGGTAATGGCTCACCTAGGCGACGATCCCTAGCTGGTCTGAGAGGATGACCAGCCACACTGGAACTGAGACACGGTCCAGACTCCTACGGGAGGCAGCAGTGGGGAATATTGCACAATGGGCGCAAGCCTGATGCAGCCATGCCGCGTGTGTGAAGAAGGCCTTAGGGTTGTAAAGCACTTTCAGCGAGGAGGACATTGACGTTACTCGCAGAAGAAGCACCGGCTAACTCCGTGCCAGCAGCCGCGGTAATACGGAGGGTGCAAGCGTTAATCGGAATTACTGGGCGTAAAGCGCACGCAGGCGGTTTGTTAAGTCAGATGTGAAATCCCCGCGCTTAACGTGGGAACTGCATTTGAACTGGCAAGCTAGAGTCTTGTAGAGGGGGTAGAATTCCAGGTGTAGCGGTAATGCGTAGAGATCTGGAGGAATACCGGTGGCGAGGCGGCCCCCTGGACAAAGACTGACGCTCAGGTGCGAAAGCGTGGGGAGCAAACAGGATTAGATACCCTGGTAGTCCACGCTGTAAACGATGTCGATTTGGAGGTTGGGGCTGGCTTCCGGAGCTAACGCGTTAAATCGACCGCCTGGGGAGTACGGCCGCAAGGTTAAAATCAAATGAATTGACGGGGGCCCGCACAAGCGGTGGAGCATGTGGTTTAATTCGATGCAACGCGAAGAACCTTACCTACTCTTGACATCCAGAGAATTCGCTAGAGATAGCTTAGTGCCTTCGGGAACTCTGAGACAGGTGCTGCATGGCTGTCGTCAGCTCGTGTTGTGAAATGTTGGGTTAAGTCCCGCAACGAGCGCAACCCTTATCCTTTGTTGCCAGCGATTCGGTCGGGAACTCAAAGGAGACTGCCGGTGTAAACCGGAGGAAGGTGGGGATGACGTCAAGTCATCATGGCCCTTACGAGTAGGGCTACACACGTGCTACAATGGCGTATACAAAGGAAGCGAACTCGCGAGAGCAAGCGGACCTCTAAAGTACGTCGTAGTCCGGATTGGAGTCTGCAACTCGACTCCATGAAGTCGGAATCGCTAGTAATCGTAGATCAGAATGCTACGGTGAATACGTTCCCGGGCCTTGTACACACCGCCCGTCACACCATGGGAGTGGGTTGCAAAAGAAGTAGGTAGCTTAACCTGGGCGCTTACCACTTTGTGATTCATGACTGGGGTGAAGTCGTAACAAGGTAACCGTAGGATGGCTGGAAAGATTATCCAGGTAATCGGCGCCGTAGTGGACGTCGAGTTCCCTCAGGATGCCGTACCGAAAGTGTACAACGCTCTTGAGGTAGAAAACGGTCTGGTGCTGGAAGTAGCAACAGCTGGGCGGTGGCGTGGTTCGCTGTATCGCGATGGGGACCTCTGATGGTCTGCGTCGCGGTCTGAAAGTGACTGACCTGGACCACCCGATTGAAGTACCGGTAGGTAAAGCTACCCTGGGCCGTATCATGAACGTATTGGGTGAACCAATCGACAAGGCGACATCGGCGAAGAAGAACGTTGGGCAATTCACCGTCCAGCGCCAAGCTACGAAGATTTGGCCAACGGATCTGCTGGAGACCGGTATCAAGGTTATGGACCTGATCTGTCCGTTCGCTAAGGGCGGTAAAGTGGGTCTGTTCGGCGGTGCGGGCGTGGGTAAAACCGTAAACATGATGGAGTTGATCCGTAACATCGCGATCGAACACTCCGGTTATTCCGTGTTTGCGGGCGTGGGTGAGCGTACTCGTGAGGGTAACGACTTCTACCACGAAATGAACGACTCCAACGTACTGGACAAAGTATCCCTGGTTTACGGCCAGATGAACGAGCCACCGGGTAACCGTCTGCGCGTTGCTCTGACCGGTCTGACCATGGCGGAGAAATTCCGTGACGAAGGCCGCGACGTTCTGCTGTTCGTTGATAACATCTACCGTTATACCCTGGCCGGTACCGAAGTGTCCGCACTTCTGGGCCGTATGCCATCTGCGGTAGGTTATCAGCCAACGCTGGCGGAAGAGATGGGCGTTCTGCAAGAACGTATCACCTCTACCAAGACCGGTTCTATCACCTCCGTACAGGCCGTTTACGTTCCTGCGGATGACTTGACTGACCCGTCACCAGCCACCACCTTTGCCCACTTGGACGCAACCGTGGTACTGAGCCGTAATATCGCTTCTCTGGGTATCTACCCGGCCGTTGACCCGCTGGATTCCACCAGCCGTCAGTTGGATCCGCTGGTAGTTGGCCAGGAGCACTACGATGTAGCGCGTGGCGTGCAGTCCATTCTGCAACGTTACCAGGAACTGAAAGATATCATCGCAATTCTGGGTATGGACGAGCTGTCAGAAGAAGACAAACTGGTCGTATCCCGTGCGCGTAAAATCCAACGCTTCCTGTCTCAGCCGTTCTTCGTGGCAGAAGTCTTTACCGGTTCTCCGGGCAAGTTCGTATCGCTGAAAGACACCATTCGTGGTTTCAAAGGCATTATGGACGGCGACTATGACCACCTGCCTGAACAAGCGTTCTACATGGTTGGCACCATTGAAGAAGCAGTGGAAAAAGCCAAGAAACTGTAAATGCGTATCATTCTGCTGGGCGCTCCGGGCGCTGGTAAAGGTACTCAGGCTCAATTCATCATGGAGAAATACGGTATTCCGCAAATCTCCACCGGTGATATGTTGCGCGCAGCCGTGAAGGCCGGCAGTGAACTGGGCAAACAGGCGAAAGAAATCATGGACGCCGGCAAGCTGGTGACCGATGAGCTGGTAATAAGAACGCATCACTCAGGAAGATTGCCGTAACGGCTTCCTGCTGGACGGTTTCCCCTGATGCGATGAAAGAAGCCGGTATTGGACTAGGAATTCGCCGTGCCGGACGAACTGATCGTCGATCGCATCGTTGAGGTGGAAGGCAAAGACGACGTGACCGGCGAAGAGCTGACCACCCGTAAAGACGATCAGGAAGAAACCGTGCGCAAGCGCCTTGGAATCCATCAGATGAGATTTCCTACTACAGCAAAGAAGCGGAAGCAGGCCACACCCAATACCGTAAAATCGACGGCACCCGTAAAGTGACCGAAGTGAGGGCGACCATCCTCGGCTGAATGTATTCTTATGACTCCTCAAGTATCAAGGTATTAAAAGGGCTGGATGCGGTGCGTAAGCGCCCGGGCATGTATATCGGCGACACCGATGATGGCGGTCTGCACCACATGGTATTCGAGGTTGTGGACAACGCTATCGACGAAGCACTCGCGGGCCACTGTAGTGACATTCAGGTGGTCATCCATGCCGATAACTCCGTTTCGGTACAGGATGACGGCCGTGGTATCCCGACCGGTATTCACGAAGAGGAGGGGTTTCTGCGGCGCAGGTCATCATGACCGTGCTGCATGCCGGCGGTAAATTTGACGACAACTCCTACAAGGTATCCGGCGGCCTGCACGGCGTGGGGGTCTCCGTTGTTAACGCCCTGCCGAGAAACTGGAACTGGTTATTCGCCGTGAAGGCAAGGTGCATGAGCAGACCTACGCCATGGGTGAGCCACAGGCGCCGCTGAAAGTGGTCGGTGAAACCGATCAGACCGGCACCACGGTGCGTTTCTGGCCGAGCGAAACCTTCACCAACAACGTTTTTGAGTACGACATTCTGGCCAAGCGCCTGCGCGAGCTGTCTTTCCTTAACTCCGGCGTGTCTATCCGCCTGAAAGACAAGCGCACGGATAAGAAGACCACTTCTACGAAGGCGGCATCAAGGCGTTTGTTGAGTACCTGAACAAAAACAAAACCCCAATCCATCCTAACGTGTTCTATTTCTCCACCGTGAAAGACGACATCGGTGTGGAAGTGGCGCTGCAGTGGAACGACGGTTTCCAGGAAAACATCTACTGCTTCACCAACAACATCCCGCAGCGCGATGGCGGTACCCATCTGGTCGGTTTCCGTACCGCGATGACCAACAGCTACATGGATAAAGAAGGCTACAGCAAAAAGGCTAAAATCAGCGCCACCGGCGATGATGCGCGTGAAGGCCTGATTGCCGTGGTTTCGGTGAAGGTGCCGGATCCCAAGTTCTCTTCTCAGACCAAAGACAAGCTGGTTTCTTCCGAGGTGAAAACCGCGGTTGAAACGCTGATGAACGAGAAGCTGGTCGATTATCTGATGGAAAACCCGGGCGATGCGAAAATCGTCGTCGGCAAAATCATGATGCGGCGCGTGCCCGTGAAGCGGCGCGTAAAGCGCGTGAAATGACCCGTCGTAAAGGCGCGTTGGATCTGGCCGGCCTGCCGGGCAAACTGGCGGACTGCCAGGAACGTGACCCTGCGCTGTCCGAACTCTACCTGGTGGAAGGGGACTCTGCGGGCGGCTCTGCCAAGCAGGGGCGCAACCGTAAGAACCAGGCGATTTTGCCGCTGAAAGGTAAAATCCTCAACGTCGAGAAGGCGCGCTTCGACAAGATGCTGTCTTCGCAGGAAGTGGCGACGCTGATCACCGCGTTGGGTTGCGGCATCCGTGACGAATACAACCCGGACAAGCTGCGTTACCACAGCATCATCATCATGACCGATGCCGACGTCGACGGTTCGCACATCCGTACGCTGCTGTTGACCTTCTTCTACCGCCAGATGCCGGAAATCATTGAACGCGGCCACGTGTTCATTGCCCAGCCGCCGCTGTACAAGGTGAAAAAAGGCAAGCAGGAACAGTACATCAAAGATGACGAGGCGATGGATCAGTTCGCCATCGCGACCGGCGCTTGCCGGTGAACCACTGGAAAAACTGGTGAGCACTACAGCGTGAGCTGATCGGTCGTGGAACGCCGCTACCCGCGCGCGCTGCTGAACAACCTGATCTACCAGAACCCGATCAGAGCAAAGTCCAGGTATGGATTGAGTCGCTGGTGAAACTGCTGAACGATAATGAGACGGCAGCAGCTATGACTCGGTGATCTTCGACCGCGAGCGCCAGATGGCTGCGCATCCGTACCCACCTACCCGCTGGACTGAGTTCTTCCACGGCGGCAATATCGCCGAAAAACTGCTGATCGAAGAGGATGCCTTCATCGAACGCGGTGAGCGCCGTCTAGACAGCTTCGAGCAAGCGCTGGAGTGGCTGGTGAAAGAGTCACGCCGTGGCCTGTCGATACAGCGTTATAAAGGTTTGGGCGAAATGAACCCTGAGCAGCTGTGGGAAACCACCATGGATCCGGAAAGCCGCCGCATGCTGCGCGTGACCGTGAAGGACGCCATCGCTGCCGATCAACTGTTCACCACCCATGGGTGATGCCGTTGAGCCACGCCGTGCCTTTATCGAAGAAAACGCCCTGAAAGCGAATATCGATATCTAAATGGGTAACTCGTACTGGGCACCCAATGGGGTGACGAAGGTAAGGGCAAGGTCGTAGACCTGCTGACTGAACGGGCTCAATATGTTGTGCGCTACCAAGGTGGCCATAACGCTGGCCACACTCTGGTTATTAACGGTGAGAAAACCGTCCTTCATTTAATTCCTTCAGGCATTCTGCGTGATAACGTAACCAGCATCATCGGCAACGGTGTAGTCAGACGCATTGATGAAAGAAATGGGTGAACTTGAAGCGCGCCGGTACGCGAACGTCTGAGCCTGCCTGATCCTGCCTTATCACGCTGGATAACGCGCGTGAGAAAGCGCAAGCTATCGGCACCACCGGTCGCGGTATCGGCCCGGCTTACGAAGATAAAGTTGCTCGCCGCGGTCTGCGCGTTGGCGATCTGTTCAACAAAGAAACCTTCGCCGTTAAGCTGAAAGAAATCATCGATTACCATAACTTCCAGCTGGTTAACTACTACAAAGTCGAAGCCGTCGATTACCAGACGACTCTGGATTATGTGCTTCGCTCAATGGTTGTTGACGTTTCCGAACTGCTGGACGGCGCGCGCAAGCGTGGCGATCTGATCATGTTCGAAGGTGCTCAGGGTACCCTGCTGGATATCGACCACGGTACTTATCCGTATGTAACCTCTTCCAATACCACTGCTGGCGGCGTTGCTACCGGTTCAGGTATTGGTCCGCGTTACGTGGACTACGTGCTGGGCATCGTTAAAGCCTACTCTACCCGTGTGGGTGCAGGTCCGTTCCCTACTGAAGGTGATACCGTGCAAACAAGGTAACGAGTTCGGTGCCACCACAGGCCGTCGTCGTCGTACCGGTTGGCTGGACGCCGTAGCGGTTCGCCGCGCATGCAGATCAACTCCCTGTCCGGCTTCTGCCTGACCAAGCTGGACGTGCTGGACGGTCTGAAAGAAGTGAAGATCTGCGTGGGTTACCGCATGACGGCCGCGAAATGGACACCACGCCCAGAAGGTTGGGAAGGCATTGAGCCAATCTACGAAAGCCTGCCTGGCTGGGATACCACTTTTGGCGTGAAAGACACAGCAAACTGCCACAGGCGGCGCTGGACTACATCAAGCGTATTGAAGAATTGACTGGCGTACCGGTAGACATTATCTCTACTGGCCCAGATCGTAGCGAGACCATGATCCTATAAATGGCTGAGAACAAGCAAAAGGCGTTAGCTGCGGCACTGGGCCAGATTGAGAAACAGTTCGGCAAAGGCTCATCATGCGTCTGGGTGAAGACCGTTCTATGGATGTAGAAACGATCTCCACCGGCTCACTGTCACTCGATATCGCACTGGGTGCGGGCGGCCTGCCAATGGGCCGTATCGTTGAAATTTATGGCCCGGAATCCTCCGGTAAAACCACTCTGACGCTGCAGGTTATCGCTGCCGCACAGCGCGAAGGCAAAACTTGCGCATTTATCGATGCCGAGCACGCGCTGGACCCGATTTATGCCAAAAAACTGGGCGTCGATATCGACAACCTGCTGTGTTCCCAGCCGGACACCGGTGAACAGGCTCTGGAAATTTGTGATGCCTTGACCCGTTCTGGTGCGGTTGACGTGATCATCGTTGACTCCGTAGCGGCGCTGACGCCAAAAGCGGAAATTGAAGTGAAATCGGTGACTCACATATGGGCCTTGCGGCACGTATGATGAGCCAGGCGATGCGTAAGCTGGCCGGTAACCTGAAAAACGCCAACACGCTGTTGATCTTCATCAACCAGATCCGTATGAAAATCGGTGTCATGTTCGGTAACCCGGAAACCACCACCGGCGGTAACGCACTGAAATTCTATGCTTCTGTTCGTCTGGATATCCGCCGTATCGGTGCGGTTAAAGAGGCGATGAAGTGGTGGGCAGTGAAACCCGCGTTAAAGTGGTGAAAAACAAAATCGCTGCGCCATTCAAGCAGGCTGAGTTCCAAATTCTGTACGGTGAAGGCATCAACAGCCGCGGTGAACTGGTCGATCTGGGCGTTAAGCACAAGATGATCGAGAAAGCCGGCGCCTGGTACAGTTATAACGGCGATAAAATCGGTCAGGGTAAGGCGAATGCCTGCAACTTCCTGAAAGAAAACCCGGCTGTTGCCGCTGAGTTGGATAAAAAACTGCGCGACCTGCTGCTGGTTACTGCTACCATGATAA
>21
ATTGAACGCTGGCGGCAGGCCTAACACATGCAAGTCGAGCGGCGAAGAGTTTACCTTCGCCGGCGAGCGGCGGACGGGTGAGTAATGTCTGGGAAACTGCCTGATGGAGGGGGATAACTACTGGAAACGGTAGCTAATACCGCATAACACCAAAGTGGGGGAGGCCTCACGCCATCGGATGTGCCCAGATGGGATTAGCTAGTAGGTGGGGTAATGGCTCACCTAGGCGACGATCCCTAGCTGGTCTGAGAGGATGACCAGCCACACTGGAACTGAGACACGGTCCAGACTCCTACGGGAGGCAGCAGTGGGGAATATTGCACAATGGGCGCAAGCCTGATGCAGCCATGCCGCGTGTGTGAAGAAGGCCTTCGGGTTGTAAAGCACTTTCAGCGAGGAGGAGATTGACGTTACTCGCAGAAGAAGCACCGGCTAACTCCGTGCCAGCAGCCGCGGTAATACGGAGGGTGCAAGCGTTAATCGGAATTACTGGGCGTAAAGCGCACGCAGGCGGTTTGTTAAGTCAGATGTGAAATCCCCGCGCTTAACGTGGGAACTGCATTTGAACTGGCAAGCTAGAGTCTTGTAGAGGGGGTAGAATTCCAGGTGTAGCGGTAATGCGTAGAGATCTGGAGGAATACCGGTGGCGAGGCGGCCCCCTGGACAAAGACTGACGCTCAGGTGCGAAAGCGTGGGGAGCAAACAGGATTAGATACCCTGGTAGTCCACGCTGTAAACGATGTCGACTTGGAGGTTGGGGCTGGCTTCCGGAGCTAACGCGTTAAGTCGACCGCCTGGGGAGTACGGCCGCAAGGTTAAAATCAAATGAATTGACGGGGGCCCGCACAAGCGGTGGAGCATGTGGTTTAATTCGATGCAACGCGAAGAACCTTACCTACTCTTGACATCCACAGAACTTAGCAGAGATGCTTCGGTGCCTTCGGGAACTGTGAGACAGGTGCTGCATGGCTGTCGTCAGCTCGTGTTGTGAAATGTTGGGTTAAGTCCCGCAACGAGCGCAACCCTTATCCTTTGTTGCCAGCAGTAATGGTGGGAACTCAAAGGAGACTGCCGGTGTAAACCGGAGGAAGGTGGGGATGACGTCAAGTCATCATGGCCCTTACGAGTAGGGCTACACACGTGCTACAATGGCAGATACAAAGGAAGCGAACTCGCGAGAGCAAGCGGACCACTAAAGTCTGTCGTAGTCCGGATTGGAGTCTGCAACTCGACTCCATGAAGTCGGAATCGCTAGTAATCGTAGATCAGAATGCTACGGTGAATACGTTCCCGGGCCTTGTACACACCGCCCGTCACACCATGGGAGTGGGTTGCAAAAGAAGTAGGTAGCTTAACCTGGGCGCTTACCACTTTGTGATTCATGACTGGGGTGAAGTCGTAACAAGGTAACCGTAGGATGGCTGGAAAGATTATCCAGGTAATCGGCGCCGTAGTGGACGTCGAATTCCCCCAAGACGCTGTACCAAAAGTGTACAACGCCCTTGAGGTTGAAGGCGCACTCGTGCTGGAAGTAGCAACAGCTGGGCGGTGGTGTTGTTCGTTGTATCGCAATGGGCTCTTCCGATGGTCTGAGCCGTGGGTTGAAAGTCATCAACCTGGAACACCCAATTGAAGTGCCTGTGGGCAAGTCAACTCTGGGCCGTATCATGAACGTATTGGGTGACCCAATCGACAAGGTCCTATCGGCGAAGAAGAGCGTTGGGCAATCCATCGTGAAGCGCCTTCTTACGAAGATCTTGCCAGCAGACTTGTTAGAAACCGGTATCAAGGTAATGGACTTGATTTGTCCGTTCGCTAAGGGCGGTAAAGTCGGTCTGTTCGGTGGTGCGGGTGTAGGTAAAACGGTAAACATGATGGAGCTTATTCGTAACATTGCGATTGAGCACTCAGGTTATTCCGTATTTGCTGGCGTGGGTGAGCGTACTCGTGAGGGTAACGACTTCTACCACGAGATGACTGACTCCAACGTTCTGGACAAAGTATCCTTGGTTTATGGCCAAATGAATGAGCCACCAGGTAACCGTCTGCGCGTTGCACTGACCGGCTTGACCATGGCGGAGAAATTCCGTGATGAAGGTCGTGACGTATTGCTGTTCATCGATAACATCTATCGCTATACCTTAGCCGGTACGGAAGTTTCCGCACTGCTGGGTCGTATGCCATCTGCCGTAGGTTACCAGCCAACGCTGGCAGAAGAGATGGGTGTGTTGCAGGAACGTATTACTTCCACCAAGACGGGTTCAATCACCTCTGTTCAGGCCGTTTACGTGCCAGCGGATGACTTGACTGACCCATCTCCAGCAACCACCTTTGCTCACTTGGATGCAACCGTCGTTCTGAGCCGCCAAATCGCCTCTCTGGGTATTTACCCAGCGGTTGACCCGCTTGACTCCACCAGCCGTCAGCTTGATCCGTTGGTTGTTGGTCAGGAGCATTACGATGTAGCGCGTGGCGTGCAGTCAATTCTGCAACGTTACCAGGAACTGAAAGATATTATCGCAATCTTGGGTATGGACGAGTTGTCAGAAGATGACAAACTGGTGGTATCCCGTGCGCGTAAAATCCAACGCTTCCTGTCTCAACCGTTCTTCGTGGCAGAAGTCTTTACCGGTTCACCGGGCAAGTTCGTATCGCTGAAAGATACCATTCGTGGTTTCAAAGGCATCATGAACGGCGACTATGACCACCTGCCGGAGCAGGCGTTCTACATGGTTGGCACCATTGAAGAAGCAGTGGAAAAAGCCAAGAAACTGTAAATGCGTATCATTCTGCTGGGCGCTCCGGGCGCTGGTAAGGGTACTCAGGCTCAATTCATCATGGAGAAATACGGTATTCCGCAAATCTCTACTGGTGATATGTTGCGCGCCGCTGTAAAAGCAGGTTCTGAGTTAGGTCTGAAAGCGAAAGAAATTATGGATGCCGGCAAGCTGGTCACTGATGAGCTGGTTATAAGAGCGCATTACACAGGACGATTGCCGTGACGGTTTCCTGCTAGATGGGTTCCCCTGATGCCATGAAAGAAGCCGGTATTTGATTAGGAGTTTGATGTTCCGGACGATCTGATTGTTGAGCGTATCGTCGAAGTTGAAGATAAAGATGATGTCACTGGCGAAGATCTGACCATCCGTAAAGATGATCAGGAAGCAACAGTGCGCAAACGTCTTTGAGTTCATCAGCAAAGGTATCTTATTATCGTAAAGAAGCTGATGCCGGTAACACGCAATATTTTAAACTGGACGGAACCCGTAAAGTAGCAGAAGTCAGGGCGACTATTCTCGGTTAAATGTATACTTATGACTCCTCAAGTATCAAGGTATTAAAAGGGCTGGATGCGGTTCGTAAGCGTCCGGGCATGTATATCGGTGATACTGATGACGGTGGTCTGCACCACATGGTATTCGAGGTTGTGGACAACGCTATCGACGAAGCCCTCGCTGGCCACTGTAAAGAAATTATCGTCACCATCCACTCGGATAACTCTGTTTCTGTACAGGATGATGGCCGTGGTATCCCAACCGGTATGCATGACGAGGAGGGGTATCGGCAGCTGAGGTCATCATGACCGTGTTGCATGCTGGCGGTAAGTTTGACGATAACTCGTACAAAGTTTCCGGTGGTTTGCACGGCGTAGGTGTATCCGTTGTTAACGCCCTGCTGAAAAACTGGAGCTGGTGATTCGCCGTGAAGGTAAAGTTCACGAGCAGACTTACAAGATGGGTGTGCCGCAGGCACCATTGAAAGTGGTGGGCGAAACCGATCAAACCGGGACAACCGTGCGTTTCTGGCCGAGCCAGACGTTCACCAATAATACCTTCCAATATGAAATCCTGGCAAAACGTCTGCGTGAGCTGTCGTTCCTGAACTCTGGGGTTTCAATCAAGCTGAAAGACAAACGTAACGACAAGAAGACCACTTCTACGAAGGCGGTATCAAAGCGTTTGTTGAGTATCTGAACAAAAACAAAAACCCGATCCACCCGAAAGTGTTCTATTTCTCCACCATGAAAGATGATATCGGTGTGGAAGTGGCATTGCAGTGGAACGATGGTTTCCAGGAAAATATTTACTGTTTCACCAACAACATTCCACAGCGCGATGGGGGGACTCACTTAGTCGGGTTCCGTACGGCGATGACTAATAGCTACATGGATAAAGAAGGTTACAGTAAAAAAGCGAAAATCAGTGCAACCGGTGATGATGCCCGTGAAGGTTTGATTGCTGTGGTTTCCGTGAAAGTGCCAGACCCTAAATTCTCCTCACAGACCAAAGATAAACTGGTTTCTTCTGAGGTAAAAACTGCGGTCGAAACGCTGATGAACGAGAAGCTGGTTGAGTATTTGCTGGAAAACCCAACCGACGCCAAAATCGTGGTTGGCAAAATTATGACGCGGCCCGTGCTCGTGAAGCTGCGCGTAAAGCTCGTGAAATGACACGCCGTAAAGGTGCACTGGATTTGGCTGGCTTACCAGGCAAACTGGCTGACTGTCAGGAACGTGACCCAGCATTGTCCGAACTCTACTTAGTGGAAGGGGACTCAGCGGGCGGCTCTGCGAAACAAGGCCGTAACCGTAAAAATCAGGCTATTTTGCCGCTGAAAGGTAAAATTCTGAACGTCGAGAAAGCGCGTTTTGACAAAATGCTTTCTTCGCAGGAAGTGGCAACACTGATCACCGCGTTGGGTTGTGGTATACGGGATGAATATAACCCGGACAAATTGCGTTATCACAATATCATTATCATGACCGATGCCGACGTAGATGGTTCTCACATCCGTACGTTATTGTTGACCTTCTTCTACCGCCAGATGCCGGAAATTATTGAGCGTGGTCATGTATTTATCGCTCAGCCGCCACTGTATAAAGTGAAAAAAGGTAAACAAGAGCAATACATCAAAGATGATGACGCGATGGAGCAGTTGACTCTGGCACCCACCACTGGTAGGCGAACATCTGGAGAAACTGGTTAGCACTACAGCGTCAGACTATCGCTCGTGGAACGTCGTTATCCGCGTGCTTTACTGAATAACCTGATTTATCAAAACCCGATAAAGAGGCGGTAACGCAATGGATTGATTCGCTGGTGGTCATGCTAAATGAGAAAGAAATGGCAGCAGCTACAGTTCAGTGGTGCGCGACCGTGAGCGTCAGCTGATTGCGTATTCGTACCCACTTATGATCTGGACTGATTTCATCCACGGTGGTAATATCGCCGACAAGTTATTAATCGAAGAAGGTGCTTTTGTTGAACGTGGCGAGCGCCGTGTTTCAAGCTTCGAAGATGCACTTGACTGGTTGGTTAAAGAGTCGCGTCGTGGTCTGGCAATCCAGCGCTATAAAGGTCTGGGTGAAATGAATCCAGAGCAACTGTGGGAAACCACTATGGACCCAACCAGCCGCCGTATGCTGCGGGTGATGGTGAAAGATGCCATTGCGGCAGACCAGTTGTTCACCACTCATGGGGGACGCGGTTGAACCTCGCCGCGCCTTTATCGAAGAGAATGCGTTGCGAGCAAATATCGATATCTAAATGGGTAACTCGTACTGGGCACCCAATGGGGTGACGAAGGTAAGGGCAAGGTCGTTGACCTGCTGACTGAACGGGCTAAATATGTTGTGCGCTATCAAGGTGGTCACAACGCTGGCCATACTTTGGTTATCAACGGTGAGAAAACCGTTCTTCATTTAATTCCCTCAGGTATTCTGCGTGAAAACGTAACCAGCATCATCGGCAACGGTGTTGTCTGACGCCTTAATGAAAGAGATGACAGACCTTGAAGCGCGCCTGTACGTGAGCGACTGAGCATGCTTAATCCTGCCATATCATGCTGGATAATGCGCGTGAAAAAGCACAAGCAATCGGTACTACCGGTCGTGGTATCGGCCCTGCCTATGAAGATAAAGTTGCCCGCCGCGGTCTGCGCGTAGGTGATTTGTTCAACAAAGAAACCTTCGCAATCAAACTGAAAGAAATTGTGGATTACCACAACTTCCAGTTGGTGCACTACTACAAAGAAGAAGCGGTTGACTATCAAAAAGTGCTGGATGAAGTATTTTGCCCAATGGTAGTTGATGTTTCCGAATTGCTGGACAGTGCGCGTAAGCGTGGTGATTTCATGATGTTTGAAGGCGCTCAAGGCACCTTGCTGGACATCGACCACGGTACTTATCCGTATGTGACTTCATCTAACACCACAGCGGGTGGCGTTGCGACAGGCTCTGGCCTGGGCCCACGTTATGTTGATTACGTGCTGGGTATCGTGAAAGCCTATTCCACCCGTGTTGGTGCAGGTCCATTCCCGACTGAAGGTGGTTCCGCGTAAGCAAGGTAACGAATATGGCGCGACCACTGGCCGTAGCCGTCGTACCGGTTGGTTGGATATCGTTGCAGTACGTCGTGCTTGCAGATCAACTCCTTGTCTGGCTTCTGCATGACCAAACTGGACGTGCTGGATGGTCTGAAAGAAGTGAAACTGTGTGTTGGCTACCGCAAGATGGCCGCGAAGTTGATACCACTCCCTGAAGGCTGGGAAGGTATTGAGCCAATCTACGAAACCATGCCAGGCTGGGAAGTGACCTTTGGCGTAAAAGACACAGCAAGTTGCCACAGGCAGCGCTGAACTACATCAAGCGTGTAGAAGAGCTGACAGGTGTTCCGGTTGATATCATCTCTACCGGCCCGGATCGGGAAGAAACCATGATCCTATGAATGGCTGAGAATAAACAAAAGGCGTTAGCAGCAGCACTGGGCCAAATTGAAAAACAATTCGGCAAAGGTTCATCATGCGCCTTGGCGAAGACCGCTCAATGGATGTTGAAACCATCTCTACTGGTTCTCTTTCTCTTGATATCGCATTGGGGGCGGGTGGCCTGCCAATGGGGCGTATTGTTGAGATTTATGGCCCTGAATCGTCCGGTAAGACAACACTGACCTTACAGGTTATTGCTGCCGCACAACGCGAAGGTAAAACCTGCGCCTTTATCGATGCAGAGCATGCTCTTGACCCTATTTACGCTAAAAAACTAGGCGTAGATATTGATAACCTGCTGTGTTCTCAGCCAGATACCGGCGAGCAAGCACTGGAAATCTGTGATGCGCTGACTCGTTCGGGCGCAGTTGATGTCATCATCGTTGACTCCGTCGCTGCATTAACACCAAAAGCTGAAATTGAAGTGAAATTGGTGACTCTCACATGGGCCTGGCAGCTCGTATGATGAGCCAGGCCATGCGTAAACTGGCGGGTAACCTGAAAAATGCTAATACCCTGTTAATCTTCATCAACCAGATCCGTATGAAAATCGGCGTTATGTTTGGTAACCCTGAAACTACGACGGGTGGTAATGCCCTGAAATTTTATGCATCCGTACGTTTGGATATCCGCCGTATTGGTGCAGTAAAAGAGGTGATGTGGTTGTTGGTAGCGAGACACGCGTTAAAGTGGTGAAAAACAAAATCGCAGCGCCATTTAAACAAGCCGAATTCCAGATCCTGTATGGTGAAGGTATCAATATTAACGGTGAGCTCGTTGATTTAGGCGTTAAGCATAAACTGATTGAGAAAGCCGGTGCATGGTATAGCTACAACGGTGACAAGATTGGTCAGGGTAAAGCGAATGCCAGTAACTACTTAAAAGAAAACCCAGCAGTTGCCGCTGAGTTGGATAAAAAATTGCGTGAAATGCTGGAACAGCCGCATTTGCTGATAA
>22
ATTGAACGCTGGCGGCAGGCCTAACACATGCAAGTCGAGCGGCGAAGAGTTTACCTTTGCCGGCGAGCGGCGGACGGGTGAGTAATGTCTGGGAAACTGCCTGATGGAGGGGGATAACTACTGGAAACGGTAGCTAATACCGCATAACACCAAAGTGGGGGAGGCCTCACGCCATCGGATGTGCCCAGATGGGATTAGCTAGTAGGTGGGGTAATGGCTCACCTAGGCGACGATCCCTAGCTGGTCTGAGAGGATGACCAGCCACACTGGAACTGAGACACGGTCCAGACTCCTACGGGAGGCAGCAGTGGGGAATATTGCACAATGGGCGCAAGCCTGATGCAGCCATGCCGCGTGTGTGAAGAAGGCCTTCGGGTTGTAAAGCACTTTCAGCGAGGAGGAGATTGACGTTACTCGCAGAAGAAGCACCGGCTAACTCCGTGCCAGCAGCCGCGGTAATACGGAGGGTGCAAGCGTTAATCGGAATTACTGGGCGTAAAGCGCACGCAGGCGGTTTGTTAAGTCAGATGTGAAATCCCCGCGCTTAACGTGGGAACTGCATTTGAACTGGCAAGCTAGAGTCTTGTAGAGGGGGTAGAATTCCAGGTGTAGCGGTAATGCGTAGAGATCTGGAGGAATACCGGTGGCGAGGCGGCCCCCTGGACAAAGACTGACGCTCAGGTGCGAAAGCGTGGGGAGCAAACAGGATTAGATACCCTGGTAGTCCACGCTGTAAACGATGTCGACTTGGAGGTTGGGGCTGGCTTCCGGAGCTAACGCGTTAAGTCGACCGCCTGGGGAGTACGGCCGCAAGGTTAAAATCAAATGAATTGACGGGGGCCCGCACAAGCGGTGGAGCATGTGGTTTAATTCGATGCAACGCGAAGAACCTTACCTACTCTTGACATCCACGGAATTTAGCAGAGATGCTTTAGTGCCTTCGGGAACCGTGAGACAGGTGCTGCATGGCTGTCGTCAGCTCGTGTTGTGAAATGTTGGGTTAAGTCCCGCAACGAGCGCAACCCTTATCCTTTGTTGCCAGCAGTGATGGTGGGAACTCAAAGGAGACTGCCGGTGTAAACCGGAGGAAGGTGGGGATGACGTCAAGTCATCATGGCCCTTACGAGTAGGGCTACACACGTGCTACAATGGCAGATACAAAGGAAGCGAACTCGCGAGAGCAAGCGGACCACTAAAGTCTGTCGTAGTCCGGATTGGAGTCTGCAACTCGACTCCATGAAGTCGGAATCGCTAGTAATCGTAGATCAGAATGCTACGGTGAATACGTTCCCGGGCCTTGTACACACCGCCCGTCACACCATGGGAGTGGGTTGCAAAAGAAGTAGGTAGCTTAACCTGGGCGCTTACCACTTTGTGATTCATGACTGGGGTGAAGTCGTAACAAGGTAACCGTAGGATGGCTGGAAAGATTATCCAGGTAATCGGCGCCGTAGTGGACGTCGAATTCCCCCAAGACGCTGTACCAAAAGTGTACAACGCCCTTGAGGTTGAAGGCGCACTCGTGCTGGAAGTAGCAACAGCTGGGCGGTGGTGTTGTTCGTTGTATCGCAATGGGCTCTTCCGATGGTCTGAGCCGCGGGTTGAAAGTCATCAATCTGGAACACCCAATTGAAGTGCCAGTGGGCAAGTCAACTCTGGGCCGTATCATGAACGTATTGGGTGACCCAATCGACAAGGTCCTATCGGCGAAGAAGAGCGTTGGGCAATCCATCGTGAAGCGCCTTCTTACGAAGATCTTGCCAGCAGACTTGTTAGAAACCGGTATCAAGGTAATGGACTTGATTTGTCCGTTCGCTAAGGGCGGTAAAGTCGGTCTGTTCGGTGGTGCGGGTGTAGGTAAAACGGTAAACATGATGGAGCTTATTCGTAACATTGCGATTGAGCACTCAGGTTATTCCGTATTTGCTGGCGTGGGGGAGCGTACTCGTGAGGGTAACGACTTCTACCATGAGATGACTGACTCCAACGTTCTGGACAAAGTATCCTTGGTTTATGGCCAGATGAATGAGCCACCAGGTAACCGTCTGCGCGTTGCACTGACCGGCTTGACCATGGCGGAGAAATTCCGTGATGAAGGTCGTGACGTATTGCTGTTCATCGATAACATCTATCGCTATACCTTAGCCGGTACGGAAGTTTCCGCACTGCTGGGTCGTATGCCATCTGCCGTTGGTTACCAGCCAACGCTGGCAGAAGAGATGGGTGTGTTGCAGGAACGTATTACTTCCACCAAGACGGGTTCAATCACCTCTGTTCAGGCCGTTTACGTGCCAGCGGATGACTTGACTGACCCATCTCCAGCAACCACCTTTGCTCACTTGGATGCAACCGTCGTTCTGAGCCGTCAAATCGCCTCTCTGGGTATTTACCCGGCGGTTGACCCACTTGACTCCACCAGCCGTCAGCTTGATCCGCTGGTTGTTGGTCAGGAGCACTACGATGTAGCGCGTGGCGTGCAGTCAATTCTGCAACGTTACCAGGAACTGAAAGATATTATCGCAATCTTGGGTATGGACGAGTTGTCAGAAGATGACAAACTGGTGGTATCCCGTGCGCGTAAAATCCAACGCTTCCTGTCTCAACCGTTCTTCGTGGCAGAAGTCTTTACCGGTTCACCGGGCAAGTTCGTATCGCTGAAAGATACCATTCGTGGTTTCAAAGGCATCATGAACGGCGACTATGACCACCTGCCGGAACAGGCGTTCTACATGGTTGGCACCATTGAAGAAGCAGTGGAAAAAGCCAAGAAACTGTAAATGCGTATCATTCTGCTGGGCGCTCCGGGCGCTGGTAAGGGTACTCAGGCTCAATTCATCATGGAGAAATACGGTATTCCGCAAATCTCTACTGGTGATATGTTGCGCGCCGCTGTAAAAGCAGGTTCTGAGTTAGGTCTGAAAGCGAAAGAAATTATGGATGCCGGCAAGCTGGTCACTGATGAACTGGTTATAAGAGCGCATTACACAGGACGATTGCCGTGACGGTTTCCTGCTAGATGGGTTCCCCTGATGCCATGAAAGAAGCCGGTATTTGATTAGGAGTTTGATGTTCCAGACGAACTGATTGTTGATCGCATCGTTGAAGTTGAAGATAAAGATGATGTGACCGGTGAAGAACTGACAATTCGTAAAGATGATCAGGAAGCAACAGTTCGCAAACGTCTTTGAATTCATCAGCAAAGGTTTCTTACTATCGTAAAGAAGCTGATGCAGGTAACACACAATATTTTAAACTGGACGGAACCCGTAAAGTAGCAGAAGTCAGGGCGACTATTCTCGGTTAAATGTATACTTATGACTCCTCAAGTATCAAGGTATTAAAAGGGCTGGATGCGGTTCGTAAGCGTCCGGGCATGTATATCGGTGATACTGATGACGGTGGTCTGCACCACATGGTATTCGAGGTTGTGGACAACGCTATCGACGAAGCCCTCGCTGGCCACTGTAAAGAAATTATCGTCACCATCCACTCGGATAACTCTGTTTCTGTACAGGATGATGGCCGTGGTATCCCAACCGGTATGCATGACGAGGAGGGGTATCGGCAGCAGAGGTCATCATGACCGTGTTGCATGCTGGCGGTAAGTTTGACGATAACTCGTACAAAGTTTCCGGTGGTTTGCACGGCGTAGGTGTATCCGTTGTTAACGCCCTGCTGAAAAACTGGAGCTGGTGATTCGCCGTGAAGGTAAAGTTCACGAGCAGACTTACAAGATGGGTGTGCCGCAGGCACCATTGAAAGTGGTGGGCGAAACCGATCAAACCGGGACAACCGTGCGTTTCTGGCCGAGCCAGACGTTCACCAATAATACCTTCCAATATGAAATCCTGGCAAAACGTCTGCGTGAGCTATCGTTCCTGAACTCTGGGGTTTCAATCAAGCTGAAAGACAAACGTAATGACAAGAAGACCACTTCTACGAAGGCGGTATCAAAGCGTTTGTTGAGTATCTGAACAAAAACAAAAACCCGATCCACCCGAAAGTGTTCTATTTCTCCACCGTGAAAGATGATATCGGTGTGGAAGTGGCATTGCAGTGGAACGATGGTTTCCAGGAAAATATTTACTGTTTCACCAACAACATTCCACAGCGCGATGGGGGGACTCACTTAGTCGGGTTCCGTACGGCGATGACTAATAGCTACATGGATAAAGAAGGTTACAGTAAAAAAGCGAAAATCAGTGCAACCGGTGATGATGCCCGTGAAGGATTGATTGCTGTGGTTTCCGTGAAAGTGCCAGACCCTAAATTCTCCTCACAGACCAAAGATAAACTGGTTTCTTCTGAGGTAAAAACTGCGGTCGAAACGCTGATGAACGAGAAGCTGGTTGAGTATTTACTGGAAAACCCAACCGACGCCAAAATCGTGGTTGGCAAAATTATGACGCAGCCCGCGCTCGTGAAGCTGCGCGTAAAGCCCGTGAAATGACGCGCCGTAAAGGTGCGCTGGATTTGGCTGGCTTACCAGGCAAACTGGCTGACTGTCAGGAACGTGACCCAGCATTGTCCGAACTCTACTTAGTGGAAGGGGACTCAGCGGGCGGCTCTGCGAAACAAGGCCGTAACCGTAAAAATCAGGCTATTTTGCCGCTGAAAGGTAAAATTCTGAACGTCGAGAAAGCGCGTTTTGACAAAATGCTTTCCTCGCAGGAAGTGGCAACACTGATCACCGCGTTGGGTTGTGGTATACGGGATGAATATAACCCGGACAAATTGCGTTATCACAATATCATTATCATGACCGATGCCGACGTGGATGGTTCGCATATCCGTACGTTATTGTTGACCTTCTTCTACCGCCAGATGCCGGAAATTATTGAGCGTGGTCATGTATTTATCGCTCAGCCGCCACTGTATAAAGTGAAAAAAGGTAAACAAGAGCAATACATCAAAGATGATGACGCGATGGAGCAGTTGACTCTGGCACCCACCACTGGTGGGAGAACATCTGGAGAAACTGGTTAGCACTATAGCGTCAAACTATCGCTCGTGGAACGTCGTTATCCACGTGCTTTACTGAATAACCTGATTTATCAGAACCCGATAAAGAGGCGGTAACGCAATGGATTGATTCGCTGGTGGTCATGCTAAATGAGAAAGAAATGGCAGCAGCTACAGTTCAGTGGTGCGCGACCGTGAGCGTCAGCTGATTGCGTATTCGTACCCACTTATGATCTGGACTGATTTCATTCACGGTGGTAATATCGCCGACAAGTTGTTAATCGAAGAAGGTGCTTTTGTTGAACGTGGCGAGCGGCGTGTTTCAAGCTTCGAAGATGCACTTGACTGGTTGGTTAAAGAGTCGCGTCGTGGTCTGGCAATCCAGCGCTATAAAGGTCTGGGTGAAATGAACCCAGAGCAACTGTGGGAAACCACTATGGATCCAACCAGCCGCCGTATGTTGCGGGTGATGGTGAAAGATGCGATTGCGGCAGATCAGTTGTTTACCACTCATGGGCGATGCGGTTGAACCTCGTCGTGCCTTTATCGAAGAGAATGCGTTGCGAGCAAATATCGATATCTAAATGGGTAACTCGTACTGGGCACCCAATGGGGTGACGAAGGTAAGGGCAAGGTCGTTGACCTGCTGACTGAACGGGCTAAATATGTTGTGCGCTATCAAGGTGGTCACAACGCTGGCCACACTTTGGTTATCAACGGTGAGAAAACCGTTCTTCATTTAATTCCCTCAGGTATTCTGCGTGAAAACGTAACCAGCATCATCGGCAACGGTGTTGTCTGACGCTTTAATGAAAGAGATGACAGACCTTGAAGCGCGCCTGTACGTGAGCGACTGAGCATGCTTAATCCTGCCATATCATGCTGGATAATGCGCGTGAAAAAGCACAAGCAATCGGTACTACCGGTCGTGGTATTGGCCCTGCCTATGAAGATAAAGTTGCCCGCCGCGGTCTGCGCGTAGGTGATTTGTTCAACAAAGAAACCTTCGCAATCAAACTGAAAGAAATTGTGGATTACCACAACTTCCAGTTGGTGCACTACTACAAAGAAGAAGCGGTTGACTATCAAAAAGTGCTGGATGAAGTATTTTGCCCAATGGTCGTTGATGTTTCCGAATTGCTGGACAGTGCGCGTAAGCGTGGTGATTTCATGATGTTTGAAGGCGCTCAAGGCACCTTGCTGGACATCGACCACGGTACTTATCCGTATGTGACTTCATCTAACACCACAGCGGGTGGCGTTGCTACAGGCTCTGGCCTGGGCCCACGTTATGTTGATTACGTGCTGGGTATCGTGAAAGCCTATTCCACTCGTGTTGGTGCAGGTCCATTCCCGACTGAAGGTGGTTCCGCGTAAGCAAGGTAACGAATATGGCGCGACCACTGGCCGTAGCCGTCGTACCGGTTGGTTGGATATCGTTGCAGTACGTCGTGCTTGCAGATCAACTCCTTGTCTGGCTTCTGCATGACCAAACTGGACGTGCTGGATGGTCTGAAAGAAGTGAAACTGTGTGTTGGCTACCGCAAGATGGTCGCGAAGTGACTACCACTCCCTGAAGGCTGGGAAGGTATTGCGCCAATCTACGAAACCATGCCAGGCTGGGAAGTGACCTTTGGCGTAAAAGACACAGCAAGTTGCCACAGGCAGCGCTGAACTACATCAAGCGTGTAGAAGAGCTGACAGGTGTTCCGGTTGATATCATCTCTACCGGCCCGGATCGTGAAGAAACCATGATCCTATGAATGGCTGAGAATAAACAAAAGGCGTTAGCAGCAGCACTGGGCCAAATTGAAAAACAATTCGGCAAAGGTTCATCATGCGCCTTGGCGAAGACCGCTCAATGGATGTTGAAACCATCTCTACTGGTTCTCTTTCTCTTGATATCGCATTGGGGGCAGGTGGCCTGCCAATGGGGCGTATTGTTGAGATTTATGGCCCTGAATCGTCCGGTAAGACAACACTGACCTTACAGGTTATTGCTGCCGCACAACGCGAAGGTAAAACCTGCGCCTTTATCGATGCAGAGCATGCTCTTGACCCTATTTACGCTAAAAAACTAGGCGTAGATATTGATAATCTGTTGTGTTCTCAGCCAGATACCGGCGAGCAAGCACTGGAAATCTGTGATGCGCTGACTCGTTCGGGCGCAGTTGATGTCATCATCGTTGACTCCGTCGCTGCATTAACACCAAAAGCTGAAATTGAAGTGAAATTGGTGACTCTCACATGGGCCTGGCAGCTCGTATGATGAGCCAGGCCATGCGTAAACTGGCGGGTAACCTGAAAAATGCTAATACCCTGTTAATCTTCATCAACCAGATCCGTATGAAAATCGGCGTTATGTTTGGTAACCCTGAAACTACGACGGGTGGTAATGCCCTGAAATTTTATGCATCCGTACGTTTGGATATCCGCCGTATTGGTGCAGTAAAAGAGGTGATGTGGTTGTTGGTAGCGAGACACGCGTTAAGGTGGTGAAAAACAAAATCGCAGCGCCATTTAAACAAGCCGAATTCCAGATCCTGTATGGTGAAGGTATCAATATTAACGGTGAGCTCGTTGATTTAGGCGTTAAGCATAAACTGATTGAGAAAGCCGGTGCATGGTATAGCTACAACGGTGACAAGATTGGTCAGGGTAAAGCGAATGCCAGTAACTACTTAAAAGAAAATCCAGCAGTTGCCGCTGAGTTGGATAAAAAATTGCGTGAAATGCTGGAACAGCCGCATTTGCTGATAA
>23
ATTGAACGCTGGCGGCAGGCCTAACACATGCAAGTCGAGCGGTGGGAAGCTTGCTCTCGCTGACGAGCGGCGGACGGGTGAGTAATGTATGGGGATCTGCCCGATAGAGGGGGATAACTACTGGAAACGGTGGCTAATACCGCATAATAGCAAAGCAGGGGAGGCCTTGCGCTGTCGGATGAACCCATATGGGATTAGCTAGTAGGTAAGGTAATGGCTTACCTAGGCGACGATCCCTAGCTGGTCTGAGAGGATGATCAGCCACACTGGGACTGAGACACGGCCCAGACTCCTACGGGAGGCAGCAGTGGGGAATATTGCACAATGGGCGCAAGCCTGATGCAGCCATGCCGCGTGTATGAAGAAGGCCCTAGGGTTGTAAAGTACTTTCAGTCGGGAGGAGATTGACGTTACCGACAGAAGAAGCACCGGCTAACTCCGTGCCAGCAGCCGCGGTAATACGGAGGGTGCAAGCGTTAATCGGAATTACTGGGCGTAAAGCGCACGCAGGCGGTTAATTAAGTTAGATGTGAAATCCCCGGGCTTAACCTGGGAATGGCATCTAAACTGGTTAGCTAGAGTCTTGTAGAGGGGGTAGAATTCCATGTGTAGCGGTAATGCGTAGAGATGTGGAGGAATACCGGTGGCGAGGCGGCCCCCTGGACAAAGACTGACGCTCAGGTGCGAAAGCGTGGGGAGCAAACAGGATTAGATACCCTGGTAGTCCACGCTGTAAACGATGTCGATTTGGAGGTTGTGGATGGCTTCCGGAGCTAACGCGTTAAATCGACCGCCTGGGGAGTACGGCCGCAAGGTTAAAATCAAATGAATTGACGGGGGCCCGCACAAGCGGTGGAGCATGTGGTTTAATTCGATGCAACGCGAAGAACCTTACCTACTCTTGACATCCAGAGAATTTGGCAGAGATGCTGAAGTGCCTTCGGGAACTCTGAGACAGGTGCTGCATGGCTGTCGTCAGCTCGTGTTGTGAAATGTTGGGTTAAGTCCCGCAACGAGCGCAACCCTTATCCTTTGTTGCCAGCGATTCGGTCGGGAACTCAAAGGAGACTGCCGGTGTAAACCGGAGGAAGGTGGGGATGACGTCAAGTCATCATGGCCCTTACGAGTAGGGCTACACACGTGCTACAATGGCGTATACAAAGGAAGCGACCTCGCGAGAGCAAGCGGAACTCTAAAGTACGTCGTAGTCCGGATTGGAGTCTGCAACTCGACTCCATGAAGTCGGAATCGCTAGTAATCGTAGATCAGAATGCTACGGTGAATACGTTCCCGGGCCTTGTACACACCGCCCGTCACACCATGGGAGTGGGTTGCAAAAGAAGTAGGTAGCTTAACCTGGGCGCTTACCACTTTGTGATCCATGACTGGGGTGAAGTCGTAACAAGGTAACCGTAGGATGGCTGGAAAGATTATCCAGGTAATCGGCGCCGTTGTGGACGTCGAGTTCCCTCAAGATGCAGTACCAAAAGTGTACGATGCGCTTGAGGTTGTTAACGGTCTGGTGCTGGAAGTAGCAACAGTTAGGCGGTGGTGTTGTCCGTTGTATCGCAATGGGTACATCAGATGGCCTAAGCCGTGGTTTAGAAGTTAAAAATTTAGAACACCCAATTGAAGTACCAGTAGGTAAAGCAACACTAGGACGTATCATGAACGTTCTGGGTGACCCTATTGATAAGGTGATATCGGCGAAGAAGAGCGTTGGTCTATTCACCGCGCTGCACCAAGCTACGAAGAGCTATCGAGCTGAACTGCTAGAGACAGGTATCAAAGTCATGGACTTGATCTGTCCATTCGCGAAAGGTGGTAAAGTTGGTCTGTTCGGTGGTGCGGGTGTTGGTAAAACGGTAAACATGATGGAACTTATCCGTAACATCGCGATTGAGCACTCAGGTTACTCAGTATTCGCAGGTGTTGGTGAGCGTACCCGTGAAGGTAACGACTTCTATCATGAAATGACAGATTCAAACGTTCTTGACAAAGTATCACTGGTTTATGGTCAGATGAATGAGCCACCAGGAAACCGTCTACGCGTAGCATTGACTGGTTTGACTATGGCTGAGAAATTCCGTGACGAAGGCCGTGATGTTCTGTTGTTCGTGGATAACATCTATCGTTATACACTGGCAGGTACAGAAGTATCGGCTCTGTTAGGTCGTATGCCATCAGCAGTAGGTTATCAGCCAACATTGGCAGAAGAGATGGGTGTTCTTCAAGAACGTATCACTTCTACTAAGACAGGTTCTATCACCTCTGTACAGGCTGTTTACGTACCTGCGGATGACTTGACTGACCCATCACCAGCAACAACCTTTGCTCACTTGGACGCAACAGTGGTTCTGAGCCGTCAAATCGCTTCTCTGGGTATTTACCCTGCGGTTGACCCTCTGGATTCAACTAGCCGTCAGCTTGACCCACTCATCGTTGGTCAAGAGCACTATGATGTTGCACGTGGCGTTCAGTCTATCCTTCAGCGTTACCAAGAACTGAAAGATATCATTGCAATTCTGGGTATGGATGAATTGTCTGAAGAAGACAAACTGGTTGTTGCTCGTGCTCGTAAGATCCAGCGCTTCCTGTCTCAACCATTCTTCGTTGCAGAAGTCTTTACTGGTTCACCAGGTAAGTTCGTTTCCCTGAAAGACACTATCCGTGGCTTCAAAGGCATTCTGAACGGCGATTACGACCACCTGCCAGAACAAGCGTTCTACATGGTTGGTACCATTGAAGAAGCTGTGGAAAAAGCTAAGAAGCTTTAAATGCGTATTATTTTGCTCGGTGCTCCAGGCGCCGGTAAGGGCACTCAAGCTCAATTTATTATGGAGAAATTTGGTATCCCACAAATTTCAACTGGCGATATGTTACGTGCAGCAGTTAAAGCAGGTAGTGAGCTAGGTTTAAAAGCAAAAGAGCTAATGGACAATGGTAAATTAGTGACTGATGAGTTAGTGATAAGAGCGTATCAAACAAGATGACTGCCGCAATGGTTTCTTGTTGGATGGGTTCCCCAGACGCGATGAAAGAAGCAGGCATTCGATTTAGAATTCGATGTGCCTGATGAAATCATTGTTGAACGTATTATTGAAGTTGAAAACAAAGATGATGTCACTGGTGAAGAGCTAACTATCCGTAAAGATGACCAAGAAGACACCGTGCGTAAGCGTCTTTGAATCCATGACTTAAGGTTGCTTACTATCAAAAAGAAGCTGATGCGGGTAACACCAAATACTTCAAAATCGATGGTACACGCAAGGTCACTGAAGTGAGAGCGAAGATCCTTGGCTAAATGTATACATATGACTCCTCAAGTATCAAGGTATTAAAAGGGCTGGATGCCGTGCGTAAGCGCCCAGGCATGTATATCGGTGATACCGACGATGGTGGTCTTCATCACATGGTCTTCGAGGTTGTCGACAACGCTATCGACGAAGCCCTCGCCGGTTTTTGTGACGACATCGTGATCACAATCCATGCTGATAACTCAGTCTCTGTTCAAGATGATGGTCGTGGTATTCCAACAGGTATCCATGAGGAAGAGGGGTATCAGCAGCAGAAGTTATCATGACGGTACTGCATGCGGGCGGGAAATTTGACGATAACTCCTATAAAGTCTCCGGCGGTCTACACGGAGTTGGGGTTTCTGTTGTTAACGCCTTACCGAAAAATTAGAGCTCACTATCCGCCGTGATGGTAAAGTTCATGAACAAACTTATTGCCACGGTGAGCCACAAGGCCCACTAACTGTTGTTGGTGAAACCGATCAAACCGGAACTCGCGTCCGTTTTTGGCCAAGCGACACCTTCAAAGGCGTCACTTTTGAATACGACGTTTTAGCTAAGCGTCTGCGCGAACTGTCATTCTTAAACTCTGGTGTCTCAATCAGACTGATTGATAAACGTGATGGCAAGAAGACCATTTCTATGAAGGTGGAATTAAAGCGTTCGTTGAGTATTTAAGCCGCAATAAAACCCCAATTCACCCATCTGTATTCTACTTCTCAACTGAGAAAGATGGTATTGGTGTTGAAATCGCCATGCAGTGGAACGATGGCTTCCAAGAAAACGTTTATTGCTACACCAATAATATTCCACAGCGTGATGGGGGTACTCACCTTGCAGGCTTCCGTGCCTCAATGACAAACAACTACATGGATAAAGAAGGCTATCAGAAAAAAGCTAAAGTCAGTGCAACCGGTGACGATGCCCGTGAAGGCTTGATTGCAGTTATCTCTGTTAAGGTGCCTGATCCTAAGTTTTCATCACAAACAAAAGAAAAACTCGTTTCTTCTGAGGTGAAAACAGCCGTTGAAACCATGATGAATGAACGGTTTGTTGAGTATCTATTAGAGAACCCAACTGACGCAAAAATTGTTGTTGGTAAAATTATGATGCAGCGCGTGCGCGTGAGGCAGCACGTAAAGCACGTGAAATGACTCGCCGTAAAGGCGCCTTAGATCTGGCGGGTTTGCCGGGCAAACTGGCAGACTGCCAAGAGCGCGACCCAGCACTTTCTGAACTCTACCTTGTGGAAGGGGACTCCGCGGGCGGCTCTGCAAAACAAGGCCGTAACCGCAAGAACCAAGCTATTTTGCCTCTAAAAGGTAAAATTCTTAACGTTGAGAAAGCGCGTTTCGATAAGATGCTCTCCTCACAAGAGGTCGCTACGTTGATCACCGCTTTAGGCTGCGGTATGCGTGATGAATATAACCCAGATAAACTGCGTTATCACAGCATTATTATCATGACGGATGCTGACGTCGATGGTTCGCATATCCGTACGTTGTTATTGACCTTCTTCTATCGCCAAATGCCTGAAATTGTTGAGCGTGGTCATGTTTATATCGCTCAGCCTCCACTGTACAAAGTGAAAAAAGGTAAGCAAGAGCAATACATCAAAGATGATGATGCGATGGATGAGTTTTCTATTGCACCCGGCGATGAAAGGCGAAGAGCTAGAAAAACTGGTTAATACAATGCTGCAAGATCATTCGTCGTTGAGCGTCTCTATCCGCAAGCATTACTGAATAGCTTGGTGTATCACTACCAAGCAGTGAACAAGTCGAAGAGTGGACTAAAGGCTTAGTTCAACGCTTAGAAGACAATGAGTTGGTAGTACTTACAGCTATACCATCAAGGATCGCGAACGTCAGCTACATTCGTATCCGTACTCATCTACAATCTCGACTGATTTTGTTCACGGTAGCAATACCGCTGACATGATTCTAATTGAAGAAGGTGCTTATATCGAACGTGGTGAACGCCGCCTCAAAAACTTCGAGGAAGCGCTGGCGTGGTTAAGTCGTGAGTCACGTCGTGGCCTATCGGTACAACGTTATAAAGGTCTTGGTGAGATGAACCCTGAGCAACTTTGGGAAACCACTATGAACCCTGATACACGTCGTATGATGCGCGTCACCGTAAAAGATGCTATCGCAACCGACTTGCTGTTCACCACTTATGGGTGATGCCGTTGAACCTCGTCGTGCCTTTATCGAAGAGAATGCTCTGAAAGCAAATATTGATATCTAAATGGGTAATTCGTACTGGGCACCCAATGGGGTGACGAAGGAAAGGGCAAGATCGTCGACTTGCTGACAGAGCGTGCTAAATATGTAGTTCGCTATCAGGGCGGCCATAATGCTGGCCATACTCTTGTTGTAAACGGTGAAAAAACCGTTCTCCACTTAATTCCATCCGGTATTCTTCGTGAAAATGTCATCAGCATTATTGCTAATGGTGTCGTCTGACGCATTGATGAAAGAGATGAAGCAATTAGAAGATCGCCTGTTCGCGAACGCTTAAGCATGCCTGATCCTGCCTTATCATATTAGACAATGCGCGCGAAAAAGCGCAAGCGATTGGTACTACGGGTCGTGGTATTGGTCCTGCTTATGAAGACAAAGTTGCTCGCCGTGGCCTGCGCGTTGGCGATCTGTTTGACAAAGCAACCTTTGCTGAAAAACTAAAAGAAATTGTTGAATACCACAACTTCCAGTTGGTGAATTACTATAAAGAACCCGCTGTTGATTATCAGAAAACCCTTGATGATATCATTCGCTGCATGGTAGTTGATGTTTCTGATCTGCTCTATAAAGCACATCAGAAGAATGAATTAGTCATGTTCGAAGGTGCACAAGGCACTTTATTGGATATTGACCACGGTACTTATCCGTACGTGACCTCTTCCAACACAACCGCGGGTGGTGTTGCGACAGGTTCAGGCTTAGGCCCACGTTATGTAAGCTATGTTTTGGGTATCATTAAAGCTTACTCTACTCGTGTAGGGGCTGGTCCATTCCCAACTGAGGGTGTTTCCACGTGAAAAAGGCCAAGAGTTCGGTGCAACAACAGGTCGTAAGCGCCGCACGGGTTGGTTAGATATCGTGGCGATTAACCGTGCTTTCAGATCAACTCACTGTCTGGCTTCTGTATGACGAAACTAGACGTTTTAGATGGCCTGAAAGAAGTAAAAATTTGTGTAGGCTATCGTCAGATGGTACTGTTCTTGAAACAACACCCTGATGAGTGGGAAGGTTTAGAGCCTGTCTATGAAGTATTACCAGGCTGGGAAACAACGTTCGGTGTGAAAGACAGAGCGCTTTACCACAAGCTGCGTTAGACTATATCAAGCGTGTTGAAGAGTTGACTGGTGTTCCGGTTGATATCATCTCAACAGGTCCTGATCGTTCTGAAACGATGATCTTATAAATGGCTGAAAACAAACAAAAGGCATTAGCTGCAGCGTTAGGTCAAATTGAAAAGCAATTTGGTAAAGGCTCATCATGCGTCTTGGTGAAGACCGCTCAATGGACGTAGAAACTATTTCAACAGGCTCTTTATCTCTTGATGTGGCTTTAGGTGCAGGTGGTTTGCCATTAGGGCGTATTGTCGAAATTTATGGTCCTGAATCTTCTGGTAAAACAACACTCACGTTGCAAGTTATTGCAGCAGCACAACGTAGCGGAAAAACCTGTGCATTTATCGACGCTGAACATGCGCTAGATCCAATCTATGCGAAAAAACTGGGTGTTGATATCGATAACCTTCTATGTTCTCAACCTGATACTGGTGAGCAAGCATTAGAGATTTGTGATGCACTGACGCGTTCAGGCGCTGTTGATGTCATTATCGTTGACTCCGTAGCCGCATTAACACCAAAAGCTGAAATTGAAGTGAAATCGGTGACTCACACATGGGCTTAGCGGCTCGTATGATGAGCCAAGCGATGCGTAAATTAGCGGGTAACTTAAAGAACTCGAATACACTTTTAATCTTCATTAACCAAATCCGTATGAAGATCGGCGTTATGTTTGGTAACCCTGAAACCACTACAGGTGGTAACGCTCTGAAATTCTACGCTTCTGTTCGTTTAGATATTCGCCGTATCGGTGCTGTCAAAAAGGTGAAGAAATTGTAGGTAGCGAAACACGCGTTAAAGTTGTTAAAAACAAAGTTGCAGCGCCATTTAAACAGGCTGAATTCCAAATCCTTTATGGTGAAGGCATTAACACCTATGGTGAATTGATCGACTTAGGTGTTAAACATAAGTTGATTGAAAAAGCCGGTGCTTGGTATAGCTATAACGGTGATAAAATCGGTCAAGGTAAAGCAAACGCGACAACGTATCTGAAAGAGCATCGGGAAATTGCAGAAGAACTCGATAAAAAATTGCGTGAAATGCTTTCAGCGGCTGACTATATGATAA
>24
ATTGAACGCTGGCGGCAGGCTTAACACATGCAAGTCGAACGGTGAAGGGCTTGCCTTGGGTGACGAGTGGCGGACGGGTGAGTAATGCTTGGGAATCTGGCTTATGGAGGGGGATAACTACGGGAAACTGTAGCTAATACCGCGTAATATTAAAGGGTGGGAGGCCACCTGCCATAAGATGAGCCCAAGTGGGATTAGGTAGTTGGTTAGGTAAAGGCTGACCAAGCCGACGATCTCTAGCTGGTCTGAGAGGATGACCAGCCACACTGGAACTGAGACACGGTCCAGACTCCTACGGGAGGCAGCAGTGGGGAATATTGCACAATGGGGGAAACCCTGATGCAGCCATGCCGCGTGAATGAAGAAGGCCTTCGGGTTGTAAAGTTCTTTCGGTGATGAGGAGATTGACGTTAGTCACAGAAGAAGCACCGGCTAACTCCGTGCCAGCAGCCGCGGTAATACGGAGGGTGCGAGCGTTAATCGGAATAACTGGGCGTAAAGGGCACGCAGGCGGTTGATTAAGTGAGATGTGAAAGCCCCGGGCTTAACCTGGGAATTGCATTTCAACTGGTCAACTAGAGTACTTTAGGAGGGGTAGAATTCCACGTGTAGCGGTAATGCGTAGAGATGTGGAGGAATACCGAAGGCGAGGCAGCCCCTTGGGAATATACTGACGCTCATGTGCGAAAGCGTGGGGAGCAAACAGGATTAGATACCCTGGTAGTCCACGCTGTAAACGATGTCGATTTGGGGGTTGGGACTGGCGCCCGAAGCTAACGTGATAAATCGACCGCCTGGGGAGTACGGCCGCAAGGTTAAAATCAAATGAATTGACGGGGGCCCGCACAAGCGGTGGAGCATGTGGTTTAATTCGATGCAACGCGAAGAACCTTACCTACTCTTGACATCCATAGAAGAACTCAGAGATGAGTTTGTGCCTTCGGGAACTATGTGACAGGTGCTGCATGGCTGTCGTCAGCTCGTGTTGTGAAATGTTGGGTTAAGTCCCGCAACGAGCGCAACCCTTATCCTTTGTTGCCAGCAGTAGTGATGGGAACTCAAAGGAGACTGCCAGTGTAAACTGGAGGAAGGTGGGGATGACGTCAAGTCATCATGGCCCTTACGAGTAGGGCTACACACGTGCTACAATGGCGTATACAGAGGCGGCAAACCTGCAAAGGGGAGCGAATCTCCAAAGTACGTCTAAGTCCGGATTGGAGTCTGCAACTCGACTCCATGAAGTCGGAATCGCTAGTAATCGCAAATCAGAATGTTGCGGTGAATACGTTCCCGGGCCTTGTACACACCGCCCGTCACACCATGGGAGTGGGTTGTACCAGAAGTAGATAGCTTAACCTGGGCGTTTACCACGGTATGATTCATGACTGGGGTGAAGTCGTAACAAGGTAACCGTAGGATGGCAGGAAAAATTGTACAGATTATCGGTGCGGTAATCGACGTTGAATTCCCGCAAGATGCAGTACCAAAAGTATATGATGCTTTAAAAGTTGAATCAGGTTTAACCTTAGAAGTAACAACAATTAGGTGGTGGTTTAGTACGTTGTATCGCATTAGGTACCTCAGATGGTTTAAAGCGTGGCTTAAAGGTTGAAAATACAGGTAACCCTATTCAAGTTCCTGTAGGCACTAAAACATTAGGTCGTATTATGAATGTATTAGGCGAACCAATTGATAAGGACCTATTGGCGAAGAAGCGCGCTGGGATATTCATCGTGCGGCTCCAAGTTATGAAGAACAGTCAAATTGAATTACTTGAAACCGGTATCAAAGTTATTGACTTAATTTGTCCATTTGCAAAAGGTGGTAAAGTTGGCTTATTTGGTGGAGCTGGTGTAGGTAAAACCGTTAATATGATGGAGTTGATCCGTAATATTGCTATTGAGCACTCAGGTTATTCGGTTTTTGCTGGTGTAGGTGAGCGTACTCGTGAAGGTAATGATTTTTATCATGAAATGACGGATTCTAATGTATTAGATAAAGTATCACTAGTATATGGCCAAATGAATGAACCACCAGGTAACCGTTTACGTGTTGCGTTAACAGGTTTAACTATGGCTGAAAAATTCCGTGATGAAGGTCGTGATGTATTATTTTTCGTAGATAATATTTATCGTTATACTTTAGCCGGTACAGAAGTTTCTGCTTTATTAGGCCGTATGCCATCAGCGGTAGGTTATCAACCAACCCTAGCAGAAGAAATGGGTGTATTACAAGAACGTATTACCTCAACTAAAACAGGTTCAATCACGTCAGTACAAGCGGTTTATGTGCCTGCGGATGACTTAACAGATCCATCACCAGCGACAACCTTTGCTCATTTAGATTCAACAGTGGTATTAAGCCGTAACATAGCCTCATTAGGTATTTACCCAGCGGTAGATCCTCTTGACTCTACTTCCCGTCAATTAGACCCGCTTGTAGTTGGGGAAGAACATTATAATGTAGCGCGTGGTGTACAAGGTACATTACAACGTTATAAAGAGTTAAAAGACATTATTGCAATTTTAGGTATGGACGAACTGTCTGAAGATGATAAGTTAGTTGTTTCCCGTGCACGTAAGATCGAACGTTTCTTATCACAACCATTCTTTGTTGCTGAAGTGTTTACAGGTTCACCAGGTAAATATGTATCTCTAAAAGATACTATCCGCGGTTTTAAAGGAATCTTAGAAGGTGAATTTGATCATATCCCAGAACAGGCGTTCTATATGGCAGGTTCAATCGACGAAGTTGTGGAAAGAGCGAGCAAGATGTAAATGAAAGTTATCCTATTAGGTGCACCCGGCGCAGGTAAAGGCACACAAGCACAATTCATTATGCATAAATTTGGTATCCCACAAATTTCAACGGGTGATATGTTCCGTGCAGCAATTAAAGAAGGAACAGAATTAGGTAAACAAGCAAAAGCATTAATGGATCAAGGAAAATTAGTGCCTGATGATTTAACGGTAAGATCGTATCGCTCAACCAGATTGCGCCCATGGCTTTTTATTAGATGGTTTCCCCCGATGCATTAAAAGATGCCGGTGTTTGATTTAGAATTTGATGTTGCTGACGAAGTTATTGTAGAACGGATGAGTGAAGTAGCAGGTCAAGATGATATTACTGGCGAAGAATTAATCACCCGTGCTGATGATAAAGCCGAAACGGTATTAGAACGTTTCCGTATTCATCAACAAATATCGCTTACTATATTGCTGAAGCCGAAAAAGGCAATACGCGCTATGAGCGTTTAGATGGCACTAAACCGGTTGAGCAAGTCAGAGCTAATATTTTCAACTAAATGTATAGTTATGATTCTTCGAGTATTAAAGTCTTACGGGGCTTAGATGCGGTGCGTAAACGTCCGGGAATGTATATCGGCGATACTGATGATGGCGGGTTACATCATATGGTGTTTGAAGTGGTGGATAATGCCATTGATGAAGCATTAGCAGGCCATTGTCAAGATATTATTGTTACCATTCATTCAGATAATTCTATTTCTGTACAAGATGATGGACGTGGTATCCCAGTTGGTATTCATCCTGAAGAGGCGTTTCTGCGGCAGAAGTAATTATGACCGTCTTACACGCAGGCGGTAAATTTGATGATAATTCATATAAAGTCTCCGGTGGTTTACACGGCGTGGGGGTTTCGGTTGTTAATGCGCTGCATCAAAATTACAATTAACAATTCGCCGAGAAGGGCATGTACACGAACAATTTTATAGTTTAGGCGAGCCTGATGCGCCTTTAACAATTATTGGTAATACAGATAAAACAGGCACCAGTGTACGCTTTTGGCCTAGTGCGATTTTTAAAAATAAAACTTTTGAATATAAAATTTTATCTAAAAGACTGCGTGAGTTATCATTTTTAAACTCAGGTGTTTCGATAAAATTAATTGATGAACGCGAAGGTAAGAAGAGCACTTTTATGAAGGTGGTATTAAAGCCTATGTTGAATATTTAAATGAAGGCAAAACGCATATTCATAACACTCCTTTTTACCTTGCTACAGAGAAAGACGGCATCGGTGTAGAAGTTTCATTACAATGGAATGATAGCTATAACGAAAATGTTTATTGCTTCACGAATAATATTCCACAACGTGATGGTGGTACCCATTTAGCGGGTTTTCGTGGTGCTTTAACAAAAAATTATATGGATAATAGTGGTGTCGTTAAAAAGGCTAATATTGATGCTTCAGGTGATGATGCGCGTGAAGGGCTTGTTGCGGTGATTTCCGTTAAAGTACCCGATCCAAAGTTTTCTTCACAAACAAAGGATAAGCTTGTTTCATCTGAAGTGAGAGGGGCGGTTGAAAGCTCAATGAATGAAGCATTAGCAGAATATTTAGCTGAAAACCCAGATGATGCAAAAAATATTGTCACAAAAATTATGATGCTGCTCGTGCAAGAGAAGCCGCGCGTAAAGCACGTGAGATGACACGTCGTAAAGGAGCACTAGATTTAGGTGGTTTGCCGGGGAAATTAGCGGATTGTCAGGAAAAAGATCCAGCCTTGTCTGAATTATATTTAGTGGAGGGAGATTCTGCGGGGGGATCCGCTAAACAAGGTCGTGATCGTAAAAATCAAGCGATTTTACCCTTGAAAGGTAAGATTCTAAATGTAGAAAAAGCACGTTTCGATAAAATGCTTTCATCGCAAGAAGTGGCAACTTTAATTACTGCGTTAGGTGCAGGAATGCGAGATGATTACAATATTGAAAAGTTACGTTATCACAAAATTATTATTATGACCGATGCGGATGTTGACGGTGCGCATATTCGTACGTTACTGCTGACGTTCTTCTATCGTCAAATGCCGGAATTGATAGAAAACGGTTATGTTTACATTGCTCAACCGCCTTTGTATAAAGTGAAAAAAGGTAAGCAAGAGCGTTATATCCAAGATAATGATGAAATGTTGCAGTTTGATATTGCGCCCAGCATTAAGCGGTTTAGCTTTAGAAAAGCTAATCAATATAATGGCGTGAATTATTTGAACGTAGTTCGTCGTTATCCAATGACGATATTAAATGAATTGATTTACCAGCTCTCAAACAACAGCAAATAACCGCTTGGACGGAACAATTAGTCAACACACTTAATACAAAAGAAATGGCAGTAGCTATCAAGTCAGTGTTTATTTTAGTGAACGGCAAATAAATTGTGGTAACAACACATTTATCGTATTGATTAATTTTATCACCAGCAATAGTATGGTTGAGCAATTATTATTAGCTGATTCAGCTTATGTTGTGCGAGGTGAGCGTCGTCTATCAACTTTTGCAGAAGCATTAGATTGGTTAGTGAAAGAATCTCGGAAAGGTTTAACCATTCAACGTTATAAAGGATTAGGTGAAATGAATCCAGAACAGTTATGGGAAACAACTATGGATCCCGTTGCCCGTAAAATGTTGCAAGTAAATATTAGTGATGCGATTGCAGCGGATAAATTGTTTAGTACGCATGGGCGATGAAGTTGAACCACGCCGTGATTTCATTGAAAGCAATGCATTATATGCTAATTTAGATATTTAGATGGGTAATCTATTCTCGGTGCTCAATGGGGCGATGAAGGGAAGGGTAAAATTGTAGATTTATTAACTGACCGAGTGAAATATGTGGTTCGTTATCAAGGTGGGCATAATGCTGGCCATACATTAATTATTAATGGAGAGAAAACGGTTCTACGTTTAATCCCTAGTGGTATTTTACGTGAAAATGTTACGTGTTTAATTGGTAACGGAGTTGTCTGAAGCATTGATGAAAGAAATGGGTGAGTTGGAAGCATGTATGTTCGTGAGCGGTTAAGCGTGTCTCATTCTTCCTTATCATGATGGATCATGCACGTGAAGCTGCATATAAAATTGGTACTACCGGGCGTGGTATTGGCCCTGCTTATGAAGATAAAGTGGCTCGCCGTGGTTTACGTGTCAGCGATCTATTTGATAAAGAAGCATTTGCCACAAAACTTAAAGATATTTTAGATCTATATAATTTCCAATTAGTTCATTATTACAAAGTTGAGCCGGTAGATTTCCAAAAAACATTAGATGACGTTTTTTGCTGAATGGTGGCGGATGTAACCACTTTACTTCATCAAGCACGTAAAGAAGGTGTAAATATTTTATTTGAAGGTGCGCAAGGTACGATGTTGGATATTGATCACGGCACTTATCCGTTTGTAACCAGTTCAAATACCACTGCAGGAGGCGTTGCAACAGGGGCAGGTTTTGGACCGCGTAATCTTGATTATGTATTAGGCATTATTAAAGCGTATTGTACACGTGTTGGTAGCGGTCCTTTCACAACAGAAGGCGGACAATTGCGCGTAAGGTAATGAATTTGGTGCGGTAACGGGACGTCCTCGTCGTTGTGGGTGGTTTGATGCAGTAGCGGTTCGTCGAGCATACAAATTAACTCTATTTCAGGTTTTTGTATGACAAAATTAGATGTTTTAGATGGCTTTGAAACGTTAAAAATTTGCACAGCATACAAAAGAATGGTGAGATTGTAGAATATGCGCCCAAAAGACTGGGAAGGTGTTGAACCAATTTATGAAACAATGCCCGGTTGGGAAAATACATTTGGTGTGATAAATATGAAGCGCTTCCGCAAGCTGCACTTGATTATATTAAAAGGATTGAGGAGTTAGTTGGCGTACCGGTAGATATTCTTTCAACTGGCCCAGATCGTATTGAAACAATGATTTTATAGATGGCCGAACAAAAAGAAAAAGCATTAGCAGCAGCACTGGCTCAAATTGAAAAGCAATTTGGTAAAGGATCATTATGCGTTTGGGCGATACGCAAGCACTTGATATTGAAGCAGTTTCCACCGGTTCAATTGGTTTAGATGCTGCATTAGGTATTGGTGGTTTGCCAATGGGACGAATTGTAGAAATCTACGGCCCCGAATCATCAGGGAAAACCACGTTAACTTTATCTGTCATTGCTCAAGCGCAAAGAATAGGCAAAACTTGTGCATTTATTGATGCTGAACATGCGCTGGATCCCGTTTATGCACGTAAATTAGGCGTAGATATCGATGCCTTACTTATTTCACAACCTGATAATGGCGAACAAGCGCTTGAAATTTGTGATGCATTAGTCCGCTCAGGTGCGGTTGACGTCATTATTGTTGACTCAGTTGCCGCATTAACACCAAAAGCTGAAATTGAAGCGATATGGGTGATTCGTATATGGGCTTACAAGCTCGTTTAATGTCACAAGCATTACGAAAATTAACCGCTAATATTAAAGCCACTAATTGCCTAGTCGTTTTCATTAATCAAATTCGGATGAAAATCGGCGTAATGTTTGGTAATCCAGAAACGACGACAGGCGGTAATGCACTTAAATTCTATGCCTCTGTCCGCCTTGATATTCGTCGTTCGGGTGTTGTAAAAGAGGTGATGAAGTGGTTGGCAGTGAAACCAAAGTTAAGATCGTTAAAAATAAAGTAGCACCGCCATTCCGTGAAGTACAATTTGATATTATGTACGGAGAAGGCATTGCTCGAATGAATGAATTACTTATTCTTGCTGAAGCGAATGGCTTTATTCAAAAAGCAGGAGCATGGTTCTCATATAATGGTACTAAAATTGGTCAAGGCAAAAATAATGCAATTAAATGGTTGAAAGAAAATCCTGAAGTGGCAGAGAAAATTGAACAAGAGATTCGCAATTTATTAATAACACCAGATCAGACGATAA
>25
ATTGAACGCTGGCGGCAGGCTTAACACATGCAAGTCGAACGGTGAGGAGCTTGCTCTTGCTGACGAGTGGCGGACGGGTGAGTAATGCTTGGGAATCTGGCTTATGGAGGGGGATAACGACGGGAAACTGTCGCTAATACCGCGTAGTACGAAAGGGTGGGAAGCCACCTGCCATAGGATGAGCCCAAGTGGGATTAGGTAGTTGGTGGGGTAAAGGCTCACCAAGCCTGCGATCTCTAGCTGGTCTGAGAGGATGACCAGCCACACTGGAACTGAGACACGGTCCAGACTCCTACGGGAGGCAGCAGTGGGGAATATTGCGCAATGGGGGGAACCCTGACGCAGCCATGCCGCGTGAATGAAGAAGGCCTTCGGGTTGTAAAGTTCTTTCGGTATTGAGGAAATTGACGTTAAATACAGAAGAAGCACCGGCTAACTCCGTGCCAGCAGCCGCGGTAATACGGAGGGTGCGAGCGTTAATCGGAATAACTGGGCGTAAAGGGCACGCAGGCGGTTATTTAAGTGAGGTGTGAAAGCCCCGGGCTTAACCTGGGAATTGCATTTCAACTGGGTAACTAGAGTACTTTAGGAGGGGTAGAATTCCACGTGTAGCGGTAATGCGTAGAGATGTGGAGGAATACCGAAGGCGAGGCAGCCCCTTGGGAATGTACTGACGCTCATGTGCGAAAGCGTGGGGAGCAAACAGGATTAGATACCCTGGTAGTCCACGCTGTAAACGCTGTCGATTTGGGGGTTGGACTTGGCGCCCGTAGCTAACGTGATAAATCGACCGCCTGGGGAGTACGGCCGCAAGGTTAAAATCAAATGAATTGACGGGGGCCCGCACAAGCGGTGGAGCATGTGGTTTAATTCGATGCAACGCGAAGAACCTTACCTACTCTTGACATCCTAAGAAGTTTGCAGAGATGCGAATGTGCCTTCGGGAACTTAGAGACAGGTGCTGCATGGCTGTCGTCAGCTCGTGTTGTGAAATGTTGGGTTAAGTCCCGCAACGAGCGCAACCCTTATCCTTTGTTGCCAGCGATACGGTCGGGAACTCAAAGGAGACTGCCAGTGTAAACTGGAGGAAGGTGGGGATGACGTCAAGTCATCATGGCCCTTACGAGTAGGGCTACACACGTGCTACAATGGCGTATACAGAGGAAGCGAAGCTGCGAGGTGGAGCGAATCTCTAAAGTACGTCTAAGTCCGGATTGGAGTCTGCAACTCGACTCCATGAAGTCGGAATCGCTAGTAATCGCGAATCAGAATGTCGCGGTGAATACGTTCCCGGGCCTTGTACACACCGCCCGTCACACCATGGGAGTGGGTTGTACCAGAAGTAGATAGCTTAACCTGGGCGTTTACCACGGTATGATTCATGACTGGGGTGAAGTCGTAACAAGGTAACCGTAGGATGTCAGGAAAAATTGTACAAATCATCGGGGCGGTGATTGATGTTGAATTTCCACAAGATGCGGTGCCAAAAGTTTACGATGCATTAAAAGTTGAATCAGGTTTAACACTTGAGGTAACAACAATTAGGTGGTGGAGTAGTTCGTTGTATTGCATTGGGTACATCCGATGGTTTAAAACGAGGCTTAAAAGTAGAAAACACAAATAACCCAATTCAAGTACCAGTAGGCACAAAAACTCTTGGTCGTATTATGAATGTATTGGGCGAACCAATTGACAAGGAGCAATTGGTGAAGAAGAACGTTGGGCTATCCACCGTTCGGCACCAAGCTATGAAGAACAATCAAACGGAATTATTAGAAACTGGTATTAAAGTAATCGACTTAATTTGTCCATTTGCTAAAGGTGGTAAAGTTGGTCTATTCGGTGGTGCGGGTGTAGGTAAAACCGTAAATATGATGGAGTTGATTCGTAATATTGCGATTGAGCATTCAGGTTACTCTGTATTTGCGGGTGTGGGCGAACGTACTCGTGAAGGTAATGACTTCTATCATGAAATGAAAGATTCTAACGTATTAGATAAAGTATCTTTGGTTTATGGTCAAATGAACGAGCCACCGGGTAACCGTTTACGTGTTGCATTGACTGGTTTGACTATGGCTGAAAAATTCCGTGATGAAGGTCGAGATGTATTATTCTTTGTGGATAATATCTATCGTTATACCCTTGCGGGTACCGAAGTATCTGCATTATTAGGTCGTATGCCATCAGCGGTAGGTTATCAACCGACATTGGCAGAAGAAATGGGTGTGTTACAAGAACGTATCACTTCAACCAAAACAGGTTCTATCACTTCTGTGCAAGCGGTGTACGTACCAGCGGATGACTTAACTGACCCATCTCCGGCAACAACTTTCGCACACTTAGACTCAACAGTTGTATTAAGTCGTAATATCGCATCTTTAGGTATTTACCCTGCGGTTGATCCATTAGATTCAACTTCACGTCAGTTGGATCCACTTGTAGTTGGTCAAGAACATTATGATGTTGCTCGTGGTGTACAAGGTATTTTACAACGTTATAAAGAATTGAAAGATATTATCGCAATTCTTGGTATGGATGAATTATCTGAAGAAGATAAATTAGTGGTAGCACGTGCACGTAAAATTGAACGTTTCTTATCACAACCATTCTTCGTTGCAGAAGTCTTTACAGGTTCACCGGGTAAATATGTGACATTAAAAGACACCATTCGTGGCTTCAAAGGTATCTTAGAGGGCGAATATGACCATATTCCTGAACAAGCGTTCTATATGGTTGGTTCAATCGATGAAGTGTTAGAAAAAGCCAAAAATATGTAAATGAAAATTATTCTTTTAGGTGCGCCGGGTGCAGGTAAAGGCACTCAAGCACAATTTATTATGAACAAATTTGGTATCCCGCAAATTTCAACTGGCGATATGTTCCGTGCTGCAATCAAAGCGGGGACTGAATTGGGCAAACAAGCTAAAGCATTAATGGATGAAGGTAAATTAGTACCAGATGAATTAACCGTAAGATCGTATTGCACAACCTGACTGCGCAAATGGTTTCTTGTTAGATGGTTTCCCCGGATGCACTGAAAGATTCAGGTGTTTGACTTAGAATTTGATGTGCCAGACGAAGTGATTGTTGAACGTATGAGCGAAGTGGAAGGTAAAGATGATGTAACTGGCGAAGATTTAATTATTCGTGCAGATGATAAACCAGAAACTGTATTAGATCGTTTCCGTATTCATAAACAAAAATTGATTATTACCAAGCAGAAGCGAAAGAGGGGAATACTCAATATTTCCGTTTAGATGGTACACAAAAAGTAGAAGAGGTTAGAGATAAAATCTTAGGCTAAATGTATAACTATGGTGCATCGAGCATTAAAGTATTAAAAGGCCTTGATGCAGTGCGCAAGCGTCCCGGTATGTATATCGGCGATACCGATGACGGTGGTTTGCACCATATGGTATTTGAAGTGGTGGATAATGCCATTGATGAAGCCCTCGCTGACCATTGTTCCGATATTATCGTGACAATTCACGATGATAATTCTGTATCAGTGCAAGATGATGGGCGTGGAATTCCTGTGGATATTCATCCTGAAGAGGCGTTTCTGCAGCAGAAGTGATTATGACTGTGCTTCACGCTGGTGGTAAATTTGACGATAATTCCTATAAAGTATCGGGCGGTTTACACGGCGTGGGCGTGTCTGTAGTGAATGCGCTTCTGATAAATTACAATTAACTATTCGTCGTCAAGGTCACGTTCACGAGCAGTTTTATCATTTAGGGGAGCCACAAGCACCATTAACTGTGATTGGCGACACAGAGGCAACGGGGACAACGGTTCGTTTCTGGCCAAGCGATATTTTTGCTATAACAACCTTTGATTACAAAATCTTAGCAAAACGTTTACGTGAGCTTTCTTTCTTGAACTCAGGCGTATCTATTCGTTTAATTGATAAACGTGATGGCACGAAGATCATTTTTACGAAGGCGGTATTCAAGCATTCGTCGAATATTTGAACAAAAATAAAAACCCAATTCATCCAAAGCCATTTTATTTTACAGCTGAGAAAGATGGCATTGGCGTGGAAGTCGCATTGCAGTGGAATGATGGTGTAAATGAAAACGTGTATTGCTTCACCAATAACATTCCTCAACGTGATGGCGGTACTCACTTAGCAGGTTTTCGTGGGGCTTTAACCAATAGCTATATGGAAAACGAGGGTATGCTGAAAAAAGAAAAAGTGGCGACTTCAGGCGATGATGCGCGTGAAGGTTTAGTTGCGATTATTTCAGTTAAAGTGCCTGATCCAAAATTCTCATCGCAAACTAAAGACAAACTCGTGTCTTCAGAAGTTAAAAGTGCGGTGGAATCTGCGATGAATGAAAAAATGCAGGAATATTTATTGGAAAATCCTGCAGATGCAAAAATCATTGTAAACCAAATTATGTGGCTGCTCGTGCGCGTGAAGCCGCACGCAAAGCGCGTGAAATGACTCGCCGTAAAGGGGCATTAGATATTGCAGGTTTACCGGGTAAACTTGCAGACTGCCAAGAAAAAGATCCTGCGCTTTCTGAACTTTACTTGGTGGAGGGGGACTCCGCAGGCGGCTCTGCAAAAGTTGGTCGTGATCGTAAAACTCAAGCAATTTTGCCATTGAAAGGTAAAATCTTAAACGTAGAAAAAGCACGTTTTGACAAAATGTTGTCTTCCCAAGAGGTGGGGACATTGATTACTGCCTTAGGCTGCGGTATTCGTGATGAATATAACCCAGATAAATTACGCTATCATCATATCATTATCATGACCGATGCTGATGTGGATGGTTCTCACATTCGTACGTTGCTTTTAACGTTTTTCTATCGTCAAATGCCTGAGCTTATTGAGCGTGGTTATGTTTACATTGCTCAGCCGCCACTTTATAAAGTGAAAAAAGGAAAACAAGAACGCTACATTAAAGATGCGGATGAAATGGAGCAATTAACGCTTGCTTCCAGCAATGAATGCCCTTGTATTTGAAAAATTGGTGAATATAACAGCGTAAACTTATCGGTCGTAAGCCGCCATTATCCAGCCCCTGTATTGCAAGGATTAATTTATCAGGCCATGATGAAAGACCGGTTGAAAATTGGGGTAAATCTTTTGTTGAACAACTGACTGCAAAAGAAACAGAAGCACATCAATATTCAGTACGTACACTGCGGAACGCCAAGTGGATTACTGTTCGCAAACACTTATTTCTTGAATTGATTTTGTTCACGGCAATAATACGCGTAAACAACTCTTATTAGAAGAGGGTGCTTATGTTATTCGTGGTGAAAAAGTACTACGTAATTTTGAACAAGTCGTTGAATGGTTAGTGAAAGAATCGCGTAAAGGTCTTGAAGTACAACGTTATAAAGGGCTTGGGGAAATGAACGCAGATCAACTTTGGGAAACCACAATGGATCCAAATTCACGTCGTATGTTGAAGGTTTCTATTAAGGACGCCGTTGCAGCGGATCAACTCTTCACGACCTATGGGAGATGAAGTTGAGCCACGTCGTGAGTTCATTGAGCTGAATGCCTTAAGAGCAAATTTAGACGTGTAAATGGGAAATTTATCTTAGGCGCACAATGGGGCGATGAAGGTAAAGGAAAAATCGTTGATCTTTTGACGGATCGCGTAAAATACGTAGTTCGTTATCAAGGCGGTCATAACGCAGGTCACACACTTATCATCAATGGCGAAAAAACCGTATTACGTTTAATTCCATCTGGTATGTTACATCCAAACGTAACTTGCTTAATTGGTAATGGCGTTGTCTGAAGCATTAATGAAAGAAATGGGCGAACTTGAAAGCCGAAAGTTCGTGAACGTTTAAGCTTGTTTGATTCTGCCTTATCACGATGGATCACGCCCGTGAAGCAGCCCAAGCTATAGGTACAACGGGTCGTGGTATTGGCCCAGCTTATGAAGATAAAGTGGCTCGTCGTGGTTTACGCGTAGGCGATTTGTTCGACAAAGAAGCTTTTGCCGAAAAACTCAAAAATATCCTTGAATACTATAATTTCCAATTAGTGAACTACTACAAAGTTGAACCTGTCGATTATCAAAAAACCTTAGATGATGTAATTTGCCGAATGGTGGCAGACATCACTACAATTCTTGATACCGCACGCAAAAATGGCGAACATATTTTATTTGAAGGCGCACAAGGCACAATGTTAGATATCGACCACGGTACATATCCGTATGTCACTAGTTCAAATACAACGGCTGGTGGCGTTGCAACAGGTTCTGGATTTGGCCCACGCAATCTTGATTATGTACTTGGTATCATCAAGGCTTACTGTACTCGTGTAGGCGGTGGCCCATTCACAACGGAATGTGGTGCTTTGCACGTAAGGTAACGAGTTTGGTGCGGTAACAGGTCGTCCACGTCGTTGTGGTTGGTTCGATGCCGTTGCAATTCGCCGTGCATCCAACTCAATTCCATTTCAGGTTTCTGTATGACTAAACTAGACGTGTTAGATGGTTTTGATGAAGTAAAAATCTGCGTTGCTTACAAAAAAATGGCGAAATCGTTGAATATGCACCCAAAAGATTGGGAAGGTGTAGAACCAATTTATGAAACATTACCCGGTTGGGAAAATACTTTCCGCATCACAGAGTAAATAAATTGCCACAAAACTGTATTAACTATATTAAACGTATTGAAGAAGTGACTGGTGTACCTATTGATATTCTTTCAACAGGCCCTGATCGTGTAGAAACCATGATTTTTTAAATGGCAGAAGAAAAACAAAAAGCACTAGCGGCTGCATTAGGGCAAATAGAAAAACAATTTGGTAAAGGCTCATTATGAAATTAGGCGATACTAAAACGTTGGATGTAGAATCTATTTCTACCGGATCACTTGGCTTAGATGTTGCACTGGGAATTGGTGGTTTACCTATGGGTCGAATTGTAGAAATATTCGGACCTGAATCATCTGGTAAAACAACATTAACTCTTTCCGTCATTGCTCAAGCGCAAAAAGCAGGAAAAACCTGTGCATTTATTGATGCAGAACACGCACTTGACCCTATTTATGCAGCAAAACTTGGTGTAGATGTAAAAGAACTTTTTGTTTCTCAACCAGATAATGGAGAACAAGCACTTGAAATATGTGATGCATTAGTTCGTTCTGGTGCAATTGATGTAATTATTGTGGACTCCGTTGCCGCACTGACACCAAAAGCTGAAATTGAAGCGATATGGGGGATTCTCATATGGGTCTGCAAGCGCGTTTAATGTCTCAAGCTTTGCGTAAACTCACAGGTCAAATTAAAAATGCAAACTGTCTAGTTGTGTTTATTAACCAAATCCGTATGAAAATAGGTGTAATGTTTGGTAATCCTGAAACTACCACAGGCGGTAATGCATTAAAATTCTATTCATCCGTTCGCTTAGATATTCGCCGTACAGGTTCTGTAAAAGAGGGGAAAATATTATAGGAAATGAAACTCGCGTAAAAGTAGTAAAAAACAAACTAGCAGCTCCATTCCGCCAAGTGGATTTCCAAATTCTCTATGGAGAAGGCATTTCAAAAGCAGGTGAATTATTAGAACTTGGGGTAAAACACAAACTTGTAGAAAAATCAGGTGCGTGGTATTCCTATAATGGCGAAAAAATTGGTCAAGGAAAGGCTAATTCAATGAAATGGCTTAACGAAAATATAGAAAAATCAGATGAATTAGAAGCTCGTTTACGTGAGTAGCTAATAATGGCGGATATTCTGATAA
>26
AGTGAACGCTGGCGGCGTGCCTAATACATGCAAGTCGAACGATGAAGAGCTTGCGAGTGCTGATTAGTGGCGCACGGGTGAGTAACGCATAGGTTATTGCCTCTTAGTTTGGGATAGCCATTGGAAACGATGATTAATACCAGATACTCCCTACGGGGGAAAGATTTATCGCTAAGAGATCAGCCTATGTCCTATCAGCTTGTTGGTAAGGTAATGGCTTACCAAGGCTATGACGGGTATCCGGCCTGAGAGGGTGAACGGACACACTGGAACTGAGACACGGTCCAGACTCCTACGGGAGGCAGCAGTAGGGAATATTGCTCAATGGGGGAAACCCTGAAGCAGCAACGCCGCGTGGAGGATGAAGGTTTTAGGATTGTAAACTCCTTTTGTTAGAGAAGATAATGACGGTATCTAACGAATAAGCACCGGCTAACTCCGTGCCAGCAGCCGCGGTAATACGGAGGGTGCAAGCGTTACTCGGAATCACTGGGCGTAAAGAGCGCGTAGGCGGGATAGTCAGTCAGGTGTGAAATCCTATGGCTTAACCATAGAACTGCATTTGAACTACTATTCTAGAGTGTGGGAGAGTAGGTGGAATTCTTGGTGTAGGGGTAATCCGTAGAGATCAAGAGGAATACTCATTGCGAGGCGACCTGCTGGAACATTACTGACGCTGATGCGCGAAAGCGTGGGGAGCAAACAGGATTAGATACCCTGGTAGTCCACGCCCTAAACGATGGATGCTAGTTGTTGGGGGCTAGTTTTCGCAGCTAACGCATTAAGCATCCCGCCTGGGGAGTACGGTCGCAAGATTAAAATCAAAGGAATAGACGGGGACCCGCACAAGCGGTGGAGCATGTGGTTTAATTCGAAGATACACGAAGAACCTTACCTAGGCTTGACATTGAGAGAATCCGCTAGAAATAGTGGAGTGCTTGCCAGACCTTGAAAACAGGTGCTGCACGGCTGTCGTCAGCTCGTGTCGTGAGATGTTGGGTTAAGTCCCGCAACGAGCGCAACCCCTTTTCTTAGTTGCTAACAGTTATGCTGAGAACTCTAAGGATACTGCCTCCGTAAGGAGGAGGAAGGTGGGGACGACGTCAAGTCATCATGGCCCTTACGCCTAGGGCTACACACGTGCTACAATGGGGTGCACAAAGGAAGCAATACTGCGAAGTGGAGCCAATCTTCAAAACACCTCTCAGTTCGGATTGTAGGCTGCAACTCGCCTGCATGAAGCTGGAATCGCTAGTAATCGCAAATCAGCATGTTGCGGTGAATACGTTCCCGGGTCTTGTACTCACCGCCCGTCACACCATGGGAGTTGTGTTTGCCTTAAGTCAGGATGCTAAATTGGCTACTGCCCACGGCACACACAGCGACTGGGGTGAAGTCGTAACAAGGTAACCGTAGTATGGAAGGTAAAATCATTCAGGTTTTAGGCCCTGTGGTAGATGTTGAATCCTATCTGCCGGCGATTTTTGAAGCGTACATTAATTTTGAAGTCAATGGTGTTTTAGTTTTAGAGGTGGCAGCATTTGGGCGGTAATCGGGTGCGAGCGATTGCTATGGATATGACAGAAGGCTTAGTGCGTAACCAAGTGATCAAGGCTCGCGGCAAAATGATTGAAGTGCCTGTGGGCGAAGAAGTATTAGGGCGTATTTTTAATGTTGTGGGCGAGAGCATTGACAATTTAGAGCCGCTTAAGCCGTCCTTTGGCCCATTCACAGAAAAGCCCCTAGTTTTGAAAAGCACTAAAACAGAAATGTTTGAAACTGGTATTAAAGTCATTGACTTACTCGCGCCTTATTCTAAGGGCGGTAAAGTAGGCTTGTTTGGTGGGGCTGGCGTAGGCAAAACGGTGATCATTATGGAGCTTATCCATAATGTGGCTTATAAGCATAACGGGTATTCGGTGTTTGCAGGTGTGGGGGAGCGCACCAGAGAGGGGAATGATCTGTATTTTGAAATGAAAGAAGGGGGCGTTTTAGACAAAGTCGCACTGTGTTATGGGCAAATGAATGAGCCACCAGGCGCGAGGAACCGCATCGCATTCACCGGCTTGACGATGGCGGAGTATTTTCGTGATGAAGGCTTAGATGTGTTGATGTTTATTGACAACATCTTTAGATACGCTCAAAGCGGTGCGGAAATGAGCGCGCTATTAGGCCGTATCCCTTCAGCGGTGGGGTATCAGCCCACGCTAGCCGGGGAAATGGGGAAACTTCAAGAGCGTATCGCTTCCACTAAAAATGGCTCTATCACTTCCGTTCAAGCGGTGTATGTGCCAGCAGATGACTTGACTGACCCAGCCCCTGCTTCGGTGTTTGCGCATTTGGATGCGACTACGGTGTTGAATAGAAAGATCGCTGAAAAAGGGATTTATCCGGCGGTGGATCCTTTGGATTCCACTTCAAGGATTTTAAGCCCTCAAATGATCGGTGAGAAACACTATGAAGTCGCTACCGGTATCCAGCAGGTTTTACAAAAATACAAGGATTTGCAAGACATTATTGCGATTTTGGGATTAGACGAATTGAGCGAAGAGGATAAAAAAACGGTTGAAAGGGCCAGAAAAATTGAGAAGTTTTTATCCCAGCCGTTCTTTGTGGCTGAAGTGTTTACAGGAAGTCCTGGTAAATATGTAACCCTTCAAGAGACTTTAGAGGGCTTTGGAGGGATTTTAGAGGGCAAATACGATCATATTCCCGAGAACGCGTTTTATATGGTGGGTAGCATTCAAGAGGTTTTAGAAAAAGCTAAAAACATCTAAATGAAAACTATTTTTATTGGAGCCCCAGGGAGTGGTAAAACCACTGATGCAGAGCTTATCGCTAAAAATAACAGCATCGCTCATTTTTCTACCGGGGATTTACTCAGGGCTGAGAGCGCTAAAAAGACCGAGCGAGGCTTATTGATTGAAAAATTCACTTCTCAAGGCGAATTAGTGCCTTTAGAAATTGTGGTAGAAACGATCCTTTCAGAAAAGCTCTGGTAAAGGGATCATTTTAGATGGTTATCCTAGGAGCGTGGAAAAATGCAGGCTTTGGATAAGGAATTGAACGCTCAAAACGAAGTGATCTTAAAAAGCGTGATTGAAGTAGAAGTGAGTGAAAACACTGCTAAAGAAGGGCGCTCTAGGGGGGCTGATGATAATGAAAAAACCGCATGCGGGTGTTTTTGGATCCGTTGGGCGAGATCCAAAATTTTTACAAGAATAAGAAGGTGTATAAAGCGATCGATGGGGAGAGGAGCATTGAAGAGATTGTGGGCGAAATGCAAGAGTATATCTTCGGTTAAATGCAAAATTACCAGAGCCATAGTATTAAGGTTTTAAAAGGCTTAGAGGGGGTTAGGAAACGCCCTGGAATGTATATTGGTGATACCAATGTGGGTGGGTTGCACCACATGGTGTATGAAGTCGTGGATAACGCTGTAGATGAGAGCATGGCGGGTTTTTGCGATACGATTAATATCACTTTGACCGATGAGGGTTCATGCATCGTAGAAGATAACGGGCGAGGCATTCCTGTAGATATTCACCCCACGGAAAAATCCCCGCTTGCACCGTGGTTTTAACGATTTTGCATGCGGGGGGCAAGTTTGATAACGATACTTATAAAGTTTCAGGCGGTTTGCATGGCGTGGGCGTTTCGGTTGTGAACGCTTTGAGCAAACGCTTGATTTGACCATTAAAAAAGAGGGTCAAATTTATCGCCAAGAGTTTGAAAAGGGTATTCCTACTAGCGAGCTTGAAATCATTGGCAAAACCAAAAAAAGCGGCACGACTATTGAATTTTTCCCTGATGAAAGCGTGATGGAAGTCGTTTTTCAAGCGGGTATTTTACAAAAACGCTTTAAAGAAATGGCGTATCTTAACGATGGCTTAAAAATTTCTTTGAAGAAAAAACCCAACTGCAAGAGACTTATTTCTATGAAGACGGCTTGAAACAATTCGTTAAAGACAGCGCTAAAAAAGAATTGCTCACCCCCATTATTTCGTTTAAAAGCATGGATGAAGAAACGCGCACTTCTATAGAAGTCGCTCTAGCGTATGCTGATGATTATAATGAAAACACTTTAAGCTTTGTGAATAACATTAAAACTTCTGAAGGTGGCACGCATGAGGCGGGCTTTAAAATGGGCTTGTCTAAAGCAATTTTGCAATATATTGGCAATAATATTAAAACCAAAGTCAGCCCCATCTCTGAAGATATTAAAGAGGGGTTGATCGCTGTTGTGAGCTTGAAAATGAGCGAGCCTTTGTTTGAAGGGCAGACTAAATCCAAACTCGGCAGTTCGTATGCGCGCGCGTTGGTTTCAAAATTAGTCTATGATAAAATCCATCAATTTTTAGAAGAAAACCCTAACGAAGCCAAAATCATTGCCAATAAAGCCCTCTAGCTGCAAAAGCCAGAGAAGCCAGTAAGAAAGCCAGAGAGCTTACAAGGAAAAAAGATAATTTGAGTGTCGGCACTTTGCCTGGAAAATTAGCCGATTGCCAGAGTAAAGACCCCTTAGAGAGTGAAATCTTTTTAGTGGAGGGCGATAGTGCGGGCGGGAGCGCTAAACAAGGGCGCGATAGGGTTTTCCAAGCGATCTTGCCCCTAAAAGGTAAGATTTTAAATGTGGAAAAAAGCCATTTATCAAAAATCCTAAAATCAGAAGAAATTAAAAACATGATCACGGCTTTTGGGTGCGGCATTCAAGAGAGTTTTGATATAGAAAGATTGCGCTATCATAAAATCATTATCATGACCGATGCTGATGTGGATGGGAGCCATATCCAAACCTTGCTGATGACTTTTTTCTATCGTTATTTGCGCCCGCTGATTGAACAAGGGCATGTTTATATCGCTCAAGCCCCTCTTTACAAATACAAGAAGGGCAAGACAGAAATTTATCTTAAAGACAGCGTCGCTTTGGATCATTTTTTAATTGAGCATGGCATCAATTCGGTGGATATTGAAGGGATTGGCAAGAACGATTTGATGAACTTGTTAAAAGTGGCACGCCATTACCGCTATGCGCTTTTGAAAACGCTAATTTGCTAGAAATTCATTGAAACTCCTTAAGCCTTGATATGAAAGTTTTAGAAAAAAGCATTTTAGAAAAATTAGCTTGAATTATCAGATCTTACGCTCTTTTGCCACTGAAGAAAGCTTACATTTGCACACGCAAACCCCTAAAGGCTTGGTGGAATTTAACCTAGATGACAATCTCTTTAAAGAAGTGTTGTTTGAAGAAGCTACACTTACCAAACTTATGGAGTATAATTTAGACTTCTTAGAAAATAAGTTGGCGTTTTTAGAAGAAGAATCACGCTAAGGAGCGAATATCCAGCGCTATAAGGGGCTAGGCGAGATGAACCCTAATGATTTGTGGGAAACGACCATGCATAAAGAAAACCGCAGCTTGATCAAACTCAAAATTGAAGATTTAGAAAAAACCGATCAGTTTTTCGCTTTGCATGGGCGATGAAGTAGAGCCTAGAAGAGCCTTTATCCAAGCGCATGCTAAAGATGTACAACTAGATGTGTAAATGGCAGATTCGTTGTGGGGATCCAGTGGGGAGATGAGGGGAAGGGAAAAATTGTTGATAGGATCGCTAAAGATTATGACTTTGTGGTGCGCTATCAGGGCGGGCATAATGCTGGGCATACCATTGTGCATAAGGGGGTTAAGCATTCTTTGCATTTAATGCCTTCAGGGGTTTTATACCCCAAATGCAAGAACATCATTTCTAGCGCGGTGGTCGTGAGCGTTAAGGAAAGAAATCAAGGATTTAGAAAATCGTTTGTTTGTCAGCGACAGAGCCCATGTGATCTTGCCCTATCATGCCAAAAAAGACGCTTGAAAAATCTCAAAACATCGGCACGACTAAAAAAGGCATAGGCCCTTGCTATGAGGATAAAATGGCCAGGAGCGGGATAAGAATGGGGGATTTATTAGACGATAAAATCTTAGAAGAAAAGCTAAACGAAGCCATTGAGCCTTTTAAATATGATTTGGGCGAGAATTACGAAAAAGATTTGATGGGGTATTTTAAAACTTACGCTCCAAAAATTTGCCCCTTTATCAAAGACACGACAAGCATGCTGATAGAAGCGAATCAAAAGGGTGAAAAAATCCTATTAGAAGGGGCACAAGGCACGCTTTTAGACATTGATTTAGGGACTTACCCTTTTGTAACAAGCTCTAACACCACGAGCGCTAGCGCATGCGTGAGCACCGGCTTAAACCCTAAAGCGATCAATGAAGTCATAGGTATCACAAAAGCCTACTCCACTCGTGTGGGTAATGGGCCTTTCCCTAGCGAAGGCGATCATTAAGGACTAGGGTGCGGAGTTTGGCACGACAACCAAGCGCCCAAGGCGTTGCGGGTGGCTGGATTTGGTGGCTTTGAAATACGCTTGCGCTTTGAATGGTTGCACGCAATTAGCCTAATGAAATTAGACGTTTTAGACGGGATTGATGCGATTAAGGTGTGCGTGGCTTATGAAAGAAAGGGCGAAAGATTGGAGATTTTCCCTAGCGATTTGAAAGATTGCGTGCCGATCTATCAAACTTTTAAAGGTTGGGAAAAAAGCGTGGGCGTGAGAAATTAGACGATTTAGAGCCAAACGTTAGAGAGTATATCCGTTTTATTGAAAAAGAAGTGGGGGTAAAAATCCGCCTTATTTCTACAAGCCCTGAAAGAGAAGACACGATTTTTCTATGAATGGCTGAAGACAAACAAAAAGCGATTTCTTTAGCGATCAAACAAATTGATAAGGTTTTTGGTAAGGGGGCTTGGTGCGCCTTGGGGATAAGCAAGTAGAAAAGATTGACTCTATTTCTACAGGCTCGTTAGGGTTGGATCTGGCTTTAGGGATTGGGGGCGTTCCAAAGGGTAGGATCATTGAAATTTATGGGCCAGAGTCAAGTGGGAAGACCACTCTAAGCTTGCATATTATTGCAGAATGCCAAAAAAATGGCGGCGTGTGCGCGTTCATTGACGCTGAGCATGCCCTAGATGTGCATTACGCTAAGAGATTGGGCGTGGATACGGAAAATCTACTCGTTTCCCAACCTGATACAGGCGAGCAAGCTTTAGAGATTTTAGAAACGATCACCAGAAGCGGAGGGATTGATTTAGTGGTGGTGGATTCTGTGGCGGCTCTTACGCCTAAAGCGGAGATTGATGGGATATGGGCGATCAGCATGTGGGCTTGCAAGCAAGGCTTATGAGCCATGCGTTAAGAAAAATCACCGGTGTCTTGCACAAGATGAACACTACTCTCATTTTTATCAATCAAATCAGGATGAAGATTGGCATGATGTATGGGAGTCCAGAGACCACAACCGGAGGTAACGCCTTAAAATTCTATGCGAGCGTTAGGATTGATATTAGAAGGATTGCCTCCCTCAAACAAACGAACAGCATATCGGTAATAGGGCTAAAGCCAAAGTGGTTAAAAATAAAGTCGCTCCGCCTTTTAGAGAAGCGGAATTTGACATCATGTTTGGGGAAGGGATTTCTAAAGAGGGCGAAATCATTGATTACGGTGTGAAATTAGACATTGTGGATAAGAGTGGGGCATGGCTTAGCTACCAGGATAAAAAGCTAGGGCAAGGCAGAGAAAACGCTAAAGCCTTACTGAAAGAAGACAAAGCCCTAGCGGATGAAATCACAAAGAGAGTATTGGCTCTAATGACCTTACCGGATGAGTGGATAA
