# Supplementary material for: Evidence for the recent origin of a bacterial protein-coding, overlapping orphan gene by evolutionary overprinting
Source: BMC Evol Biol. 2015 Dec 18;15:283. doi: 10.1186/s12862-015-0558-z (PMC4683798; doi:10.1186/s12862-015-0558-z)
Supplement: Additional file 6: Table S3. — Full data set of the gas chromatography coupled with mass spectrometry (GC-MS). (XLSX 20 kb) [file 12862_2015_558_MOESM6_ESM.xlsx]

## Sheet: metabolite changes
							wildtype							Δnog1
						genotype	WT-1	WT-2	WT-3	WT-4	WT-5	WT-6		Δnog-1	Δnog-2	Δnog-3	Δnog-4	Δnog-5	Δnog-6
						OD	1.06	1.02	1.01	1.04	1.14	0.86		0.8	0.74	0.79	0.86	0.83	0.9
library hit	Quantification Ions	Avg. RI	Avg. RT (Min)	Avg.S/N	Hits	Metabolite	Ecoli_13	Ecoli_14	Ecoli_15	Ecoli_16	Ecoli_17	Ecoli_18	mean	Ecoli_19	Ecoli_20	Ecoli_21	Ecoli_22	Ecoli_23	Ecoli_24	mean	ratio	T-Test
Tryptophan_(3TMS)_2222.1	130 202 291	2219.28	14.4877	52.6794	34	Tryptophan	49657.9	9657.93	40657.9	40456.6	19657.9	128027	48019.2	153787	247842	264367	274946	138032	274219	225532	4.69671	0.000302856
Citric_acid_(4TMS)_1825.5	273 274 375	1808.27	11.7773	44.8186	47	Citric_acid	7810.49	27411.7	45113	64384.3	36654.1	41107.2	37080.1	74922.7	101221	135974	108469	71064.3	97562.8	98202.2	2.64838	0.000683561
Isocitric_acid_(4TMS)_1831	245 246 335	1841.79	12.0306	64.9027	48	Isocitric_acid	101277	120956	144731	108138	84272.4	118291	112944	197837	216722	189942	180140	161824	131379	179640	1.59052	0.00152424
Succinic_acid_(2TMS)_1325.4	55 129 247	1309.92	7.7474	45.2203	48	Succinic_acid	51855.5	43798.1	49030	64874.6	56079.5	51051.4	52781.5	95594.4	124943	69010.6	79567	102967	90507.1	93764.8	1.77647	0.00245283
Hexadecanoic acid, 2,3-bis[(2TMS)oxy]propyl ester_2589.18	73 371 372	2587.67	16.4447	269.02	48	Hexadecanoic acid, 2,3-bis[(2TMS)oxy]propyl ester	1.5632e+06	1.57054e+06	1.81344e+06	1.63737e+06	1.42965e+06	1.83601e+06	1.6417e+06	2.12149e+06	2.31318e+06	1.92376e+06	2.0588e+06	2.08642e+06	1.72322e+06	2.03781e+06	1.24128	0.00365604
Turanose_(1MEOX)_(8TMS)_MP_2787.14	73 105 179	2801.14	17.5781	824.386	48	Turanose	1.32866e+07	1.67684e+07	1.34942e+07	1.35483e+07	1.60018e+07	1.56282e+07	1.47879e+07	2.36308e+07	2.39836e+07	1.79745e+07	1.71617e+07	1.9942e+07	1.8361e+07	2.01756e+07	1.36433	0.00473202
2-Monostearoylglycerol_3TMS_2733	57 203 218	2733.68	17.2204	50.143	48	2-Monostearoylglycerol	89066.3	86001.6	100546	92899.2	74652.5	96622.8	89964.8	112768	132923	98415.3	128529	136628	102680	118657	1.31893	0.00566061
Hexadecanoic_acid_(1TMS)_2046.1	73 75 313	2044.89	13.3952	287.961	48	Hexadecanoic_acid	1.63239e+06	1.73124e+06	1.79244e+06	1.65405e+06	1.43271e+06	2.08126e+06	1.72068e+06	2.20002e+06	2.40123e+06	2.16761e+06	2.24434e+06	2.05779e+06	1.77457e+06	2.14093e+06	1.24423	0.00660133
No match: 1975.25_Ecoli_1.CDF_420	41 76 149	1975.25	12.9507	165.279	48	No match: 1975.25_Ecoli_1.CDF_420	751676	923262	884311	823870	823449	1.02345e+06	871670	1.11135e+06	1.163e+06	1.08932e+06	954096	960169	1.01333e+06	1.04854e+06	1.20291	0.00695424
Octadecanoic_acid-2,3-dihydroxypropylester_(3TMS)_2770.5	73 399 400	2768.58	17.4058	441.949	48	Octadecanoic_acid-2,3-dihydroxypropylester	4.20888e+06	4.10912e+06	4.91853e+06	4.46587e+06	4.08741e+06	5.11417e+06	4.484e+06	5.80281e+06	6.14035e+06	4.85885e+06	6.01925e+06	5.78868e+06	4.70405e+06	5.55233e+06	1.23826	0.00698766
Tetradecan-1-ol,_n-_(1TMS)_1773.8	43 271 272	1766.07	11.4585	107.02	47	n-Tetradecan-1-ol	284486	319404	293612	301034	266406	310437	295896	376893	402511	376893	372199	309636	313581	358619	1.21197	0.0078282
No match: 3384.09_Ecoli_1.CDF_868	57 441 442	3384.09	20.7012	189.382	48	No match: 3384.09_Ecoli_1.CDF_868	1.38773e+06	1.56793e+06	1.62391e+06	1.5247e+06	1.45711e+06	1.83503e+06	1.56607e+06	2.15669e+06	2.38731e+06	2.09655e+06	2.00226e+06	1.8194e+06	1.59436e+06	2.00943e+06	1.28311	0.00916121
Heptadecanoic_acid_(1TMS)_2144.18	41 201 328	2141.37	14.011	15.7678	47	Heptadecanoic_acid	7482.58	14965.8	17255.2	12647.5	12428.3	10416.5	12532.6	18486.3	27184.6	26176.8	20352	24022.3	12378.1	21433.4	1.7102	0.00961787
No match: 2824.74_Ecoli_1.CDF_677	77 105 409	2824.77	17.6901	26.6162	44	No match: 2824.74_Ecoli_1.CDF_677	52130.2	45299.4	31880.9	40901.5	0	41525.8	35289.6	58267.8	84631.3	54269.7	65754.7	67549.8	46780.5	62875.6	1.7817	0.0154114
No match: 1799.25_Ecoli_6.CDF_320	245 246 257	1799.3	11.7096	17.6581	46	No match: 1799.25_Ecoli_6.CDF_320	4486.44	33195	22182.2	13000	8568.18	10579.2	15335.2	43989.7	38611.2	26424.4	26382	22152.8	30424.3	31330.7	2.04306	0.0163141
Glutamic_acid_(2TMS)_1532.7	75 84 276	1527.63	9.65716	69.8589	46	Glutamic_acid	100007	138530	209330	227341	139402	123935	156424	213650	269778	207725	209023	217218	216253	222274	1.42097	0.0226214
Benzoic_acid,_(1TMS)_1249.7	105 135 179	1253.56	7.24295	39.7384	48	Benzoic_acid,	49349.5	41621.6	44657.6	47253.1	35774.2	46062.2	44119.7	59108.9	66083.4	58792.4	51758.9	47386.9	45114.6	54707.5	1.23998	0.0234862
Proline_(2TMS)_1302.3	73 142 143	1297.99	7.64063	26.2381	44	Proline	36165.4	18700.3	37009.3	27501.2	27501.2	46827.1	32284.1	29488.8	71646	40177.6	69930.8	59214.8	54941.2	54233.2	1.67987	0.0234992
Pentadecane,_n-_1500	99 126 155	1489.23	9.35207	16.2808	48	Pentadecane	12591.1	18814.8	19061.1	5629.6	10244	20672.1	14502.1	25670.7	29632.7	26165.9	20420.3	20104.6	16012.9	23001.2	1.58606	0.0238908
Phenylpyruvic_acid_(2TMS)_1717.78	73 147 218	1714.72	11.0706	837.544	48	Phenylpyruvic_acid	1.32654e+07	1.30295e+07	1.42694e+07	1.54132e+07	8.61819e+06	1.76307e+07	1.37044e+07	2.01536e+07	1.88277e+07	1.93832e+07	1.80023e+07	1.68603e+07	1.36975e+07	1.78208e+07	1.30037	0.0252858
Pseudo uridine_5TMS_2319.82	73 217 357	2319.84	15.0219	26.7842	45	Pseudo uridine	13570.7	29513.4	74059.8	94850.1	50394	35414.3	49633.7	74801.7	91672.7	103159	91444.5	82880.1	82804.8	87793.7	1.76883	0.0254848
Octadecenoic_acid,_9-(E)-_(1TMS)_2220.6	76 109 129	2222.41	14.5043	23.1548	48	9-(E)-Octadecenoic_acid	21629.9	25067.1	38021	33977.4	27532.9	38580.7	30801.5	36586.6	48348.6	51860.6	40991.3	44442.5	29536.3	41961	1.3623	0.0298036
Tetradecanoic_acid_(1TMS)_1848.92	132 285 286	1847.63	12.0747	61.7483	48	Tetradecanoic_acid	136274	138769	147194	119361	95758.8	141349	129784	156909	179386	175207	174744	152360	120923	159922	1.23221	0.0301083
Diethanolamine_(2TMS)_1288.13	211 283 300	1278.08	7.46237	56.3162	45	Diethanolamine	92981.6	120697	93952.8	96909.2	94198.5	111501	101707	142090	151149	151149	108297	105233	111049	128161	1.2601	0.0338739
Glycerol-3-phosphate_(4TMS)_1755.8	103 301 370	1751.79	11.3507	41.665	48	Glycerol-3-phosphate	48255.1	55958.2	48154.6	55332.3	32973.4	63968.8	50773.7	69370	63858.5	75189.9	57324.9	58224.8	55583.3	63258.6	1.24589	0.043196
Maleic_acid_(2TMS)_1310.7	147 205 292	1320.61	7.84305	25.4539	47	Maleic_acid	38513.6	32810.4	35279.9	39880.6	41025.7	35651	37193.5	56141.9	65977.5	36450.8	48586	57826.1	36692.5	50279.1	1.35182	0.0432959
Heneicosan-1-ol,_n-_(1TMS)_2468.6	369 370 384	2451.18	15.7197	29.6605	46	n-Heneicosan-1-ol	31768	39262.4	38199.1	39314.1	22929.7	49806.2	36879.9	45090.1	65213.4	48820	68466.2	44949.7	36633.6	51528.8	1.39721	0.0448655
Octadecanoic_acid_(1TMS)_2243.63	73 117 341	2241.74	14.6071	343.299	48	Octadecanoic_acid	2.16097e+06	2.33862e+06	2.69971e+06	2.26822e+06	1.79339e+06	3.00271e+06	2.37727e+06	3.02046e+06	3.3824e+06	3.19484e+06	3.13079e+06	2.52646e+06	2.32235e+06	2.92955e+06	1.23232	0.0453643
