# Supplementary material for: Evidence for the recent origin of a bacterial protein-coding, overlapping orphan gene by evolutionary overprinting
Source: BMC Evol Biol. 2015 Dec 18;15:283. doi: 10.1186/s12862-015-0558-z (PMC4683798; doi:10.1186/s12862-015-0558-z)
Supplement: Additional file 7: Table S4. — Full data set of the ion cyclotron resonance Fourier transform mass spectrometry (ICR-FT/MS). (XLSX 15 kb) [file 12862_2015_558_MOESM7_ESM.xlsx]

## Sheet: metabolites changed
			wild type			Δnog1			wt vs Δnog1
putative annotation or sum formula	Mass (avg.)	Mode	wt-1	wt-2	wt-3	Δnog1-1	Δnog1-2	Δnog1-3	log-foldchange	p-value
C11H14N2O5	307.076	neg	2818053	2591912	2391140	1582662	1484578	971903	-0.949629	0.0079679
Butyl isopropyl disulfide([M-H]-)_Butyl propyl disulfide([M-H]-)_1-(Methylthio)-1-hexanethiol([M-H]-)	461.364	neg	1824176	1991855	2198242	1064203	1346259	1527037	-0.611111	0.0175283
5-phospho-Î±-D-ribose 1,2-cyclic phosphate([M-H]-)	290.968	neg	6191900	6727107	5759067	4398185	4267837	2746533	-0.710724	0.0267071
meso-diaminopimelyl-alanine([M-H]-)_Gamma glutamyl ornithine([M-H]-)_Aspartylysine([M-H]-)_Alpha-Aspartyl-lysine([M-H]-)_Aspartyl-Lysine([M-H]-)_Lysyl-Aspartate([M-H]-)	213.088	neg	3943945	4556096	3109895	2253504	2267954	1527955	-0.940493	0.0278641
C14H14ClNO3	278.059	neg	2731315	3640027	2538383	1219501	1621750	1592235	-1.00694	0.0350246
Glutathione([M-H]-)	306.077	neg	355089696	303760352	249053824	192248576	198770224	148340736	-0.751292	0.0377365
Ophthalmic acid([M-H]-)	288.12	neg	9141721	11657912	7296777	3757284	4155505	3278381	-1.32802	0.0421533
C15H23BrO	297.086	neg	3373111	3382845	2539919	2233077	2203189	1337535	-0.687069	0.044403
C14H12O4	306.078	neg	23985440	20575210	16405120	12974843	13549110	9984006	-0.739788	0.0460201
2-(2-Methylbutanoyl)-9-(3-methyl-2E-pentenoyl)-2b,9a-dihydroxy-4Z,10(14)-oplopadien-3-one([M-H]-)_17-phenyl-trinor-PGF2alpha isopropyl ester([M-H]-)	429.265	neg	1783202	1727654	1830619	1256334	1462583	1564936	-0.318329	0.0489545
6-Deoxyerythronolide B([M-H]-)_Glycerol trihexanoate([M-H]-)_Mangalkanyl glucoside([M-H]-)_Cryptomeridiol 11-rhamnoside([M-H]-)_6-deoxyerythronolide B([M-H]-)	254.14	neg	737566	860488	774661	1159033	1103031	987542	0.453726	0.011726
5'-Methylthioadenosine([M+H]+)_5'-methylthioformycin([M+H]+)	298.097	pos	3418471	4126451	4458934	1633024	1457852	1189502	-1.48769	0.00657222
1-Methyl-4-phenyl-1,2,3,6-tetrahydropyridine([M+H]+)_Norselegiline([M+H]+)	174.128	pos	1715444	2053357	1937160	915431	1099747	1350717	-0.76148	0.00947827
2-Methylaminoadenosine([M+H]+)	297.131	pos	6854628	6375542	5807437	5318217	5115305	4437744	-0.356325	0.026842
Phosphodimethylethanolamine([M+H]+)	170.058	pos	5823916	8685879	7018511	3188416	4563010	2997144	-1.00209	0.0293374
S-Adenosyl-L-methionine([M+H]+)	399.145	pos	25112666	34152596	29920042	16316069	20781892	19152854	-0.664932	0.0340367
Pelargonidin 3-O-[b-D-Glucopyranosyl-(1->2)-[4-hydroxycinnamoyl-(->6)]-b-D-glucopyranoside](E-) 5-O-(6-O-malonyl-b-D-glucopyranoside)([M+H]+)	990.263	pos	18736094	17368540	14039109	11620492	11134816	6220725	-0.79121	0.0355758
Boc-Asn([M+H]+)_N2-Succinyl-L-ornithine([M+H]+)_N6-Acetyl-LL-2,6-diaminoheptanedioate([M+H]+)_gamma-Glutamyl-gamma-aminobutyrate([M+H]+)_Aspartyl-Valine([M+H]+)_Hydroxyprolyl-Threonine([M+H]+)_Threoninyl-Hydroxyproline([M+H]+)_Valyl-Aspartate([M+H]+)_L-N-(3-Carboxypropyl)glutamine([M+H]+)	233.113	pos	6237478	7159444	3893261	1129356	3244497	1887672	-1.46537	0.0418874
C7H13O5PS	241.029	pos	2905826	2384651	2763144	2213421	1557010	1330736	-0.65881	0.0442181
Adenosine([M+H]+)_Deoxyguanosine([M+H]+)_Zidovudine([M+H]+)_adenine arabinoside([M+H]+)_Adenosine([M+H]+)_Deoxyguanosine([M+H]+)	268.104	pos	162613520	131949624	144369040	112902688	91529008	58625552	-0.738621	0.0447189
2,4-Bis(acetamido)-2,4,6-trideoxy-beta-L-altropyranose([M+H]+)_2,4-diacetamido-2,4,6-trideoxy-Î±-D-mannopyranose([M+H]+)_L-beta-aspartyl-L-leucine ([M+H]+)_L-gamma-glutamyl-L-valine ([M+H]+)_Aspartyl-Isoleucine([M+H]+)_Aspartyl-Leucine([M+H]+)_Glutamyl-Valine([M+H]+)_Isoleucyl-Aspartate([M+H]+)_Leucyl-Aspartate([M+H]+)_Valyl-Glutamate([M+H]+)_Glu-Val([M+H]+)	247.129	pos	11771966	9498216	6642374	2321265	3399447	3081731	-1.66494	0.0448006
Chrysoeriol 4',7-diglucuronide([M+H]+)_Luteolin 3'-methyl ether 7-glucuronosyl-(1->2)-glucuronide([M+H]+)_Chrysoeriol 7,4'-diglucuronide([M+H]+)	653.135	pos	8682933	5597372	6368630	2613519	3464954	3264925	-1.14405	0.0469554
Lysyl-Proline([M+H]+)_Prolyl-Lysine([M+H]+)	244.166	pos	1917250	2997095	2171158	1043514	857938	1013392	-1.28145	0.0470383
Isoleucyl-Lysine([M+H]+)_Leucyl-Lysine([M+H]+)_Lysyl-Isoleucine([M+H]+)_Lysyl-Leucine([M+H]+)	260.197	pos	2174624	1595281	2217056	930537	1439208	998234	-0.829941	0.029278
PS(14:1(9Z)/18:3(9Z,12Z,15Z))([M+H]+)_PS(18:3(9Z,12Z,15Z)/14:1(9Z))([M+H]+)_PS(20:4(5Z,8Z,11Z,14Z)/12:0)([M+H]+)_PS(12:0/20:4(5Z,8Z,11Z,14Z))([M+H]+)_PS(18:3(6Z,9Z,12Z)/14:1(9Z))([M+H]+)_PS(18:3(9Z,12Z,15Z)/14:1(9Z))([M+H]+)_PS(18:4(6Z,9Z,12Z,15Z)/14:0)([M+H]+)_PS(14:1(9Z)/18:3(6Z,9Z,12Z))([M+H]+)_PS(14:1(9Z)/18:3(9Z,12Z,15Z))([M+H]+)_PS(14:0/18:4(6Z,9Z,12Z,15Z))([M+H]+)	728.45	pos	0	1944391	1927149	3970295	2948323	5247967	1.65194	0.0406452
C55H72N4O5	869.557	pos	5185614	7433668	4801831	1696386	3612149	0	-1.71445	0.0411515
